# Supplementary material for: Adaptive Evolution in TRIF Leads to Discordance between Human and Mouse Innate Immune Signaling
Source: Genome Biol Evol. 2021 Dec 6;13(12):evab268. doi: 10.1093/gbe/evab268 (PMC8691055; doi:10.1093/gbe/evab268)
Supplement: evab268_Supplementary_Data [file evab268_supplementary_data.zip]

Archive with 28 entries (28 files):
- FINAL_GBE_Table_S2_SGO_List.xlsx
- FOS.best.fas
- FOS_amino_acid_best.fasta
- IFNB1.best.fas
- IFNB1_amino_acid_best.fasta
- IL1B.best.fas
- IL1B_amino_acid_best.fasta
- IL6.best.fas
- IL6_amino_acid_best.fasta
- IL12A.best.fas
- IL12A_amino_acid_best.fasta
- IRF3.best.fas
- IRF3_amino_acid_best.fasta
- MAPK8.best.fas
- MAPK8_amino_acid_best.fasta
- MAPK11.best.fas
- MAPK11_amino_acid_best.fasta
- Post_review_Supp_figuresS1.pdf
- Post_review_Supp_figuresS2.pdf
- Post_review_Supp_figuresS3.pdf
- Post_review_Supp_figuresS4.pdf
- Post_review_Supp_figuresS5.pdf
- Post_review_Supp_figuresS6.pdf
- TNF.best.fas
- TNF_amino_acid_best.fasta
- TRIF.best.fas
- TRIF_amino_acid_best.fasta
- 210543_supplementary tables.docx
