# Supplementary material for: Adaptive Evolution in TRIF Leads to Discordance between Human and Mouse Innate Immune Signaling
Source: Genome Biol Evol. 2021 Dec 6;13(12):evab268. doi: 10.1093/gbe/evab268 (PMC8691055; doi:10.1093/gbe/evab268)
Supplement: evab268_Supplementary_Data [file evab268_supplementary_data.zip › FINAL_GBE_Table_S2_SGO_List.xlsx]

## Sheet: Sheet1
FOS		INF β1		IL-1B		IL-6		IL-12A		IRF3		MAPK8		MAPK11		TICAM2		TNFα		TRIF
Species	Ensembl identifier	Species	Ensembl identifier	Species	Ensembl identifier	Species	Ensembl identifier	Species	Ensembl identifier	Species	Ensembl identifier	Species	Ensembl identifier	Species	Ensembl identifier	Species	Ensembl identifier	Species	Ensembl identifier	Species	Ensembl identifier
Alpaca(Vicugna pacos)	ENSVPAG00000003894	Armadillo(Dasypus novemcinctus)	ENSDNOG00000005987	Alpaca(Vicugna pacos)	ENSVPAG00000011126	Alpaca(Vicugna pacos)	ENSVPAG00000006021	Alpaca(Vicugna pacos)	ENSVPAG00000008762	Armadillo(Dasypus novemcinctus)	ENSDNOG00000040858	Alpaca(Vicugna pacos)	ENSVPAG00000009198	Bushbaby(Otolemur garnettii)	ENSOGAG00000014172	Armadillo(Dasypus novemcinctus)	ENSDNOG00000032124	Armadillo(Dasypus novemcinctus)	ENSDNOG00000042888	Panda(Ailuropoda melanoleuca)	ENSAMEG00000003429
Armadillo(Dasypus novemcinctus)	ENSDNOG00000031516	Bushbaby(Otolemur garnettii)	ENSOGAG00000007828	Armadillo(Dasypus novemcinctus)	ENSDNOG00000007075	Bushbaby(Otolemur garnettii)	ENSOGAG00000004177	Armadillo(Dasypus novemcinctus)	ENSDNOG00000041731	Bushbaby(Otolemur garnettii)	ENSOGAG00000011935	Armadillo(Dasypus novemcinctus)	ENSDNOG00000008538	Cat(Felis catus)	ENSFCAG00000011912	Bushbaby(Otolemur garnettii)	ENSOGAG00000002119	Bushbaby(Otolemur garnettii)	ENSOGAG00000010252	Armadillo(Dasypus novemcinctus)	ENSDNOG00000038829
Bushbaby(Otolemur garnettii)	ENSOGAG00000032356	Cat(Felis catus)	ENSFCAG00000004604	Bushbaby(Otolemur garnettii)	ENSOGAG00000005383	Cat(Felis catus)	ENSFCAG00000009165	Bushbaby(Otolemur garnettii)	ENSOGAG00000013000	Cat(Felis catus)	ENSFCAG00000006074	Bushbaby(Otolemur garnettii)	ENSOGAG00000008164	Chicken(Gallus gallus)	ENSGALG00000008612	Cat(Felis catus)	ENSFCAG00000002053	Cat(Felis catus)	ENSFCAG00000004499	Bushbaby(Otolemur garnettii)	ENSOGAG00000024483
Cat(Felis catus)	ENSFCAG00000025370	Chimpanzee(Pan troglodytes)	ENSPTRG00000020811	Cat(Felis catus)	ENSFCAG00000005899	Chicken(Gallus gallus)	ENSGALG00000010915	Cat(Felis catus)	ENSFCAG00000011130	Chimpanzee(Pan troglodytes)	ENSPTRG00000011309	Cat(Felis catus)	ENSFCAG00000003342	Cow(Bos taurus)	ENSBTAG00000030182	Chimpanzee(Pan troglodytes)	ENSPTRG00000039473	Chimpanzee(Pan troglodytes)	ENSPTRG00000017965	Cat(Felis catus)	ENSFCAG00000010141
Chicken(Gallus gallus)	ENSGALG00000028037	Dog(Canis lupus familiaris)	ENSCAFG00000001653	Chicken(Gallus gallus)	ENSGALG00000000534	Chimpanzee(Pan troglodytes)	ENSPTRG00000018979	Chicken(Gallus gallus)	ENSGALG00000009574	Cow(Bos taurus)	ENSBTAG00000006633	Chicken(Gallus gallus)	ENSGALG00000006109	Ferret(Mustela putorius furo)	ENSMPUG00000002272	Cow(Bos taurus)	ENSBTAG00000002357	Cow(Bos taurus)	ENSBTAG00000025471	Chicken(Gallus gallus)	ENSGALG00000026850
Chimpanzee(Pan troglodytes)	ENSPTRG00000006553	Dolphin(Tursiops truncatus)	ENSTTRG00000016421	Chimpanzee(Pan troglodytes)	ENSPTRG00000012372	Cow(Bos taurus)	ENSBTAG00000014921	Chimpanzee(Pan troglodytes)	ENSPTRG00000015576	Dog(Canis lupus familiaris)	ENSCAFG00000003594	Chimpanzee(Pan troglodytes)	ENSPTRG00000002478	Gibbon(Nomascus leucogenys)	ENSNLEG00000000628	Dog(Canis lupus familiaris)	ENSCAFG00000000209	Dog(Canis lupus familiaris)	ENSCAFG00000000517	Chimpanzee(Pan troglodytes)	ENSPTRG00000010322
Cow(Bos taurus)	ENSBTAG00000004322	Elephant(Loxodonta africana)	ENSLAFG00000031186	Cow(Bos taurus)	ENSBTAG00000001321	Dog(Canis lupus familiaris)	ENSCAFG00000002733	Cow(Bos taurus)	ENSBTAG00000015150	Dolphin(Tursiops truncatus)	ENSTTRG00000005531	Cow(Bos taurus)	ENSBTAG00000007876	Gorilla(Gorilla gorilla gorilla)	ENSGGOG00000027293	Gibbon(Nomascus leucogenys)	ENSNLEG00000011774	Dolphin(Tursiops truncatus)	ENSTTRG00000014085	Cow(Bos taurus)	ENSBTAG00000019966
Dog(Canis lupus familiaris)	ENSCAFG00000017040	Ferret(Mustela putorius furo)	ENSMPUG00000019528	Dog(Canis lupus familiaris)	ENSCAFG00000007249	Dolphin(Tursiops truncatus)	ENSTTRG00000009057	Dog(Canis lupus familiaris)	ENSCAFG00000014200	Elephant(Loxodonta africana)	ENSLAFG00000028074	Dog(Canis lupus familiaris)	ENSCAFG00000006551	Human(Homo sapien)	ENSG00000185386	Gorilla(Gorilla gorilla gorilla)	ENSGGOG00000028318	Elephant(Loxodonta africana)	ENSLAFG00000007834	Dog(Canis lupus familiaris)	ENSCAFG00000018946
Dolphin(Tursiops truncatus)	ENSTTRG00000007779	Gibbon(Nomascus leucogenys)	ENSNLEG00000018983	Dolphin(Tursiops truncatus)	ENSTTRG00000011069	Elephant(Loxodonta africana)	ENSLAFG00000015573	Dolphin(Tursiops truncatus)	ENSTTRG00000009289	Ferret(Mustela putorius furo)	ENSMPUG00000002477	Dolphin(Tursiops truncatus)	ENSTTRG00000013643	Horse(Equus caballus)	ENSECAG00000004780	Hedgehog(Erinaceus europaeus)	ENSEEUG00000008637	Ferret(Mustela putorius furo)	ENSMPUG00000011389	Elephant(Loxodonta africana)	ENSLAFG00000028879
Elephant(Loxodonta africana)	ENSLAFG00000029435	Human(Homo sapien)	ENSG00000171855	Elephant(Loxodonta africana)	ENSLAFG00000004059	Ferret(Mustela putorius furo)	ENSMPUG00000013592	Elephant(Loxodonta africana)	ENSLAFG00000001089	Gibbon(Nomascus leucogenys)	ENSNLEG00000005277	Elephant(Loxodonta africana)	ENSLAFG00000030236	Hyrax(Procavia capensis)	ENSPCAG00000009810	Human(Homo sapien)	ENSG00000243414	Gibbon(Nomascus leucogenys)	ENSNLEG00000006117	Ferret(Mustela putorius furo)	ENSMPUG00000005255
Ferret(Mustela putorius furo)	ENSMPUG00000009153	Kangaroo rat(Dipodomys ordii)	ENSDORG00000016607	Ferret(Mustela putorius furo)	ENSMPUG00000010784	Gibbon(Nomascus leucogenys)	ENSNLEG00000016777	Ferret(Mustela putorius furo)	ENSMPUG00000002896	Gorilla(Gorilla gorilla gorilla)	ENSGGOG00000000499	Ferret(Mustela putorius furo)	ENSMPUG00000009129	Macaque(Macaca mulatta)	ENSMMUG00000014107	Hyrax(Procavia capensis)	ENSPCAG00000016339	Gorilla(Gorilla gorilla gorilla)	ENSGGOG00000006018	Gibbon(Nomascus leucogenys)	ENSNLEG00000013388
Gibbon(Nomascus leucogenys)	ENSNLEG00000016463	Lesser hedgehog tenrec(Echinops telfairi)	ENSETEG00000008856	Gibbon(Nomascus leucogenys)	ENSNLEG00000001886	Gorilla(Gorilla gorilla gorilla)	ENSGGOG00000005335	Gibbon(Nomascus leucogenys)	ENSNLEG00000004371	Guinea Pig(Cavia porcellus)	ENSCPOG00000026146	Gibbon(Nomascus leucogenys)	ENSNLEG00000015573	Marmoset(Callithrix jacchus)	ENSCJAG00000003282	Lesser hedgehog tenrec(Echinops telfairi)	ENSETEG00000012422	Guinea Pig(Cavia porcellus)	ENSCPOG00000002343	Gorilla(Gorilla gorilla gorilla)	ENSGGOG00000006675
Gorilla(Gorilla gorilla gorilla)	ENSGGOG00000000527	Macaque(Macaca mulatta)	ENSMMUG00000019067	Gorilla(Gorilla gorilla gorilla)	ENSGGOG00000006387	Hedgehog(Erinaceus europaeus)	ENSEEUG00000005053	Gorilla(Gorilla gorilla gorilla)	ENSGGOG00000006828	Human(Homo sapien)	ENSG0000126456	Gorilla(Gorilla gorilla gorilla)	ENSGGOG00000011771	Mouse(Mus musculus)	ENSMUSG00000053137	Macaque(Macaca mulatta)	ENSMMUG00000015114	Hedgehog(Erinaceus europaeus)	ENSEEUG00000003375	Guinea Pig(Cavia porcellus)	ENSCPOG00000006486
Guinea Pig(Cavia porcellus)	ENSCPOG00000020774	Marmoset(Callithrix jacchus)	ENSCJAG00000008865	Guinea Pig(Cavia porcellus)	ENSCPOG00000001975	Human(Homo sapien)	ENSG00000136244	Guinea Pig(Cavia porcellus)	ENSCPOG00000000016	Horse(Equus caballus)	ENSECAG00000018265	Guinea Pig(Cavia porcellus)	ENSCPOG00000015571	Opossum(Monodelphis domestica)	ENSMODG00000005636	Marmoset(Callithrix jacchus)	ENSCJAG00000016745	Human(Homo sapien)	ENSG00000232810	Horse(Equus caballus)	ENSECAG00000004791
Hedgehog(Erinaceus europaeus)	ENSEEUG00000013514	Microbat(Myotis lucifugus)	ENSMLUG00000008021	Human(Homo sapien)	ENSG00000125538	Horse(Equus caballus)	ENSECAG00000016482	Hedgehog(Erinaceus europaeus)	ENSEEUG00000004470	Hyrax(Procavia capensis)	ENSPCAG00000008633	Hedgehog(Erinaceus europaeus)	ENSEEUG00000000032	Orangutan(Pongo abelii)	ENSPPYG00000011981	Megabat(Pteropus vampyrus)	ENSPVAG00000013225	Horse(Equus caballus)	ENSECAG00000001174	Human(Homo sapien)	ENSG00000127666
Horse(Equus caballus)	ENSECAG00000014260	Mouse Lemur(Microcebus murinus)	ENSMICG00000014598	Hyrax(Procavia capensis)	ENSPCAG00000007555	Hyrax(Procavia capensis)	ENSPCAG00000007831	Human(Homo sapien)	ENSG00000168811	Macaque(Macaca mulatta)	ENSMMUG00000022735	Human(Homo sapien)	ENSG00000107643	Panda(Ailuropoda melanoleuca)	ENSAMEG00000002468	Microbat(Myotis lucifugus)	ENSMLUG00000007075	Hyrax(Procavia capensis)	ENSPCAG00000007543	Hyrax(Procavia capensis)	ENSPCAG00000000748
Human(Homo sapien)	ENSG00000170345	Mouse(Mus musculus)	ENSMUSG00000048806	Kangaroo rat(Dipodomys ordii)	ENSDORG00000009905	Kangaroo rat(Dipodomys ordii)	ENSDORG00000009373	Horse(Equus caballus)	ENSECAG00000024671	Marmoset(Callithrix jacchus)	ENSCJAG00000003637	Horse(Equus caballus)	ENSECAG00000008480	Pika(Ochotona princeps)	ENSOPRG00000003561	Mouse(Mus musclus)	ENSMUSG00000056130	Kangaroo rat(Dipodomys ordii)	ENSDORG00000012458	Kangaroo rat(Dipodomys ordii)	ENSDORG00000008158
Hyrax(Procavia capensis)	ENSPCAG00000001765	Orangutan(Pongo abelii)	ENSPPYG00000019185	Lesser hedgehog tenrec(Echinops telfairi)	ENSETEG00000008505	Lesser hedgehog tenrec(Echinops telfairi)	ENSETEG00000001221	Kangaroo rat(Dipodomys ordii)	ENSDORG00000011607	Megabat(Pteropus vampyrus)	ENSPVAG00000010968	Lesser hedgehog tenrec(Echinops telfairi)	ENSETEG00000003049	Platypus(Ornithorhynchus anatinus)	ENSOANG00000011226	Opossum(Monodelphis domestica)	ENSMODG00000013664	Macaque(Macaca mulatta)	ENSMMUG00000008845	Lesser hedgehog tenrec(Echinops telfairi)	ENSETEG00000011178
Kangaroo rat(Dipodomys ordii)	ENSDORG00000008993	Panda(Ailuropoda melanoleuca)	ENSAMEG00000020237	Macaque(Macaca mulatta)	ENSMMUG00000019778	Macaque(Macaca mulatta)	ENSMMUG00000019983	Macaque(Macaca mulatta)	ENSMMUG00000023084	Microbat(Myotis lucifugus)	ENSMLUG00000023427	Macaque(Macaca mulatta)	ENSMMUG00000004060	Rat(Rattus norvegicus)	ENSRNOG00000006984	Orangutan(Pongo abelii)	ENSPPYG00000015697	Marmoset(Callithrix jacchus)	ENSCJAG00000003109	Macaque(Macaca mulatta)	ENSMMUG00000014163
Lesser hedgehog tenrec(Echinops telfairi)	ENSETEG00000017818	Pig(Sus scrofa)	ENSSSCG00000005163	Marmoset(Callithrix jacchus)	ENSCJAG00000016340	Marmoset(Callithrix jacchus)	ENSCJAG00000001400	Marmoset(Callithrix jacchus)	ENSCJAG00000000431	Mouse(Mus musculus)	ENSMUSG00000003184	Microbat(Myotis lucifugus)	ENSMLUG00000014533	Squirrel(Ictidomys tridecemlineatus)	ENSSTOG00000015274	Panda(Ailuropoda melanoleuca)	ENSAMEG00000019844	Megabat(Pteropus vampyrus)	ENSPVAG00000004657	Marmoset(Callithrix jacchus)	ENSCJAG00000017459
Marmoset(Callithrix jacchus)	ENSCJAG00000020633	Platypus(Ornithorhynchus anatinus)	ENSOANG00000005960	Megabat(Pteropus vampyrus)	ENSPVAG00000006483	Megabat(Pteropus vampyrus)	ENSPVAG00000006475	Megabat(Pteropus vampyrus)	ENSPVAG00000006082	Opossum(Monodelphis domestica)	ENSMODG00000013603	Mouse Lemur(Microcebus murinus)	ENSMICG00000006997	Tasmanian devil(Sarcophilus harrisii)	ENSSHAG00000009776	Pig(Sus scrofa)	ENSSSCG00000014216	Microbat(Myotis lucifugus)	ENSMLUG00000003969	Microbat(Myotis lucifugus)	ENSMLUG00000001215
Megabat(Pteropus vampyrus)	ENSPVAG00000000671	Rabbit(Oryctolagus cuniculus)	ENSOCUG00000021649	Microbat(Myotis lucifugus)	ENSMLUG00000009941	Microbat(Myotis lucifugus)	ENSMLUG00000015855	Microbat(Myotis lucifugus)	ENSMLUG00000014101	Orangutan(Pongo abelii)	ENSPPYG00000010260	Mouse(Mus musculus)	ENSMUSG00000021936	Turkey(Meleagris gallopavo)	ENSMGAG00000008092	Pika(Ochotona princeps)	ENSOPRG00000002032	Mouse Lemur(Microcebus murinus)	ENSMICG00000017352	Mouse(Mus musculus)	ENSMUSG00000047123
Microbat(Myotis lucifugus)	ENSMLUG00000003729	Rat(Rattus norvegicus)	ENSRNOG00000006268	Mouse Lemur(Microcebus murinus)	ENSMICG00000013334	Mouse Lemur(Microcebus murinus)	ENSMICG00000006701	Mouse Lemur(Microcebus murinus)	ENSMICG00000006475	Panda(Ailuropoda melanoleuca)	ENSAMEG00000013892	Opossum(Monodelphis domestica)	ENSMODG00000002193	Wallaby(Macropus eugenii)	ENSMEUG00000001871	Rat(Rattus norvegicus)	ENSRNOG00000042070	Mouse(Mus musculus)	ENSMUSG00000024401	Opossum(Monodelphis domestica)	ENSMODG00000001063
Mouse Lemur(Microcebus murinus)	ENSMICG00000016026	Shrew(Sorex araneus)	ENSSARG00000003976	Mouse(Mus musculus)	ENSMUSG00000027398	Mouse(Mus musculus)	ENSMUSG00000025746	Mouse(Mus musculus)	ENSMUSG00000027776	Pig(Sus scrofa)	ENSSSCG00000003178	Orangutan(Pongo abelii)	ENSPPYG00000002246			Rabbit(Oryctolagus cuniculus)	ENSOCUG00000027945	Opossum(Monodelphis domestica)	ENSMODG00000015780	Orangutan(Pongo abelii)	ENSPPYG00000009418
Mouse(Mus musculus)	ENSMUSG00000021250	Tarsier(Tarsius syrichta)	ENSTSYG00000007791	Opossum(Monodelphis domestica)	ENSMODG00000013815	Opossum(Monodelphis domestica)	ENSMODG00000001265	Opossum(Monodelphis domestica)	ENSMODG00000011361	Pika(Ochotona princeps)	ENSOPRG00000001971	Panda(Ailuropoda melanoleuca)	ENSAMEG00000017017	Total Count = 23		Sheep(Ovis aries)	ENSOARG00000011532	Orangutan(Pongo abelii)	ENSPPYG00000016437	Pig(Sus scrofa)	ENSSSCG00000024771
Opossum(Monodelphis domestica)	ENSMODG00000005927	Tasmanian devil(Sarcophilus harrisii)	ENSSHAG00000017649	Orangutan(Pongo abelii)	ENSPPYG00000012174	Orangutan(Pongo abelii)	ENSPPYG00000017740	Orangutan(Pongo abelii)	ENSPPYG00000014253	Rabbit(Oryctolagus cuniculus)	ENSOCUG00000027558	Pika(Ochotona princeps)	ENSOPRG00000010438			Shrew(Sorex araneus)	ENSSARG00000008575	Panda(Ailuropoda melanoleuca)	ENSAMEG00000009478	Platypus(Ornithorhynchus anatinus)	ENSOANG00000014955
Orangutan(Pongo abelii)	ENSPPYG00000006002	Tree Shrew(Tupaia belangeri)	ENSTBEG00000015811	Panda(Ailuropoda melanoleuca)	ENSAMEG00000010733	Panda(Ailuropoda melanoleuca)	ENSAMEG00000003313	Panda(Ailuropoda melanoleuca)	ENSAMEG00000003144	Rat(Rattus norvegicus)	ENSRNOG00000043388	Rabbit(Oryctolagus cuniculus)	ENSOCUG00000002873			Sloth(Choloepus hoffmanni)	ENSCHOG00000013076	Pig(Sus scrofa)	ENSSSCG00000001404	Sheep(Ovis aries)	ENSOARG00000008707
Panda(Ailuropoda melanoleuca)	ENSAMEG00000018335	Wallaby(Macropus eugenii)	ENSMEUG00000014311	Pika(Ochotona princeps)	ENSOPRG00000012817	Pika(Ochotona princeps)	ENSOPRG00000003073	Pig(Sus scrofa)	ENSSSCG00000011730	Sheep(Ovis aries)	ENSOARG00000013335	Rat(Rattus norvegicus)	ENSRNOG00000020155			Squirrel(Ictidomys tridecemlineatus)	ENSSTOG00000021613	Pika(Ochotona princeps)	ENSOPRG00000011953	Tasmanian devil(Sarcophilus harrisii)	ENSSHAG00000008535
Pika(Ochotona princeps)	ENSOPRG00000012005			Platypus(Ornithorhynchus anatinus)	ENSOANG00000010546	Platypus(Ornithorhynchus anatinus)	ENSOANG00000022300	Platypus(Ornithorhynchus anatinus)	ENSOANG00000002081	Shrew(Sorex araneus)	ENSSARG00000006248	Sheep(Ovis aries)	ENSOARG00000001468			Tarsier(Tarsius syrichta)	ENSTSYG00000012022	Rabbit(Oryctolagus cuniculus)	ENSOCUG00000006698	Turkey(Meleagris gallopavo)	ENSMGAG00000015754
Platypus(Ornithorhynchus anatinus)	ENSOANG00000005064	Total Count = 28		Rabbit(Oryctolagus cuniculus)	ENSOCUG00000023958	Rat(Rattus norvegicus)	ENSRNOG00000010278	Rabbit(Oryctolagus cuniculus)	ENSOCUG00000010149	Squirrel(Ictidomys tridecemlineatus)	ENSSTOG00000022900	Shrew(Sorex araneus)	ENSSARG00000013973			Tasmanian devil(Sarcophilus harrisii)	ENSSHAG00000001892	Rat(Rattus norvegicus)	ENSRNOG00000000837
Rabbit(Oryctolagus cuniculus)	ENSOCUG00000021506			Rat(Rattus norvegicus)	ENSRNOG00000004649	Sheep(Ovis aries)	ENSOARG00000012021	Rat(Rattus norvegicus)	ENSRNOG00000009468	Tarsier(Tarsius syrichta)	ENSTSYG00000001716	Squirrel(Ictidomys tridecemlineatus)	ENSSTOG00000012617					Sheep(Ovis aries)	ENSOARG00000008333	Total Count = 29
Rat(Rattus norvegicus)	ENSRNOG00000008015			Sheep(Ovis aries)	ENSOARG00000020866	Shrew(Sorex araneus)	ENSSARG00000012781	Sheep(Ovis aries)	ENSOARG00000002198	Tasmanian devil(Sarcophilus harrisii)	ENSSHAG00000003813	Tarsier(Tarsius syrichta)	ENSTSYG00000002507			Total Count = 30		Squirrel(Ictidomys tridecemlineatus)	ENSSTOG00000012884
Sheep(Ovis aries)	ENSOARG00000001783			Shrew(Sorex araneus)	ENSSARG00000004066	Sloth(Choloepus hoffmanni)	ENSCHOG00000010921	Squirrel(Ictidomys tridecemlineatus)	ENSSTOG00000014615	Tree Shrew(Tupaia belangeri)	ENSTBEG00000003466	Tasmanian devil(Sarcophilus harrisii)	ENSSHAG00000017573					Tarsier(Tarsius syrichta)	ENSTSYG00000002841
Squirrel(Ictidomys tridecemlineatus)	ENSSTOG00000003005			Squirrel(Ictidomys tridecemlineatus)	ENSSTOG00000002292	Tasmanian devil(Sarcophilus harrisii)	ENSSHAG00000011246	Tasmanian devil(Sarcophilus harrisii)	ENSSHAG00000004838			Tree Shrew(Tupaia belangeri)	ENSTBEG00000017351					Tasmanian devil(Sarcophilus harrisii)	ENSSHAG00000004000
Tarsier(Tarsius syrichta)	ENSTSYG00000013658			Tasmanian devil(Sarcophilus harrisii)	ENSSHAG00000008907	Turkey(Meleagris gallopavo)	ENSMGAG00000016678	Tree Shrew(Tupaia belangeri)	ENSTBEG00000002506	Total Count = 33		Turkey(Meleagris gallopavo)	ENSMGAG00000008028					Tree Shrew(Tupaia belangeri)	ENSTBEG00000000589
Tasmanian devil(Sarcophilus harrisii)	ENSSHAG00000017780			Turkey(Meleagris gallopavo)	ENSMGAG00000003598			Turkey(Meleagris gallopavo)	ENSMGAG00000010602									Wallaby(Macropus eugenii)	ENSMEUG00000008304
Tree Shrew(Tupaia belangeri)	ENSTBEG00000007122					Total Count = 35		Wallaby(Macropus eugenii)	ENSMEUG00000000619			Total Count = 35
				Total Count = 36														Total Count = 36
Total Count = 37								Total Count = 37
