# Supplementary material for: Adaptive Evolution in TRIF Leads to Discordance between Human and Mouse Innate Immune Signaling
Source: Genome Biol Evol. 2021 Dec 6;13(12):evab268. doi: 10.1093/gbe/evab268 (PMC8691055; doi:10.1093/gbe/evab268)
Supplement: evab268_Supplementary_Data [file evab268_supplementary_data.zip › FOS.best.fas]

>Alpaca|ENSVPAG00000003894
------------------------------------------------------------
------------------------------------------------------------
------------------------------------------------------------
------------------------------------------------------------
------------------------------------------------------------
------------------------------------------------------------
---------------------------------------------------ATGATGTTC
TCCGGCTTCAACGCCGACTACGAGGCGTCATCCTCCCGCTGCAGCAGCGCCTCCCCGGCC
GGGGACAATCTCTCCTACTACCACTCACCGGCCGACTCCTTCTCCAGCATGGGCTCTCCC
GTCAATGCGCAGGATTTCTGTACCGATCTGGCCGTCTCCAGTGCCAACTTCATCCCAACA
GTGACTGCCATCTCGACCAGCCCGGACCTGCAGTGGCTGGTGCAGCCCACCCTGGTCTCC
TCCGTGGCCCCATCCCAGACCAGAGCTCCCCACCCCTATGGAGTCCCC------------
ACTCCCTCGACTGGG------GCTTACCCCAGGGCT---GGAGTCGTGAAGACTATGACA
---GGAGGCAGAGCTCAGAGCATTGGC---------------------------------
---AGGAGGGGCAAGGTGGAA---------------------------CAGTTGTCCCCA
GAAGAAGAAGAGAAAAGGAGAATCCGAAGGGAAAGGAATAAGATGGCTGCAGCCAAATGC
CGGAACCGGAGGAGGGAGCTGACTGACACACTCCAAGCGGAAACAGACCAATTAGAAGAT
GAGAAGTCCGCTTTGCAGACTGAGATTGCCAACCTGCTGAAGGAGAAGGAAAAACTAGAG
TTCATCCTGGCAGCTCATCGACCTGCCTGCAAGATCCCTGATGACCTGGGTTTCCCAGAA
GAGATGTCTGTGGCTTCC---CTTGATCTGAGTGGGGGCCTGCCTGAGGCTGCCACCCCG
GAATCCGAGGAG---GCCTTCACCCTGCCCCTCCTCAATGACCCTGAGCCCAAG---CCC
TCA------GTGGAGCCC---GCCAAGAGCTCC---------AGCAGCATGGAGCTGAAG
GCCGAGCCCTTTGATGACTTCTTGTTCCCAGCATCGTCCAGGCCCAGCGGCTCTGAGACC
---GCGCGTTCTGTGCCAGACATGGACCTGTCT---------------------------
------------------------------------------------------------
------------------------------------------------------------
------------------------------------------------------------
------------------------------------------------------------
---
>Armadillo|ENSDNOG00000031516
------------------------------------------------------------
------------------------------------------------------------
------------------------------------------------------------
------------------------------------------------------------
------------------------------------------------------------
------------------------------------------------------------
---------------------------------------------------ATGATGTTT
TCGGGCTTCAACGCCGACTATGAGGCGTCCTCCTCCCGCTGCAGCAGCGCCTCCCCGGCC
GGGGACAACCTCTCCTACTACCATTCCCCGGCCGACTCCTTCTCCAGCATGGGCTCCCCT
GTCAACGCGCAGGAGTTCTGCGCGGATCTGGCTGCCTCCAGTACCAACTTCATCCCCACG
GTGACCGCTATCTCGACCAGCCCGGACCTGCAATGGCTGGTGCAGCCCACCCTGGTCTCC
TCGGTGGCCCCGTCACAGAGCAGAGCCCCCCACCCGTACGGGGTCCCC------------
ACCTCCTCTGCCGCA------GCTTACTCCAGGCCT---GGGCTCCTGAAGACCAGCACA
---GGAGGCAGAGCGCAGAGCATTGGC---------------------------------
---AGGAGGGGCAAAGTGGAA---------------------------CAGTTGTCGCCA
GAAGAAGAAGAGAAAAGAAGAATCCGAAGGGAAAGGAATAAGATGGCTGCAGCCAAATGC
CGGAACCGGAGAAGGGAGCTGACGGATACCCTGCAAGCGGAGACAGATCAACTAGAAGAT
GAGAAGTCTGCCTTGCAGACAGAGATTGCCAACCTGCTGAAGGAGAAGGAAAAACTAGAG
TTCATCCTGGCAGCTCACCGACCTGCTTGCAAGATCCCGGATGACCTGGGCTTCCCAGAA
GAGATGTCTGTAGCTTCC---CTGGATCTTCCTGGGGGCCTTCCAGAGGCTACCACCCCG
GAGTCTGAGGAG---GCCTTCACCTTGCCCCTCCTCAACGACCCCGAGGCCAAG---CCC
TCG------GTGGAACCT---GTCAAGAGCAGCAGC------AGCAGCATGGAGCTGAAG
GCTGAGCCCTTTGATGACTTCCTCTTCCCAGCATCGTCCAGGCCCAGTGGCTCTGAGACC
---GCCCGCTCTGTGCCAGACATGGACCTGTCTGGT------TCATTCTATGCAGCAGAC
TGGGAGCCCCTGCATGGCGGC---TCCCTGGGGATGGGGGCCATG------GCCACAGAG
CTGGAGCCCCTTTGCACCCCTGTGGTCACCTGCACTCCCAGCTGCACTACTTACACGTCT
TCCTTCGTCTTCACCTACCCCGAGGCTGACTCCTTCCCCAGCTGCGCGGCTGCCCACCGC
AAGGGCAGCAGCAGCAACGAGCCCTCCTCTGACTCGCTCAGCTCACCCACGCTGCTGGCC
CTG
>Bushbaby|ENSOGAG00000032356
------------------------------------------------------------
------------------------------------------------------------
------------------------------------------------------------
------------------------------------------------------------
------------------------------------------------------------
------------------------------------------------------------
---------------------------------------------------ATGATGTTC
TCGGGCTTCAACGCCGACTACGAGGCTTCATCCTCCCGCTGCAGCAGCGCTTCCCCGGCC
GGGGACAGTCTCTCCTACTACCATTCACCGGCCGACTCCTTCTCCAGCATGGGCTCTCCG
GTTAACGCACAGGACTTCTGCACCGACCTGTCCGTCTCTAGTGCCAACTTCATCCCCACA
GTGACTGCCATCTCTACCAGTCCGGACCTGCAGTGGCTGGTGCAGCCCACTCTGGTCTCC
TCCGTGGCTCCATCGCAGACCAGAGCCCCCCACCCTTACGGAGTCCCC------------
ACTCCCTCAGCCGGG------GCTTACTCTAGGACT---GGAGTCGTAAAGAACATGACT
---GGAGGCAGAGCACAGAGCATTGGC---------------------------------
---AGGAGGGGCAAGGTGGAA---------------------------CAGCTATCACCT
GAAGAAGAAGAGAAAAGGAGAATCCGAAGGGAAAGAAATAAGATGGCTGCAGCCAAATGC
CGTAACCGGAGGAGGGAGCTGACTGATACACTCCAAGCGGAGACAGATCAACTAGAGGAT
GAGAAGTCCGCTTTGCAGACTGAGATTGCCAACCTGCTGAAGGAGAAGGAGAAACTTGAG
TTCATCCTGGCAGCTCACCGGCCTGCCTGCAAGATCCCTGATGACCTGGGCTTCCCAGAA
GAGATGTCAGTGGCTTCC---CTTGATCTGAGTGTGGGCCTGCCAGAGGCTGCCACTCCG
GAGTCTGAGGAG---GCCTTCACCCTGCCACTCCTCAATGACCCTGAGCCTAAG---CCC
CCG------GTGCAGCCA---GTCAAGAACATC---------AGCAGCATGGAGCTAAAG
GCTGAGCCCTTTGATGACTTCCTGTTCCCAGCATCATCCAGGCCCAGCGGCTCTGAGACA
---GCCCGCTCTGTGCCAGACATGGACATGTCTGGT------TCCTTCTATGCAGCAGAC
TGGGAGCCCCTGCACAGTGGC---TCCCTGGGGATGGGGCCCATG------GCCACAGAG
CTGGAGCCCCTGTGCACCCCAGTGGTCACCTGCACTCCCAGCTGCACCACTTATACGTCT
TCCTTCGTCTTCACCTACCCGGAGTCTGACTCCTTCCCCAGCTGCGCGGCTGCCCACCGC
AAGGGCAGCAGCAGCAATGAGCCCTCCTCTGACTCGCTCAGCTCACCCACGCTGCTGGCC
CTG
>Cat|ENSFCAG00000025370
------------------------------------------------------------
------------------------------------------------------------
------------------------------------------------------------
------------------------------------------------------------
------------------------------------------------------------
------------------------------------------------------------
---------------------------------------------------ATGATGTTC
TCTGGCTTCAACGCCGACTACGAGGCGTCCTCCTCCCGCTGCAGCAGCGCCTCCCCGGCC
GGGGACAATCTCTCCTACTACCACTCACCGGCCGACTCCTTCTCCAGCATGGGCTCTCCT
GTCAATGCGCAGGACTTCTGCACGGATCTGGCCGTCTCCAGCGCCAACTTTATCCCAACG
GTGACTGCCATCTCCACCAGCCCGGACCTGCAGTGGCTGGTGCAGCCCACCCTGGTCTCC
TCCGTGGCTCCTTCTCAGACCAGAGCCCCCCACCCCTATGGAGTCCCC------------
GCCCCCTCCGCCGGG------GCTTACTCCAGGGCC---GGAGTCGTGAAGACCGTGACC
GCAGGAGGCCGAGCTCAGAGCATTGGC---------------------------------
---AGGAGGGGCAAAGTGGAA---------------------------CAGTTGTCCCCA
GAAGAAGAAGAGAAAAGGAGAATCCGAAGGGAAAGGAATAAGATGGCTGCAGCCAAGTGC
CGGAACCGGAGGCGGGAGCTCACGGATACGCTGCAAGCGGAGACAGACCAACTAGAAGAT
GAGAAGTCTGCTTTGCAGACTGAGATTGCCAACCTGCTGAAGGAGAAGGAAAAACTAGAG
TTCATCCTGGCAGCTCACCGACCCGCCTGCAAGATCCCCGATGACCTGGGCTTCCCGGAA
GAGATGTCTGTGGCTTCC---CTAGATCTGAGCGGGGGCCTGCCGGAAGCTGCCACCCCC
GAGTCGGAGGAG---GCTTTCACCCTGCCCCTCCTCAATGATCCTGAGCCCAAG---CCC
TCC------GTGGAGCCG---GTCAAGAGCATC---------AGCAGCATGGAGCTGAAG
GCCGAGCCCTTCGATGACTTCCTGTTCCCAGCATCGTCCAGGCCCAGCGGCTCCGAGACC
---GCCCGCTCTGTGCCAGACATGGACCTGTCTGGT------TCCTTCTATGCAGCAGAC
TGGGAGCCCCTGCATGGTGGC---TCCCTGGGGATGGGGCCCATG------GCCACAGAG
CTGGAGCCTCTGTGCACCCCGGTGGTCACCTGTACTCCTAGCTGCACTACTTACACGTCT
TCCTTCGTCTTCACCTACCCTGAGGCTGACTCCTTCCCCAGCTGTGGGGCTGCTCACCGC
AAGGGCAGCAGCAGCAACGAACCCTCCTCTGACTCGCTCAGCTCACCCACGCTGCTGGCC
CTG
>Chicken|ENSGALG00000028037
------------------------------------------------------------
------------------------------------------------------------
------------------------------------------------------------
------------------------------------------------------------
------------------------------------------------------------
------------------------------------------------------------
---------------------------------------------------ATGATGTAC
CAGGGCTTCGCTGGGGAGTACGAGGCGCCCTCCTCCCGCTGCAGCAGCGCTTCCCCGGCC
GGGGACAGCCTCACCTACTACCCGTCCCCGGCGGACTCCTTCTCCAGCATGGGTTCCCCC
GTCAACTCGCAG------------------------------------------------
GTGAGGGCCGTTGCGCGGCCGCCG------------------------------------
---------------------AGGGGC---TCGGTGTTGGGGGTACCGGGGAGGAGATGG
GCGCGGGGGGCGGCGGGGCGCGTATCGGCCGGGTCG---GGGCGGTGCGGG---ACCCGA
---GGGGCGCGGTCGGCTTCAGCCGGGCCGGGGGCAGCGTGGGGAGCGGCCGCGGCGCCG
CCGCGGGGCGGGCGGGGGGAGCCGGGGTCCGGGCTGCGCGTTGCGGCGCGTCTGTCCCCG
GAGGAGGAGGAAAAGAGGAGGATCCGCCGGGAGAGGAACAAGATGGCAGCGGCCAAGTGC
CGCAACCGGCGGCGGGAGCTCACCGACACTCTGCAGGCGGAGACGGACCAGCTGGAGGAG
GAGAAGTCCGCTCTGCAGGCGGAGATAGCCAACCTGCTGAAGGAGAAGGAGAAGCTGGAG
TTCATCCTGGCGGCGCACCGGCCCGCCTGCAAGATGCCCGAGGAGCTGCGCTTCTCCGAG
GAGCTGGCGGCCGCCACCGCACTGGACCTGGGCGCACCCAGCCCCGCCGCGGCC------
------GAGGAG---GCCTTCGCCCTGCCGCTAATGACCGAGGCGCCGCCGGCCGTGCCG
CCC------AAGGAGCCG---------AGCGGC---------AGCGGGCTGGAGCTGAAG
GCCGAGCCCTTCGACGAGCTGCTTTTC------TCCGCGGGGCCGCGG---------GAG
GCCTCCCGCTCGGTGCCTGACATGGACCTGCCCGGAGCCTCCTCCTTCTACGCGTCGGAC
TGGGAGCCGCTG------------------GGCGCCGGG------AGC---GGCGGGGAG
CTGGAGCCCCTCTGCACCCCCGTGGTGACCTGCACCCCGTGCCCTAGCACCTACACCTCC
ACCTTCGTCTTCACCTACCCCGAGGCGGACGCCTTCCCCAGCTGCGCCGCTGCGCACCGG
AAGGGCAGCAGCAGCAACGAGCCCTCGTCCGACTCCCTCAGCTCCCCCACCCTGCTGGCC
TTG
>Chimpanzee|ENSPTRG00000006553
------------------------------------------------------------
------------------------------------------------------------
------------------------------------------------------------
------------------------------------------------------------
------------------------------------------------------------
------------------------------------------------------------
---------------------------------------------------ATGATGTTC
TCGGGCTTCAACGCAGACTACGAGGCGTCATCCTCCCGCTGCAGCAGCGCGTCCCCGGCC
GGGGATAGCCTCTCTTACTACCACTCACCCGCAGACTCCTTCTCCAGCATGGGTTCGCCT
GTCAACGCGCAGGACTTCTGCACGGACCTGGCCGTCTCCAGTGCCAACTTCATTCCCACG
GTCACTGCCATCTCGACCAGTCCGGACCTGCAGTGGCTGGTGCAGCCCGCCCTCGTCTCC
TCCGTGGCCCCATCGCAGACCAGAGCCCCTCACCCTTTCGGAGTCCCC------------
ACCCCCTCCGCTGGG------GCTTACTCCAGGGCT---GGCGTTGTGAAGACCATGACA
---GGAGGCCGAGCGCAGAGCATTGGC---------------------------------
---AGGAGGGGCAAGGTGGAA---------------------------CAGTTATCTCCA
GAAGAAGAAGAGAAAAGGAGAATCCGAAGGGAAAGGAATAAGATGGCTGCAGCCAAATGC
CGCAACCGGAGGAGGGAGCTGACTGATACACTCCAAGCGGAGACAGACCAACTAGAAGAT
GAGAAGTCTGCTTTGCAGACCGAGATTGCCAACCTGCTGAAGGAGAAGGAAAAACTAGAG
TTCATCCTGGCAGCTCACCGACCTGCCTGCAAGATCCCTGATGACCTGGGCTTCCCAGAA
GAGATGTCTGTGGCTTCC---CTTGATCTGACTGGGGGCCTGCCAGAGGTTGCCACCCCG
GAGTCTGAAGAG---GCCTTCACCCTGCCTCTCCTCAATGACCCTGAGCCCAAG---CCC
TCA------GTGGAACCT---GTCAAGAGCATT---------AGCAGCATGGAGCTGAAG
ACCGAGCCCTTTGATGACTTCCTGTTCCCAGCATCATCCAGGCCCAGTGGCTCTGAGACA
---GCCCGCTCCGTGCCAGACATGGACCTATCTGGG------TCCTTCTATGCAGCAGAC
TGGGAGCCTCTGCACAGTGGC---TCCCTGGGGATGGGGCCCATG------GCCACAGAG
CTGGAGCCCCTGTGCACTCCGGTGGTCACCTGTACTCCCAGCTGCACTGCTTACACGTCT
TCCTTCGTCTTCACCTACCCCGAGGCTGACTCCTTCCCCAGCTGTGCAGCTGCCCACCGC
AAGGGCAGCAGCAGCAATGAGCCTTCCTCTGACTCGCTCAGCTCACCCACGCTGCTGGCC
CTG
>Cow|ENSBTAG00000004322
------------------------------------------------------------
------------------------------------------------------------
------------------------------------------------------------
------------------------------------------------------------
------------------------------------------------------------
------------------------------------------------------------
---------------------------------------------------ATGATGTTC
TCTGGCTTCAACGCCGACTACGAGGCATCCTCCTCCCGCTGCAGCAGCGCCTCCCCGGCC
GGGGACAGTCTCTCCTACTACCACTCACCGGCCGACTCCTTCTCCAGCATGGGTTCTCCC
GTCAATGCGCAGGACTACTGCACCGATCTGGCCGTCTCCAGTGCCAACTTCATCCCAACA
GTGACTGCCATCTCGACCAGCCCGGACCTACAATGGCTAGTACAGCCCACCCTAGTCTCC
TCCGTGGCCCCGTCCCAGACCAGAGCCCCCCACCCCTATGGAGTCCCT------------
ACTCCCTCAGCTGGG------GCTTACTCCAGGGCT---GGAGTCATGAAAACCATGACA
---GGAGGCAGAGCTCAGAGCATTGGC---------------------------------
---CGGAGGGGCAAGGTAGAA---------------------------CAGTTGTCCCCA
GAAGAAGAAGAGAAAAGGCGAATCCGAAGGGAAAGGAATAAGATGGCTGCAGCCAAATGC
CGGAACCGGAGGAGGGAGCTGACTGACACCCTCCAAGCGGAGACAGACCAACTAGAAGAT
GAGAAGTCGGCTTTGCAGACAGAGATTGCCAATCTGCTGAAGGAGAAGGAAAAACTCGAG
TTCATCCTAGCGGCTCACCGACCTGCCTGCAAGATCCCCGATGACCTGGGCTTCCCAGAA
GAGATGTCTGTGGCTTCT---CTTGATCTGAGTGGGGGCCTGCCTGAGGCTGCCACCCCT
GAATCTGAGGAG---GCCTTCACCCTGCCACTCCTCAATGACCCTGAGCCCAAG---CCC
TCA------GTGGAGCCC---GTCAAGAGCGTC---------GGCAGCATGGAGCTGAAG
GCTGAGCCCTTTGATGACTACATGTTCCCAGCATCATCCAGGCCCAGCGGCTCGGAGACC
---GCCCGCTCTGTGCCAGACATGGACCTGTCTGGT------TCCTTCTATGCAGCAGAC
TGGGAGCCCCTGCATGGTGGC---TCCCTGGGGATGGGGCCTATG------GCCACGGAG
CTGGAGCCCCTGTGCACCCCGGTGGTCACCTGTACTCCCAGCTGCACTACTTACACGTCT
TCCTTCGTCTTCACCTACCCTGAGGCTGACTCCTTCCCCAGCTGTGCGGCTGCCCACCGC
AAGGGCAGCAGCAGCAACGAGCCTTCCTCTGACTCGCTCAGCTCACCCACGCTGCTGGCC
CTG
>Dog|ENSCAFG00000017040
------------------------------------------------------------
------------------------------------------------------------
------------------------------------------------------------
------------------------------------------------------------
------------------------------------------------------------
------------------------------------------------------------
---------------------------------------------------ATGATGTTC
TCTGGTTTCAACGCCGACTACGAGGCGTCCTCCTCCCGCTGCAGCAGCGCGTCCCCGGCC
GGGGACACCCTCTCCTACTACCACTCACCGGCCGACTCCTTCTCCAGCATGGGCTCTCCC
GTCAATGCGCAGGACTTCTGCACCGATCTGGCCGTCTCCAGTGCCAACTTCATCCCGACG
GTGACTGCCATCTCCACCAGCCCGGACCTGCAGTGGCTGGTGCAGCCCACCCTGGTCTCC
TCCGTGGCCCCGTCCCAGACCAGAGCCCCCCACCCGTATGGAGTCCCC------------
ACCCCCTCGGCTGGG------GCTTACTCCAGGGCT---GGCGTTGTGAAGACCATGACG
---GGAGGCAGAGCTCAGAGCATTGGC---------------------------------
---CGGAGGGGCAAGGTGGAA---------------------------CAGCTGTCCCCA
GAAGAAGAAGAGAAAAGGAGAATCCGAAGGGAAAGGAATAAGATGGCTGCAGCCAAGTGC
CGGAACCGCAGGAGGGAGCTGACTGACACGCTCCAAGCGGAGACAGACCAACTAGAAGAC
GAGAAGTCTGCTCTGCAGACCGAGATTGCCAACCTGCTGAAGGAGAAGGAGAAACTAGAG
TTCATCCTGGCAGCTCACCGACCTGCCTGCAAGATCCCTGATGACCTGGGCTTCCCCGAA
GAGATGTCCGTGGCTTCC---CTAGATCTGAGCGGGGGCCTGCCCGAAGCTGCCACCCCG
GAGTCCGAGGAG---GCTTTCACCCTGCCCCTCCTCAATGATCCTGAGCCCAAG---CCC
TCC------GTGGAGCCC---GTCAAGAGCATC---------GGCAGCATGGAGCTGAAG
GCCGAGCCCTTTGATGACTTCCTGTTTCCAGCATCATCCAGGCCCAGCGGCTCGGAGACC
---GCCCGCTCCGTGCCAGACATGGACCTGTCTGGT------TCCTTCTATGCAGCAGAC
TGGGAGCCCCTGCATGGTGGC---TCCCTGGGGATGGGGCCCATG------GCCACAGAG
CCCGAGCCTCTGTGCACCCCCGTAGTCACCTGTACTCCTAGCTGCACTACCTATACGTCT
TCCTTCGTCTTCACCTACCCTGAGGCTGACTCCTTCCCCAGCTGTGCGGCCGCTCATCGC
AAGGGCAGCAGCAGCAACGAACCCTCCTCTGACTCGCTCAGCTCACCCACGCTGCTGGCC
CTG
>Dolphin|ENSTTRG00000007779
------------------------------------------------------------
------------------------------------------------------------
------------------------------------------------------------
------------------------------------------------------------
------------------------------------------------------------
------------------------------------------------------------
---------------------------------------------------ATGATGTTC
TCTGGCTTCAACGCCGACTACGAGGCGTCATCCTCCCGCTGCAGCAGCGCCTCCCCGGCC
GGGGACAGCCTCTCCTACTACCACTCACCGGCCGACTCCTTCTCCAGTATGGGCTCTCCC
GTCAATGCGCAGGACTTCTGCACCGATCTGGCCGTCTCCAGTGCCAACTTCATCCCAACA
GTGACCGCCATCTCGACCAGCCCGGACCTGCAGTGGCTAGTGCAGCCCACCCTGGTCTCC
TCCGTGGCCCCATCCCAGACCAGAGCCCCCCACCCCTATGGAGTCCCC------------
ACACCCCTCGGCTGG------GCTTAC---AGGGCT------GTCATGAGAATGACC---
---------AGAGCTCAGAGCATTGGC---------------------------------
------AGGGGCAAGGTGGAA---------------------------CAGTTGTCCCCA
GAAGAAGAGGAGAAAAGGAGAATCCGAAGGGAAAGGAATAAGATGGCTGCAGCCAAATGC
CGGAACCGGAGGAGGGAGCTGACTGACACACTCCAAGCGGAAACAGACCAACTAGAAGAT
GAGAAGTCTGCTTTGCAGACTGAGATTGCCAACCTGCTAAAGGAGAAGGAAAAACTAGAG
TTCATCCTGGCAGCTCACCGACCTGCCTGCAAGATCCCTGATGACATGGGCTTCCCAGAA
GAAATGTCTGTGGCTTCC---CTTGATCTGAGCGGGGGCCTGCCTGAAGCCGCCAACCCC
GAATCTGAGGAG---GCCTTCACCCTACCCCTCCTTAATGACCCTGAGCCCAAG---CCC
TCA------GTGGAGCCC---GTCAAGAGCATC---------AGCAGCATGGAGCTGAAG
GCTGAGCCCTTTGATGACTTCCTGTTCCCAGCATCGTCCAGGCCCAGCGGCTCTGAGACC
---GCCCGCTCTGTGCCAGACATGGACCTGTCTGGT------TCCTTCTATGCAGCAGAC
TGGGAGCCCCTGCACGGTGGC---TCCCTGGGGATGGGGCCCATG------GCCACAGAG
CTGGAACCCCTGTGCACCCCGGTGGTCACCTGTACACCCAGCTGCACTACTTACACGTCT
TCCTTTGTCTTCACCTACCCTGAGGCTGACTCCTTCCCCAGCTGTGCGGCTGCCCACCGC
AAGGGCAGCAGCAGCAACGAGCCCTCCTCTGACTCGCTCAGCTCACCCACGCTGCTGGCC
CTG
>Elephant|ENSLAFG00000029435
------------------------------------------------------------
------------------------------------------------------------
------------------------------------------------------------
------------------------------------------------------------
------------------------------------------------------------
------------------------------------------------------------
------------------------------------------------------------
------------------------------------------------------------
------------------------------------------------------------
------------GATTTCTGCACGGACCTGGCTGCCTCCAGTGCCAACTTCATCCCCACG
GTGACTGCCATCTCAACCAGCCCCGACCTGCAGTGGCTGGTGCAGCCCGCCCTCGTCTCC
TCCGTGGCCCCATCGCAGACCAGAGCTCCCCACCCCTACGGACTCCAC------------
ACCCCTTCAGCAGGG------GCATACTCCAGAGCG---GGCATTGTGAAGACCACAACA
---GGAGGCAGAGCGCAGAGCATTGGC---------------------------------
---AGGAGGGGCAAAGTAGAA---------------------------CAGTTGTCCCCA
GAAGAAGAAGAGAAAAGGAGAATCCCGAAGGNG---------------------------
------------------TTGACTGATATTCTCCGAGCGGAGACAGACCAACTAGAAGAT
GAGAAGTCTGCTCTGCAGATTGAGATTGCCAACTTGCTGAAAGAGAAGGAAAAACTAGAG
TTCATCTTGGCAGCTCATCGACCTGTCTGCAAGAGAACTGATGACCTGGGCTTCACTGAA
GACATGTCTGTGGCTTCC---CTTGATCTTAGTGGG---CTGCCAGAGGCTACCACCCCG
GAGTCTGAGGAG---GCCTTCACGCTGCATCTCCTCAATGATCCC---CCTAAG---CCC
TCA------GTGGAGCCC---GTCAAGAGCATC---------CGCACCATGGAGCTGAAG
GCCGAGCCCTTTGATGACTTCCTGTTCCCAGCATCATCCAAGCCCAGCAGCTCTGAGACA
---GCCCGCTCCGTGCCAGACATGGACATGTCTGGC------TCCTTCTATGCAGCAGAC
TGGGAGCCCCTGCACAGTGGC---TCCCTGGGGATGGGGCCCTTG------GCCACAGAG
CTGGAGCCCCTGTGCACTCCAGTGGTCACCTGTACTCCCAGCTGCACTACTTATACGTCT
TCCTTCGTCTTCACCTACCCCGAGGCTGACTCCTTCCCCAGCTGTGCAGCAGCCCATCGC
AAGGGCAGCAGCAGCAACGAGCCCTCCTCTGACTCGCTCAGCTCACCCACGCTGCTGGCC
CTG
>Ferret|ENSMPUG00000009153
ATGCTGTTAAAAGGGCAGTGGCTGCGGCGCCTCGTACTCCAACCGCATCTGCAGCGAGCA
GCAGCGAAGCCGAGACAGAGCCGGCGGCGGCGGCGCAGCGAACGAGCAGTGACCGCGCTC
CTACCCAGCTCTGCCCGGCGGCTCCTACCTGTCTCTGCCCCCAGCCCCTCGCCCCGGCCC
GGACTCACCGCGACC---------------------------------------------
------------------------------------------------------------
------------------------------------------------------------
---------------------------------------------------ATGATGTTC
TCTGGCTTCAACGCCGACTACGAGGCGTCCTCCTCCCGCTGCAGCAGCGCCTCCCCGGCC
GGGGACAACCTCTCCTACTACCACTCACCGGCCGACTCCTTCTCCAGCATGGGCTCGCCC
GTCAATGCGCAGGACTTCTGCACGGATCTGGCGGTCTCCAGTGCCAACTTTATCCCGACG
GTGACTGCCATCTCCACCAGCCCGGACCTGCAGTGGCTGGTGCAGCCCACCCTGGTCTCC
TCCGTGGCCCCATCCCAGACCAGAGCCCCCCATCCCTATGGAGTCCCG------------
ACCCCCTCTGCTGGG------GCTTACTCCAGGGCT---GGAGTCGTGAAGACCATGACG
---GGAGGCAGAGCTCAGAGCATCGGC---------------------------------
---CGGAGGGGCAAGGTGGAA---------------------------CAGTTGTCCCCA
GAAGAAGAAGAGAAAAGGAGAATCCGAAGGGAAAGGAATAAGATGGCCGCAGCCAAGTGC
CGGAACCGAAGGAGGGAGCTGACGGACACACTCCAAGCGGAAACAGACCAACTGGAAGAT
GAAAAGTCTGCTTTGCAGACCGAGATTGCCAACCTGCTGAAGGAGAAGGAGAAGCTAGAG
TTCATCCTGGCAGCTCACCGACCTGCCTGCAAGATCCCCGATGACCTGGGCTTCCCCGAA
GAGATGTCTGTGGCTTCC---CTCGATCTGACCGGGGGCCTGCCCGAAGCTGCCACCCCC
GAGTCGGATGAG---GCCTTCACCCTGCCCCTCCTCAATGATCCCGAGCCAAAG---CCC
TCC------GTTGAGCCA---GTCAAGAGCATC---------AGTAGCATGGAGCTCAAG
GCCGAGCCCTTTGATGACTTCCTGTTCCCAGCATCATCCAGGCCCAGTGGCTCTGAGACC
ACCGCCCGCTCTGTGCCAGACATGGACCTGTCTGGT------TCCTTCTATGCAGCAGAC
TGGGAGCCCCTGCACGGTGGC---TCCCTGGGGATGGGGCCCATG------GCCACAGAG
CTGGAGCCCCTGTGCACCCCCGTGGTCACCTGTACTCCCAGCTGCACTACCTACACGTCT
TCCTTCGTCTTCACCTACCCCGACGCTGACTCCTTCCCCAGCTGTGCGGCTGCTCACCGC
AAGGGCAGCAGCAGCAACGAACCCTCCTCTGACTCGCTCAGCTCACCCACACTGCTGGCC
CTG
>Gibbon|ENSNLEG00000016463
------------------------------------------------------------
------------------------------------------------------------
------------------------------------------------------------
------------------------------------------------------------
------------------------------------------------------------
------------------------------------------------------------
---------------------------------------------------ATGATGTTC
TCGGGCTTCAACGCAGACTACGAGGCGTCATCCTCCCGCTGCAGCAGCGCGTCCCCGGCC
GGGGATAGCCTCTCCTACTACCACTCACCCGCCGACTCCTTCTCCAGCATGGGCTCGCCT
GTCAACGCGCAGGACTTCTGCACGGACCTGGCCGTCTCCAGTGCCAGCTTCATTCCCACG
GTCACTGCCATCTCGACCAGTCCGGACCTGCAGTGGCTGGTGCAGCCCGCCCTCGTCTCC
TCTGTGGCCCCATCGCAGACCAGAGCCCCTCACCCTTTCGGAGTCCCC------------
ACTCCCTCCGCTGGG------GCTTACTCCAGGGCT---GGCGTTGTGAAGACCATGACA
---GGAGGCCGAGCGCAGAGCATTGGC---------------------------------
---AGGAGGGGCAAGGTGGAA---------------------------CAGTTATCTCCA
GAAGAAGAAGAGAAAAGGAGAATCCGAAGGGAAAGGAATAAGATGGCTGCAGCCAAATGC
CGCAACCGGAGGAGGGAGCTGACTGATACACTCCAAGCGGAGACAGACCAACTAGAAGAT
GAGAAGTCTGCTTTGCAGACCGAGATTGCCAACCTGCTGAAGGAGAAGGAAAAACTAGAG
TTCATCCTGGCAGCTCACCGACCTGCCTGCAAGATCCCTGATGACCTGGGCTTCCCAGAA
GAGATGTCTGTGGCTTCC---CTTGATCTGACTGGGGGCCTGCCAGAGGTTGCCACCCCG
GAGTCTGAGGAG---GCCTTCACCCTGCCTCTCCTCAATGACCCTGAGCCCAAG---CCC
TCA------GTGGAACCT---GTCAAGAGCATC---------AGCAGCATGGAGCTGAAG
GCCGAGCCCTTTGATGACTTCCTGTTCCCAGCATCATCCAGGCCCACCGGCTCTGAGACA
---GCCCGCTCCGTGCCAGACATGGACCTATCTGGG------TCCTTCTATGCAGCAGAC
TGGGAGCCCCTGCACAGTGGC---TCCCTGGGGATGGGGCCCATG------GCCACAGAG
CTGGAGCCCCTGTGCACTCCGGTGGTCACGTGTACTCCCAGCTGCACTGCTTACACGTCT
TCCTTCGTCTTCACCTACCCCGAGGCTGACTCCTTCCCCAGCTGCGCAGCTGCCCACCGC
AAGGGCAGCAGCAGCAACGAGCCCTCCTCTGACTCGCTCAGCTCACCCACGCTGCTGGCC
CTG
>Gorilla|ENSGGOG00000000527
------------------------------------------------------------
------------------------------------------------------------
------------------------------------------------------------
------------------------------------------------------------
------------------------------------------------------------
------------------------------------------------------------
---------------------------------------------------ATGATGTTC
TCGGGCTTCAACGCAGACTACGAGGCGTCATCCTCCCGCTGCAGCAGCGCGTCCCCGGCC
GGGGATAGCCTCTCTTACTACCACTCACCCGCAGACTCCTTCTCCAGCATGGGCTCGCCT
GTCAACGCGCAGGACTTCTGCACGGACCTGGCCGTCTCCAGTGCCAACTTCATTCCCACG
GTCACTGCCATCTCGACCAGTCCGGACCTGCAGTGGCTGGTGCAGCCCGCCCTCGTCTCC
TCCGTGGCCCCATCGCAGACCAGAGCCCCTCACCCTTTCGGAGTCCCC------------
ACCCCCTCCGCTGGG------GCTTACTCCAGGGCT---GGCGTTGTGAAGACCATGACA
---GGAGGCCGAGCGCAGAGCATTGGC---------------------------------
---AGGAGGGGCAAGGTGGAA---------------------------CAGTTATCTCCA
GAAGAAGAAGAGAAAAGGAGAATCCGAAGGGAAAGGAATAAGATGGCTGCAGCCAAATGC
CGCAACCGGAGGAGGGAGCTGACTGATACACTCCAAGCGGAGACAGACCAACTAGAAGAT
GAGAAGTCTGCTTTGCAGACCGAGATTGCCAACCTGCTGAAGGAGAAGGAAAAACTAGAG
TTCATCCTGGCAGCTCATCGACCTGCCTGCAAGATCCCTGATGACCTGGGCTTCCCAGAA
GAGATGTCTGTGGCTTCC---CTTGATCTGACTGGGGGCCTGCCAGAGGTTGCCACCCCG
GAGTCTGAGGAG---GCCTTCACCCTGCCTCTCCTCAATGACCCTGAGCCCAAG---CCC
TCA------GTGGAACCT---GTCAAGAGCATC---------AGCAGCATGGAGCTGAAG
ACCGAGCCCTTTGATGACTTCCTGTTCCCAGCATCATCCAGGCCCAGTGGCTCTGAGACA
---GCCCGCTCCGTGCCAGACATGGACCTATCTGGG------TCCTTCTATGCAGCAGAC
TGGGAGCCTCTGCACAGTGGC---TCCCTGGGGATGGGGCCCATG------GCCACAGAG
CTGGAGCCCCTGTGCACTCCGGTGGTCACCTGTACTCCCAGCTGCACTGCTTACACGTCT
TCCTTCGTCTTCACCTACCCCGAGGCTGACTCCTTCCCCAGCTGTGCAGCTGCCCACCGC
AAGGGCAGCAGCAGCAATGAGCCTTCCTCTGACTCGCTCAGCTCACCCACGCTGCTGGCC
CTG
>Guinea_pig|ENSCPOG00000020774
------------------------------------------------------------
------------------------------------------------------------
------------------------------------------------------------
------------------------------------------------------------
------------------------------------------------------------
------------------------------------------------------------
---------------------------------------------------ATGATGTTC
TCGGGCTTCAACACTGACTACGAGGCTGCGTCCTCCCGCTGCAGCAGCGCCTCCCCGGCG
GGGGACAGTCTCTCCTACTACCATTCACCGGCCGACTCCTTCTCCAGCATGGGCTCTCCC
GTCAATGCGCAGGACTTCTGTACGGATCTTGCTGTCTCCAGTGCCAACTTCATCCCCACG
GTGACTGCTATTTCAACCAGCCCGGACCTGCAGTGGCTGGTGCAGCCTGCCCTAGTGTCC
TCCGTGGCCCCGTCGCAGACCAGAGCCTCCCACCCTTACGGGGTCCCC------------
ACGCCCCCTGCTGGG------GCTTACTCCAGGGCC---GGAGTGGTGAAGACCATGAAT
---GGAGGCCGAGCGCAGAGCATCGGC---------------------------------
---AGGAGGGGCAAGGTGGAA---------------------------CAGTTATCTCCT
GAAGAAGAAGAGAAAAGGAGAATCCGGAGGGAAAGGAATAAGATGGCTGCAGCCAAGTGC
CGAAACCGGAGGAGGGAGCTGACTGATACACTCCAAGCGGAGACAGACCAACTTGAAGAT
GAGAAGTCTGCTTTGCAGACTGAGATTGCCAACTTGCTGAAGGAGAAGGAAAAGCTAGAG
TTCATTCTGGCAGCCCACCGACCTGCCTGCAAGATTCCTGACGACCTGGGCTTTCCAGAA
GAGATGTCTGTGGCATCC---CTGGATTTGAGTGGCAGCCTGCAGGAGGCCACCACCCCA
GAGTCTGAGGAG---GCCTTCACCTTGCCCCTCCTCAATGACCCTGAGCCCAAG---CCA
TCG------GTGGAGCCG---GTTAAGAGCATC---------AGCAGTATGGAGCTGAAG
GCAGAGCCCTTTGATGACTTCATGTTCCCCGCATCATCCAGGCCCAGTGGCTCCGAGACC
---GCCCGCTCCGTACCAGACATGGACCTGTCTAGT------TCATTCTATGCAGCAGAC
TGGGAGCCTCTGCACAGTGGC---TCTCTGGGGATGGGGCCCATG------GCCACAGAG
CTGGAGCCCCTTTGCACCCCAGTGGTCACTTGTACTCCCAGCTGCACTACTTACACGTCT
TCCTTTGTCTTCACCTACCCGGAGGCTGACTCCTTTCCCAGCTGTGCAGCTGCCCACCGC
AAGGGTAGCAGCAGCAATGAGCCTTCCTCTGACTCACTGAGCTCACCCACGCTGCTGGCC
CTG
>Hedgehog|ENSEEUG00000013514
------------------------------------------------------------
------------------------------------------------------------
------------------------------------------------------------
------------------------------------------------------------
------------------------------------------------------------
------------------------------------------------------------
---------------------------------------------------ATGATGTTC
TCCGGCTTCAACGCCGACTACGAGGCGGCCTCGTCCCGCTGCAGCAGCGCCTCCCCGGCC
GCCGACGGCCTGGCCTACTTCCACTCCCCGGCCGGCTCCTTCTCCAGCCTGGGCTCCCCG
GTCAGCGCGCAGGACTTCTGCAGCGACCTGGCCGTCTCCAGCGCCAAGTTCATCCCCACC
GTGACGGCCATCTCCACCAGCCCCGATCTGCAGTGGCTGGTGCAGCCCACGCTCGTGTCC
TCCGTGGCCCCCTCCCAGGCCAGGGCCCCCCACCCCTACGGCGTGCCT------------
GCCCCCACCGCC------------TACTCCAGGTCA---GGGGTGGTGAAGACCCTCGCG
---GGCGGCCGAGCCCAGAGCATCGGC---------------------------------
---AGGAGGGGCAAGGTGGAA---------------------------CAGTTGTCCCCA
GAAGAAGAGGAGAAGAGGAGAATCCGTAGGGAAAGGAATAAGATGGCCGCAGCCAAGTGC
CGAAACAGGAGGAGGGAGCTGACTGACACACTCCAGGCGGAGACAGACCAGCTGGAGGAC
GAGAAGTCTGCGCTGCAGAGCGAGATTGCTGACCTGCTGAAGGAGAAAGAGAAGCTGGAG
TTCATCCTGGCGGCCCACCGGCCGGCCTGCAAGATCCCCGACACCCTGGGCTTCCCGGAG
GAGATGTCCGTGGTTGCC---CTCGACCTG------------CCGGAGGCCACCTCCCCA
GACTCTGAGGAC---GCCTTTGCCCTGCCCCTACTCAGTGACCCGGAGCCCAAG---CCC
TCGTCAGTGGTGGAGCCCACAGTGAAGACCCTG---GGAGGCGGCAGCCTGGGGCTCAAG
GCTGAACCCTTTGATGACACCCTGTTTCCGGTGGTGTCCAGGCCCGGCGGCTTGGAG---
ACGGCCCGCTCGGTGCCCGACGTGGACCTGTCCGGC------TCCTTCTATGCTGCAGAC
TGGGAGCCCCTGCACGCTGGTGGCTCCCTGGGCATGGGC------TCCCTGGCGGCCGAG
CTGGAGCCCCTCTGCACTCCAGTGGTGACCTGCACCCCCAGCTGCTCAGCCTACACGTCT
TCCTTCGTCTTCACCTACCCGGAGGCTGACGCCTTTCCTAGCTGTGCGGCGGCCCACCGC
AAAGGCAGCAGCAGC---GAGCCCTCCTCTGACTCGCTGAGCTCCCCCACGCTGCTGGCT
CTG
>Horse|ENSECAG00000014260
------------------------------------------------------------
------------------------------------------------------------
------------------------------------------------------------
------------------------------------------------------------
------------------------------------------------------------
------------------------------------------------------------
---------------------------------------------------ATGATGTTC
TCTGGCTTCAACGCCGACTACGAGGCGTCATCCTCCCGCTGCAGCAGCGCCTCCCCGGCC
GGGGACAGTCTCTCCTACTACCACTCGCCGGCCGACTCCTTCTCCAGTATGGGCTCTCCG
GTCAATGCGCAGGACTACTGCACGGATTTGGCCGTCTCCAGTGCCAACTTCATCCCAACG
GTAACTGCCATCTCGACCAGCCCGGACTTGCAGTGGCTGGTGCAGCCCACCCTGGTCTCC
TCGGTAGCCCCATCCCAGACCAGAGCTCCTCACCCCTATGGAGTCCCC------------
ACCCCCTCGGCTGGG------GCTTACTCCAGGACG---GGAGTCGTGAAGACCATGACA
---GGAGGCAGAGCTCAGAGCATTGGC---------------------------------
---AGAAGGGGCAAGGTGGAA---------------------------CAGTTGTCTCCA
GAAGAAGAAGAGAAAAGGAGAATCCGAAGGGAAAGGAATAAGATGGCTGCAGCCAAATGC
CGGAACCGGAGGAGGGAGCTGACTGACACACTCCAAGCGGAGACAGACCAACTAGAAGAT
GAGAAGTCTGCTTTGCAGACCGAGATTGCCAACCTTCTGAAGGAGAAGGAAAAACTAGAG
TTCATCCTGGCAGCTCACCGGCCTGCCTGCAAGATCCCCGATGACCTGGGCTTCCCAGAA
GAGATGTCTGTGGCTTCC---CTTGATCTGAGTGGGGGCCTGCCTGAGGCTGCCACCCCT
GAATCTGAGGAG---GCCTTCACCCTGCCCCTCCTTAACGATCCTGAGCCCAAG---CCC
TCA------GTGGAGCCT---GTCAAGAGCATC---------AGCAGCATGGAGCTGAAG
GCTGAGCCCTTTGATGACTTCATGTTCCCAGCATCGTCCCGGCCCAGTGGCTCTGAGACC
---GCCCGCTCTGTGCCAGACATGGACCTGTCTGGT------TCCTTCTATGCAGCAGAC
TGGGAGCCCCTGCACGGTGGC---TCCCTGGGGATGGGGCCCCTG------GCCTCAGAG
CTGGAGCCCCTGTGCACTCCGGTGGTCACCTGTACTCCCAGCTGCACCACTTACACGTCT
TCCTTCGTCTTCACCTACCCCGAGGCTGACTCCTTCCCCAGCTGTGCGGCTGCCCACCGC
AAGGGCAGCAGCAGCAATGAGCCCTCCTCTGACTCGCTCAGCTCACCCACGCTGCTGGCC
CTG
>Hyrax|ENSPCAG00000001765
------------------------------------------------------------
------------------------------------------------------------
------------------------------------------------------------
------------------------------------------------------------
------------------------------------------------------------
------------------------------------------------------------
---------------------------------------------------ATGATGTTC
TCAGGCTTCAACGCCGACTACGAGGCTTCTTCCTCCCGCTGCAGCAGCGCCTCCCCTGCT
GGGGACAGCCTCTCTTACTACCACTCGCCTGCCGACTCCTTCTCCAGCATGGGTTCTCCC
GTCAATGCACAGGATTTCTGCACAGATCTGGCTGCCTCCAGTGCCAACTTCATCCCCACG
GTGACTGCCATCTCAACCAGCCCTGACCTACAGTGGCTGGTGCAGCCCACTCTTGTCTCC
TCCGTGGCCCCGTCGCAAACCAGAGCTCCCCATCCCTACGGAGTCTCC------------
ACTCCCTCAGCTGGG------GCTTACTCCAGAGCT---GGTGTTGGGAAGACCACAGCG
---GGCGGCCGAGCGCAGAGCATTGGC---------------------------------
---AGGAGGGGCAAAGTAGAA---------------------------CAGTTGTCCCCG
GAAGAAGAAGAGAAAAGGAGAATCCGAAGGGAAAGGAATAAGATGGCAGCAGCCAAATGC
CGGAATCGGAGGAGGGAGTTGACTGATACACTCCAAGCGGAGACAGACCAACTAGAAGAT
GAGAAGTCTGCTCTGCAGACCGAGATTGCCAACCTGCTGAAGGAAAAGGAAAAACTTGAG
TTTATCTTGGCAGCTCACCGGCCTGCCTGCAAGATCCCTGATGACCTAGGCTTCCCAGAA
GACATGTCTGTGGCTTCC---CTTGACCTTAGTGGTGGCCTGCGGGAGGCCACGACCCCA
GAGTCTGAGGAG---GCCTTCACCCTGCCACTCCTCAATGATCCTGAACCCAAG---CCC
TCA------GTTGAGCCA---ATCAAGAGCGTC---------CGCAGCATGGAGCTGAAG
TCTGAACCCTACGATGACTTCCTGTTCCCAGCGTCCTCCAGGCCCAGCGCCTCCGAGACC
---GCCCGTTCTGTGCCGGACATGGACCTGTCTGGC------TCCTTCTATCCAGCAGAC
TGGGAGCCCCTGCACGGTGGC---TCCCTAGGGATGGGGCCTCTG------GCCACAGAG
CTTGAGCCCCTGTGCACCCCAGTGGTCACCTGCACTCCCAGCTGCGCTACTTACACGTCT
TCCTTCGTCTTCACGTACCCCGAGGCTGACTCCTTCCCCACCTGCGCGGCCGCCCATCGC
AAGGGCAGCAGCAGCAATGAGCCCTCCTCTGACTCGCTTAGCTCGCCCACGCTGCTGGCC
CTG
>K_rat|ENSDORG00000008993
------------------------------------------------------------
------------------------------------------------------------
------------------------------------------------------------
------------------------------------------------------------
------------------------------------------------------------
------------------------------------------------------------
---------------------------------------------------ATGATGTTC
TCCGGCTTCAACGCGGACTACGAGGCGGCGTCCTCGCGCTGCAGCAGCGCGTCCCCGGCC
GGGGACAGCCTCTCTTACTACCACTCACCCGCCGACTCCTTCTCCAGCATGGGCTCTCCG
GTCAATGCGCAGGACTTCTGCACGGATCTGGCTGTCTCCAGTGCCAACTTCATTCCCACG
GTGACTGCTATCTCCACCAGCCCGGATCTGCAGTGGCTGGTGCAGCCCACCTTGGTCTCT
TCTGTGGCCCCGTCGCAGACAAGAGCCCCACACCCTTACGGAGTCCCC------------
ACCCCCTCGGCCGGG------GCTTACTCCAGGGCT---GGAGTGGTGAAGACCATGTCA
---GGAGGCAGAGCTCAGAGCATCGGC---------------------------------
---CGGAGGGGCAAGGTAGAA---------------------------CAGTTATCTCCT
GAAGAAGAGGAGAAAAGGAGAATCCGAAGGGAAAGAAATAAGATGGCTGCAGCTAAATGC
CGAAACCGGAGGAGGGAGCTGACTGAT------------GAGACAGACCAACTCGAAGAT
GAGAAGTCTGCTTTGCAGACTGAGATAGCCAACCTGCTGAAGGAGAAGGAAAAACTGGAG
TTCATCCTGGCAGCTCACCGACCTGCCTGCAAGATCCCTGATGACCTAGGCTTCCCTGAA
GAGATGACAGTGGCATCC---CTGGATTTGAGCGGGACCCTGCCAGAAGCCACCACTCCA
GATTCCGAGGAA---GCCTTCACCCTGCCTCTTCTCAATGACCCTGAGCCCAAG---GCT
TCA------GTGGAGCCG---GTCAAGAGCATC---------AGCAGCATGGAGCTGAAG
GCTGAGCCCTTCGATGAATTCCTATTCCCAGCATCATCTAGGCCCAGTGGCTCCGAGACC
---GCCCGCTCTGTGCCAGACATGGACCTGTCTGGT------TCCTTCTATGCAGCAGAC
TGGGAGCCCCTGCACAGTGGC---TCCCTGGGGATGGGGCCCATG------GCCACAGAG
CTGGAGCCCCTGTGCACCCCCGTGGTCACTTGTACTCCTAGCTGCACTACTTACACGTCT
TCCTTTGTCTTCACCTACCCTGAGGCTGACTCCTTCCCCAGCTGTGCAGCTGCCCACCGC
AAGGGCAGCAGCAGCAACGAGCCCTCCTCTGACTCGCTCAGCTCACCCACACTGCTGGCC
CTG
>L_hedgehog|ENSETEG00000017818
------------------------------------------------------------
------------------------------------------------------------
------------------------------------------------------------
------------------------------------------------------------
------------------------------------------------------------
------------------------------------------------------------
---------------------------------------------------ATGATGTTC
TCGGGCTTCAACGCCGACTACGAGGCGGCCTCCTCCCGCTGCAGCAGCGCGTCCCCGGCC
GGGGACAGCCTCTCCTACTACCACTCGCCCGCCGACTCCTTCTCCAGCATGGGCTCCCCC
GTCAACGCGCAGGATTTCTGCACGGATCTGGGAGCCTCCAGTACCAACTTCATCCCCACC
GTGACTGCTATCTCCACCAGCCCCGACCTGCAGTGGCTGGTGCAGCCCACCCTGGTCTCC
TCCGTGGCCCCTTCACAGACCAGAGTCCCCCACCCCTACGGAGTACCC------------
ACTGCCACAGCTGGG------GCGTACTCCAGAGCT---GGCATTGTGAAGACCACAACA
---GGAGGCAGAGCGCAGAGCATTGGC---------------------------------
---CGGAGGGGCAAAGTAGAG---------------------------CAGCTGTCTCCA
GAAGAAGAAGAGAAACGGAGAATCCGGAGGGAGAGGAATAAGATGGCTGCAGCCAAGTGC
CGGAACCGGAGGAGGGAGTTGACAGACACTCTCCAAGCGGAGACAGATCAACTTGAAGAT
GAAAAGTCTGCTCTGCAGACCGAGATTGCCAACCTGCTGAAGGAGAAGGAGAAGCTCGAG
TTCATCTTGGCAGCTCACCGGCCTGCCTGCAAG---------------------------
------------------------------------------------------------
------------------------------------------------------------
------------------------------------------------------------
------------------------------------------------------------
------------------------------------------------------------
------------------------------------------------------------
------------------------------------------------------------
------------------------------------------------------------
------------------------------------------------------------
---
>Marmoset|ENSCJAG00000020633
------------------------------------------------------------
------------------------------------------------------------
------------------------------------------------------------
------------------------------------------------------------
------------------------------------------------------------
------------------------------------------------------------
---------------------------------------------------ATGATGTTC
TCTGGCTTCAACGCAGACTACGAGGCGTCCTCCTCCCGCTGCAGCAGCGCGTCCCCGGCA
GGGGACAGCCTCTCCTACTACCACTCACCCGCTGACTCCTTCTCCAGCATGGGCTCGCCT
GTCAACGGCCAGGACTTCTGCACGGACCTGGCTGTCTCCAGTGCCAACTTCATTCCGACG
GTCACTGCCATCTCGACCAGTCCCGACCTGCAATGGCTGGTGCAGCCCGCCCTCGTCTCC
TCCGTGGCCCCATCGCAGACCAGAGCCCCTCACCCCTTCGGAGTCCCC------------
ACTCCCTCCGCTGGG------GCTTACTCTAGGGCC---GGCGTTGTGAAGACCATGACA
---GGCGGCCGAGCACAGAGCATTGGC---------------------------------
---AGGAGGGGCAAGGTGGAA---------------------------CAGTTATCTCCA
GAAGAAGAAGAGAAAAGGAGAATCCGAAGGGAAAGGAATAAGATGGCTGCAGCCAAATGC
CGCAACCGGAGGAGGGAGCTGACTGATACACTCCAAGCGGAGACAGACCAACTGGAAGAT
GAGAAGTCTGCTTTGCAGACCGAGATTGCCAACCTGCTGAAGGAGAAGGAAAAACTAGAG
TTCATCCTGGCTGCTCACCGACCTGCCTGCAAGATCCCTGATGACCTGGGCTTCCCAGAA
GACATGTCTGTGGCTTCC---CTTGACCTGACTGGGGGCCTGCCAGAGGCTGCCACTCCG
GAGTCTGAGGAG---GCCTTCAGCCTGCCTCTCCTCAATGACCCTGAGCCCAAG---CCC
TCA------GTGGAGCCT---GTCAAGAGCATC---------AGCAGTATGGAGCTGAAA
GCTGAGCCCTTTGATGACTTCCTGTTCCCAGCATCATCCAGGCCCAGTGGCTCTGAGACG
---GCCCGCTCTGTGCCAGACATGGACCTGTCTGGG------TCCTTCTATGCAGCAGAC
TGGGAGCCCCTGCATGGTGGC---TCCCTGGGGATGGGGCCCATG------GCCACAGAG
CTGGAGCCCCTGTGCACTCCGGTGGTCACCTGCACTCCCAGCTGCACTGCTTACACGTCT
TCCTTCGTCTTCACCTACCCCGAGGCTGACTCCTTCCCCAGCTGCGCAGCTGCCCATCGC
AAGGGCAGCAGCAGCAATGAGCCCTCCTCTGACTCGCTCAGCTCACCCACACTGCTGGCC
CTG
>Megabat|ENSPVAG00000000671
------------------------------------------------------------
------------------------------------------------------------
------------------------------------------------------------
------------------------------------------------------------
------------------------------------------------------------
------------------------------------------------------------
---------------------------------------------------ATGATGTTC
TCCGGCTTCAACGCCGACTACGAGGCGTCCTCCTCCCGCTGCAGCAGCGCCTCCCCAGCC
GGGGACAGTCTCTCCTACTACCACTCACCGGCCGACTCTTTCTCTAGCATGGGCTCTCCT
GTCAACGGACAGGACTTCTGCACTGATCTGGCCTCCTCCAGTGCCAACTTCATCCCAACT
GTGACTGCCATCTCAACCAGCCCGGACCTGCAGTGGCTGGTGCAGCCCACCCTGGTCTCC
TCCGTGGCCCCATCCCAGACCAGAGCCCCTCACCCCTATGGAGTTCCC------------
ACCCCCTCAGCTGGG------GCTTACTCCAGAGCT---GGAGTCATGAAGACTGTGACA
---GGAAGCAGAGCTCAGAGCATTGGC---------------------------------
---AGGAGGGGCAAGGTAGAA---------------------------CAGTTGTCCCCA
GAAGAGGAAGAGAAAAGGAGAATCCGTAGAGAAAGGAATAAGATGGCTGCAGCCAAATGC
AGGAACCGGAGAAGGGAGCTGACTGACACACTCCAAGCGGAGACAGACCAATTAGAAGAT
GAGAAGTCTGCTTTGCAGACTGAGATTGCCAACCTGCTGAAGGAGAAGGAAAAACTAGAG
TTCATCCTGGCAGCTCACCGACCTGCCTGCAAGATCCCTGACGACCTAGGCTTCCCAGAA
GAGATGTCTATGGCTTCC---CTTGATCTGAGTGGGGGCCTGCCTGAGGCTGCCACCCCT
GAGTCTGAGGAG---GCCTTCACCCTGCCCCTCCTCAATGACCCTGAGCCTAAG---CCC
TCA------GTGGAGCCT---GCCAAGAACATC---------AGCAGCATGGAGCTGAAG
GCTGAGCCCTTTGATGACTTCCTGTTCCCAGCATCATCCAGGCCCAGTGGCTCTGAGACC
---GCCCGCTCTGTGCCAGACATGGATCTGTCTGGT------TCCTTCTATGCAGCAGAC
TGGGAGCCCCTGCATGGTGGC---TCCCTGGGGATGGGGCCCATG------GCCACAGAG
CTGGAGCCCCTGTGCACCCCGGTGGTCACCTGTACTCCCAGCTGCGCTACTTACACGTCT
TCCTTTGTCTTCACCTACCCCGAAGCTGACTCCTTCCCCAGCTGTGCGGCTGCCCACCGC
AAGGGCAGCAGCAGCAACGAGCCCTCCTCTGACTCACTGAGCTCACCCACGCTGCTGGCC
CTG
>Microbat|ENSMLUG00000003729
------------------------------------------------------------
------------------------------------------------------------
------------------------------------------------------------
------------------------------------------------------------
------------------------------------------------------------
------------------------------------------------------------
---------------------------------------------------ATGATGTTC
TCAGGCTTCAATACGGACTACGAGGCGTCCTCGTCCCGCTGTAGCAGCGCCTCCCCGGCC
GGGGACAGTCTCTCTTACTACCACTCACCGGCCGACTCCTTCTCCAGCATGGGCTCTCCT
GTCAATGCGCAGGACTTTTGCACGGATCTGGCGTCCTCCAGTGCCAACTTCATCCCAACT
GTGACTGCCATCTCGACCAGCCCGGACCTGCAGTGGCTGGTGCAGCCCACTCTAGTCTCC
TCGGTGGCCCCATCCCAGACCAGAGGCCCCCACCCCTACGGGGTCCCC------------
GCCCCCTCGGCGGGG------GCTTACTCCAGGGCT---GGAGTCCTAAAGACCATGACA
---GGAGGCAGAGCTCAGAGCATTGGC---------------------------------
---AGGAGGGGCAAGGTGGAA---------------------------CAGTTGTCCCCA
GAAGAAGAGGAGAAACGGCGCATCCGAAGGGAAAGGAATAAGATGGCTGCAGCCAAATGC
CGGAATCGGAGGAGGGAGCTGACTGACACGCTCCAAGCGGAGACAGACCAACTCGAAGAC
GAGAAGTCTGCTTTGCAGACTGAGATTGCCAACCTGCTGAAGGAGAAGGAAAAACTGGAG
TTCATCCTGGCAGCTCACCGACCTGCCTGCAAGATGCCCAATGACCTGGGCTTCCCAGAA
GAGATGTCTGTGGCTTCC---CTCGATCTGAGTGGAGGCCTGCCTGAGGCTGCCACCCCT
GAGTCCGAGGAA---GCCTTCGCCTTGCCCCTCCTCAACGACCCGGAACCCAAG---CCT
GCA------GTGGAGCCC---ATCAAAAACATG---------CGCGGTGGGGAGCTGAAG
GCTGAGCCCTTCGATGACTTCCTGTTCCCAGCATCGTCCAGGCCCAGCGGCTCTGAGACC
---TCCCGCTCTGTGCCAGACATGGACCTGTCTGGT------TCCTTCTATGCAGCAGAC
TGGGAGCCCCTGCACGGTGGC---TCTCTGGGGCTGGGGCCCATG------GCCACAGAG
CTGGAGCCCCTGTGCACCCCGGTGGTCACCTGTACTCCCAGCTGCACTACTTACACGTCT
TCCTTTGTCTTCACCTACCCCGAGGCTGACCCCTTCCCCAGCTGTGCGGCTGCCCACCGT
AAGGGCAGCAGCAGCAACGAGCCCTCCTCTGATTCGCTCAGCTCACCCACGCTGCTGGCC
CTG
>M_lemur|ENSMICG00000016026
------------------------------------------------------------
------------------------------------------------------------
------------------------------------------------------------
------------------------------------------------------------
------------------------------------------------------------
------------------------------------------------------------
---------------------------------------------------ATGATGTTC
TCGGGCTTCAACGCCGACTACGAGGCGTCTTCCTCCCGCTGCAGCAGCGCTTCCCCGGCC
GGGGACAGTCTCTCCTACTACCACTCACCGGCCGACTCCTTCTCCAGCATGGGCTCTCCG
GTCAATGCGCAGGACTTCTGCACGGACCTGGCCGTCTCTAGTGCCAACTTCATCCCCACG
GTGACTGCCATCTCTACCAGTCCAGACCTGCAGTGGCTGGTGCAGCCCACTTTGGTCTCC
TCCGTGGCCCCATCGCAGACCAGAGGCCCCCACCCCTACGGAGTCCCC------------
ACCCCCTCGGCGGGG------GTTTACTCTAGGACTGGAGGAGTTGTGAAGAACATGACA
---GGAGGCAGAGCGCAGAGCATTGGC---------------------------------
---AGGAGGGGCAAGGTGGAA---------------------------CAGCTATCTCCA
GAAGAAGAAGAGAAAAGGAGAATCCGAAGGGAAAGGAATAAGATGGCTGCAGCCAAATGC
CGGAACCGGAGGAGGGAGCTGACCGATACACTCCAAGCGGAGACAGACCAACTGGAAGAT
GAGAAGTCTGCTCTGCAGACTGAGATTGCCAACCTGCTGAAGGAGAAGGAAAAGCTAGAG
TTCATCCTGGCAGCTCACCGCCCTGCCTGCAAGATCCCTGATGACTTGGGCTTCCCAGAA
GAGATGTCTGTGGCTTCC---CTTGATCTGAGTGGGGGCCTGCCGGAGGCTGCCACCCCA
GAGTCTGAGGAG---GCCTTTACCCTGCCCCTCCTCAGTGACCCTGAGCCCAAG---CCC
TCG------GTGGAGCCC---GTCAAGAGCATC---------AGCAGCATGGAGCTGAAG
GCCGAGCCCTTTGATGACTTCATGTTCCCAGCATCGTCCAGGCCCAGCGGCTCTGAGACA
---GCCCGCTCTGTGCCAGACATGGACTTGTCTGGT------TCCTTCTATGCAGCAGAC
TGGGAGCCCCTGCACAGTGGC---TCCCTGGGGATGGGGCCCATG------GCCACAGAG
CTGGAGCCCCTGTGCACCCCGGTGGTCACCTGCACTCCCAGCTGCACCACTTACACGTCT
TCCTTTGTCTTCACCTACCCGGAGTCTGACTCCTTCCCCAGCTGCGCGGCTGCCCACCGC
AAGGGCAGCAGCAGCAACGAGCCCTCCTCTGACTCGCTCAGCTCACCCACGCTGCTGGCC
CTG
>Mouse|ENSMUSG00000021250
------------------------------------------------------------
------------------------------------------------------------
------------------------------------------------------------
------------------------------------------------------------
------------------------------------------------------------
------------------------------------------------------------
---------------------------------------------------ATGATGTTC
TCGGGTTTCAACGCCGACTACGAGGCGTCATCCTCCCGCTGCAGTAGCGCCTCCCCGGCC
GGGGACAGCCTTTCCTACTACCATTCCCCAGCCGACTCCTTCTCCAGCATGGGCTCTCCT
GTCAACACACAGGACTTTTGCGCAGATCTGTCCGTCTCTAGTGCCAACTTTATCCCCACG
GTGACAGCCATCTCCACCAGCCCAGACCTGCAGTGGCTGGTGCAGCCCACTCTGGTCTCC
TCCGTGGCCCCATCGCAGACCAGAGCGCCCCATCCTTACGGACTCCCC------------
ACCCAGTCTGCTGGG------GCTTACGCCAGAGCG---GGAATGGTGAAGACCGTGTCA
---GGAGGCAGAGCGCAGAGCATCGGC---------------------------------
---AGAAGGGGCAAAGTAGAG---------------------------CAGCTATCTCCT
GAAGAGGAAGAGAAACGGAGAATCCGAAGGGAACGGAATAAGATGGCTGCAGCCAAGTGC
CGGAATCGGAGGAGGGAGCTGACAGATACACTCCAAGCGGAGACAGATCAACTTGAAGAT
GAGAAGTCTGCGTTGCAGACTGAGATTGCCAATCTGCTGAAAGAGAAGGAAAAACTGGAG
TTTATTTTGGCAGCCCACCGACCTGCCTGCAAGATCCCCGATGACCTTGGCTTCCCAGAG
GAGATGTCTGTGGCCTCC---CTGGATTTGACTGGAGGTCTGCCTGAGGCTTCCACCCCA
GAGTCTGAGGAG---GCCTTCACCCTGCCCCTTCTCAACGACCCTGAGCCCAAG---CCA
TCC------TTGGAGCCA---GTCAAGAGCATC---------AGCAACGTGGAGCTGAAG
GCAGAACCCTTTGATGACTTCTTGTTTCCGGCATCATCTAGGCCCAGTGGCTCAGAGACC
---TCCCGCTCTGTGCCAGATGTGGACCTGTCCGGT------TCCTTCTATGCAGCAGAC
TGGGAGCCTCTGCACAGCAAT---TCCTTGGGGATGGGGCCCATG------GTCACAGAG
CTGGAGCCCCTGTGTACTCCCGTGGTCACCTGTACTCCGGGCTGCACTACTTACACGTCT
TCCTTTGTCTTCACCTACCCTGAAGCTGACTCCTTCCCAAGCTGTGCCGCTGCCCACCGA
AAGGGCAGCAGCAGCAACGAGCCCTCCTCCGACTCCCTGAGCTCACCCACGCTGCTGGCC
CTG
>Opossum|ENSMODG00000005927
------------------------------------------------------------
------------------------------------------------------------
------------------------------------------------------------
------------------------------------------------------------
------------------------------------------------------------
------------------------------------------------------------
---------------------------------------------------ATGATGTAC
CAAGGATTCAACGCCGAATACGAAGCATCCTCCTCCCGATGCAGCAGTGCTTCCCCGGCC
GGGGATAGCCTGTCTTATTATCACTCCCCGGCTGACTCCTTCTCCAGCATGGGCTCTCCT
GTCAACTCACAGGATTTCTGCACAGATCTGGCAGTTTCCAGTGCCAACTTTATACCGACT
GTGACTGCCATCTCCACAAGCCCAGACCTGCAGTGGCTGGTCCAGCCCACCCTCATCTCT
TCTGTAGCCCCATCCCAGACCAGAGTC---CATCCTTATGGAGTCTCT------------
GCTCCTTCAGCTGCT------GTTTACTCTAGGGCT---GGTATTGTGAAGACTACCGCA
---GGAGGCAGAGGGCAAAGCATTGGC---------------------------------
---AGGAGGGGCAAAGTTGAA---------------------------CAGCTTTCCCCT
GAAGAAGAGGAGAAAAGAAGGATCAGGAGAGAAAGGAACAAGATGGCTGCAGCCAAATGT
CGAAATAGAAGGAGAGAGCTCACTGACACACTCCAAGCGGAGACAGACCAACTAGAAGAT
GAAAAATCTGCTTTGCAAACTGAGATAGCCAACCTTCTGAAGGAGAAGGAAAAGCTCGAA
TTCATCCTGGCGGCCCATCGACCTGCTTGCAAGATGCCTGATGATTTGGGCTTCCCAGAA
GAAATAACGGCTGCCTCC---CTCGATCTCACTGGTGGCCTACCTGAGGCTGCTACCCCA
GAATCAGAGGAA---GCCTTCTCCTTGCCCCTCTTGCAGGAGACAGAACCCAAA---CCC
TCT------GTGGAACCA---GTCAAGAACATC---------AACAGTTTGGAGCTGAAG
GCTGAGCCCTTTGATGACTTCCTCTTCCCAGCTTCCTCCAGGCCTGGTGGCTTAGAATCT
GCTGCCCGTTCAGTGCCTGACATGGACCTGGCTGGC------TCCTTCTATGCAGCAGAC
TGGGAGCCTCTGCATAGCACC---TCTCTGGGTTTGGGA------GTA---GCAGCTGAC
CTAGAGCCACTGTGCACCCCAGTGGTCACCTGCACACCAACCTGCACCACCTATACGTCT
TCCTTCGTCTTCACCTACCCAGAAGCTGACTCCTTCCCCAGCTGTGCGGCAGCCCACCGG
AAGGGCAGCAGCAGCAATGAGCCCTCTTCTGACTCACTGAGCTCCCCAACCCTGCTGGCT
TTG
>Orangutan|ENSPPYG00000006002
------------------------------------------------------------
------------------------------------------------------------
------------------------------------------------------------
------------------------------------------------------------
------------------------------------------------------------
------------------------------------------------------------
---------------------------------------------------ATGATGTTC
TCGGGCTTCAACGCAGACTACGAGGCGTCATCCTCCCGCTGCAGCAGCGCGTCCCCGGCC
GGGGATAGCCTCTCCTACTACCACTCACCCGCCGACTCCTTCTCCAGCATGGGCTCGCCT
GTCAACGCGCAGGACTTCTGCACGGACCTGGCCGTCTCCAGTGCCAACTTCATTCCCACG
GTCACTGCCATCTCGACCAGTCCGGACCTGCAGTGGCTGGTGCAGCCTGCCCTCGTCTCC
TCCGTGGCCCCATCGCAGACCAGAGCCCCTCACCCTTTCGGAGTCCCC------------
ACCCCCTCCGCTGGG------GCTTACTCCAGGGCT---GGCGTTGTGAAGACCATGACA
---GGAGGCCGAGCGCAGAGCATTGGC---------------------------------
---AGGAGGGGCAAGGTGGAA---------------------------CAGTTATCTCCA
GAAGAAGAAGAGAAAAGGAGAATCCGAAGGGAAAGGAATAAGATGGCTGCAGCCAAATGC
CGCAACCGGAGGAGGGAGCTGACTGATACACTCCAAGCGGAGACAGACCAACTAGAAGAT
GAGAAGTCTGCTTTGCAGACCGAGATTGCCAACCTGCTAAAGGAGAAGGAAAAACTAGAG
TTCATCCTGGCAGCTCACCGACCTGCCTGCAAGATCCCTGATGACCTGGGCTTCCCAGAA
GAGATGTCTGTGGCTTCC---CTTGATCTGACTGGGGGCCTGCCAGAGGTTGCCACCCCG
GAGTCTGAGGAG---GCCTTCACCCTGCCTCTCCTCAATGACCCTGAGCCCAAG---CCC
TCA------GTGGAACCT---GTCAAGAGCATC---------AGCAGCATGGAGCTGAAG
GCCGAGCCGTTTGATGACTTCCTGTTCCCAGCATCATCCAGGCCCAGCGGCTCTGAGACA
---GCCCGCTCTGTGCCAGACATGGACCTATCTGGG------TCCTTCTATGCAGCAGAC
TGGGAGCCTCTGCACAGTGGC---TCCCTGGGAATGGGGCCCATG------GCCACAGAG
CTGGAGCCCCTGTGCACTCCGGTGGTCACCTGTACTCCCAGCTGCACTGCTTACACGTCT
TCCTTCGTCTTCACCTACCCCGAGGCTGACTCCTTCCCCAGCTGCGCAGCTGCCCACCGC
AAGGGCAGCAGCAGCAATGAGCCTTCCTCTGACTCGCTCAGCTCACCCACGCTGCTGGCC
CTG
>Panda|ENSAMEG00000018335
------------------------------------------------------------
------------------------------------------------------------
------------------------------------------------------------
------------------------------------------------------------
------------------------------------------------------------
------------------------------------------------------------
---------------------------------------------------ATGATGTTC
TCTGGCTTCAACGCCGACTACGAGGCGTCCTCCTCCCGCTGCAGCAGCGCCTCCCCGGCC
GGGGACAATCTCTCCTACTACCACTCACCGGCCGACTCCTTCTCCAGCATGGGCTCTCCC
GTCAATGCGCAGGACTTCTGCACGGATCTGGCCGTCTCCAGTGCCAACTTCATCCCGACG
GTGACTGCCATCTCCACCAGCCCGGACCTGCAGTGGCTGGTGCAGCCCACCCTGGTCTCC
TCCGTGGCCCCCTCCCAGACCAGAGCCCCCCACCCCTATGGAGTCCCT------------
ACCCCCTCCGCTGGG------GCTTACTCCAGGGCT---GGAGTCGTGAAGACCATGACG
---GGAGGCAGAGCTCAGAGCATTGGC---------------------------------
---AGGAGGGGCAAGGTGGAA---------------------------CAGTTGTCCCCA
GAAGAAGAAGAGAAAAGGAGAATCCGAAGGGAAAGGAATAAGATGGCCGCAGCCAAGTGC
CGGAACCGGAGGAGGGAGCTGACTGACACTCTCCAAGCGGAGACAGACCAACTAGAAGAT
GAGAAGTCTGCTTTGCAGACCGAGATTGCCAACCTGCTGAAGGAGAAGGAAAAACTAGAG
TTCATCCTGGCGGCTCACCGACCTGCCTGCAAGATCCCCGACGACCTGGGCTTCCCCGAA
GAGATGTCTGTGGCTTCC---CTAGATCTGAGCGGGGGCCTGCCCGAAGCCGCCACCCCC
GAGTCCGAGGAG---GCTTTCACCCTGCCCCTCCTCAGTGATCCTGAGCCCAAG---CCC
TCC------GTGGAGCCC---GTCAAGAGCATC---------AGCAGCATGGAGCTGAAG
GCCGAGCCCTTTGATGACTTCCTGTTCCCAGCGTCATCCAGGCCCAGCGGCTCCGAGACC
---GCCCGCTCCGTGCCAGACATGGACCTGTCTGGT------TCCTTCTATGCAGCAGAC
TGGGAGCCCCTGCATGGTGGC---TCCCTGGGGATGGGGCCCATG------GCCACAGAG
CTGGAGCCTCTGTGCACCCCCGTGGTCACCTGTACTCCCAGCTGCACTACCTACACGTCT
TCCTTCGTCTTCACCTACCCCGAGGCTGACTCCTTCCCCAGCTGTGCGGCTGCTCACCGC
AAGGGCAGCAGCAGCAACGAACCGTCCTCTGACTCGCTCAGCTCCCCCACGCTGCTGGCC
CTG
>Pika|ENSOPRG00000012005
------------------------------------------------------------
------------------------------------------------------------
------------------------------------------------------------
------------------------------------------------------------
------------------------------------------------------------
------------------------------------------------------------
---------------------------------------------------ATGATGTTT
TCGGGCTTCAACGCCGACTACGAGGCAGCGTCCTCTCGCTGCAGCAGCGCCTCCCCAGCC
GGGGACAGCCTCTCCTACTATCATTCCCCGGCTGACTCCTTTTCCAGCATGGGCTCTCCC
GTCAATGGACAGGACTACTGGTCGGATCTAGCCGTTTCCAGCTCCAACTTCATTTCCACC
GTGACCGCCATCTCGACCAGTCCCGACCTGCAGTGGCTGGTGCAGCCCACCCTGGTCTCT
TCCGTGGCCCCCTCGCAGAACAGAGCCCCCCACCCTTACGGAGTCCCC------------
GCCCCCTCGGCCGGG------GCTTAC---CGGGCT---GGACCGGTGAAGACCCTGACT
---GGAGGCCGAGCTCAGAGCATTGGT---------------------------------
---CGGAGGGGCAAGGTGGAG---------------------------CAGTTGTCGCCT
GAGGAAGAGGAGAAGAGGAGAATCCGAAGGGAGAGGAATAAGATGGCTGCAGCCAAATGC
CGAAACCGGAGGAGGGAGCTGACAGACACACTCCAAGCGGAGACAGACCAGTTAGAAGAT
GAAAAGTCTGCTTTGCAGACTGAGATTGCCAACCTGCTCAAGGAGAAGGAGAAGCTCGAG
TTTATCTTGGCAGCCCACCGGCCCGCCTGCAAGATTCCCGAGGACCTTAGCTTCCCAGAG
GAGATGTCTGTGGCTTCC---CTGGATCTCAGCGGGGGCCTGCCGGAGGCTGCCACCCCG
GAGTCCGAGGAG---CCCTTCGCCCTGCCCCTGCTCAGCGAGCCGGAGCCCAAG---CCC
GCC------GTGGAGCCG---GTCAAGACCGTG---------GGCAACATGGAGCTTAAG
GCTGAGCCCTTCGATGAGTTCCTGTTTCCAGCGTCATCCAGGCCCAGCGGCTCCGAGACG
---GCGCGCTCCGTGCCAGACATGGACCTGTCTGGT------TCCTTCTATGCAGCAGAC
TGGGAGCCCCTGCACGGAGGC---TCTCTGGGGATGGGGCCCATGGCG---GCCGCCGAG
CTGGAGCCCCTGTGCACCCCGGTCGTCACCTGTACTCCCAGCTGCAGCACCTACACGTCT
TCCTTCGTCTTCACCTACCCGGAGGCTGACTCCTTCCCCAGCTGTGCCGCGGCGCACCGC
AAGGGCAGCAGCAGCAACGAGCCCTCTTCTGACTCGCTCAGCTCCCCGACGCTGCTGGCC
CTG
>Platypus|ENSOANG00000005064
------------------------------------------------------------
------------------------------------------------------------
------------------------------------------------------------
------------------------------------------------------------
------------------------------------------------------------
------------------------------------------------------------
------------------------------------------------------------
------------------------------------------------------------
---------------------------------------------------GGCTTTCCA
GCACACACGCAGGATTTCTGCACCGATCTGGCCGTTTCCAGTGCCAACTTTATACCGACG
GTGACTGCCATTTCAACCAGCCCAGACCTGCAGTGGCTGGTCCAGCCCACCCTCATCTCT
TCCGTGGCGCCCTCCCAGACCCGAGCA---CATCCCTATGGGGTTTCC------------
GCTCCTTCGACCGGT------GCTTATGCCAGGACT---GGCATCGTGAAG---ACCACG
---GGAGGCAGAGGGCAGAGCATTGGC---------------------------------
---AGGAGGGGCAAAATTGAA---------------------------CAGCTGTCTCCA
GAAGAAGAGGAAAAGAGAAGGATCAGGAGGGAAAGGAACAAGATGGCTGCAGCCAAATGC
CGAAACCGGAGGAGAGAGCTGACTGACACCCTCCAAGCGGAGACGGACCAGCTGGAGGAC
GAGAAGTCCGCTCTGCAGACCGAGATCGCCAACCTGCTGAAGGAGAAGGAGAAACTAGAG
TTCATCCTGGCGGCCCACCGACCCGCCTGCAAGATCCCAGATGACCTGGGTTTCCCGGAG
GACATGGCAGCCTCCTCC---CTCGACCTCAGCGGCTGCCTGACGGAAGCGGTCACCCCG
GAGTCGGAAGAAGCCGCTTTTCACCTGCCCCTCTTACAGGAGCCCGAGCCCAAG---ACC
TCC------GCGGAGCCG---GTCAAGAACGGC---------TCCGGTCTGGAGCTGAAG
GCCGAGCCCTTCGACGACTTCCTCTTCCCGCCTTCGGCCAGGGGCTCC---------GAA
ACCGCCCGCTCGGTGCCGGACGTGGACCTGGCCGGC------TCCTTCTACGCGGCGGAC
TGGGAGCCCCTGCACAGCGGT---TCCCTGGGGATGGGC------GCT---GTGGCCGAG
CTAGAGCCCCTGTGCACGCCCGTGGTCACCTGCACCCCCACCTGCACCACGTACACGTCT
TCCTTCGTCTTCACCTACCCCGAGGCCGACTCCTTCCCCAGCTGCGCCGCGGCCCACCGG
AAGGGCAGCAGCAGCAACGAGCCCTCATCTGACTCGCTTAGCTCTCCGACCCTGCTGGCT
CTG
>Rabbit|ENSOCUG00000021506
------------------------------------------------------------
------------------------------------------------------------
------------------------------------------------------------
------------------------------------------------------------
------------------------------------------------------------
------------------------------------------------------------
---------------------------------------------------ATGATGTTC
TCGGGCTTCAACGCCGACTACGAGGCAGCGTCTTCCCGCTGCAGCAGCGCCTCGCCAGCC
GGGGACAGCCTCTCCTACTACCACTCCCCAGCCGACTCCTTCTCCAGCATGGGCTCCCCG
GTCAATGCGCAGGACTTCTGTTCGGATCTGGCCGTCTCCACTGCCAACTTCATCCCCACC
GTGACTGCCATCTCGACCAGCCCGGACCTGCAGTGGCTGGTGCAGCCCACCCTGGTCTCT
TCCGTGGCTCCGTCGCAGACCAGAGCCCCCCACCCTTACGGAGTCCCC------------
GCCCCCTCGGCTGGG------GCTTACCCCCGGGCT---GGAAACGTGAAGACCCTGACC
---GGAGGCAGAGCTCAGAGCATCGGC---------------------------------
---CGAAGGGGCAAGGTGGAG---------------------------CAGTTGTCACCC
GAGGAAGAGGAGAAGAGGCGAATCCGAAGGGAAAGGAATAAGATGGCTGCAGCCAAGTGC
CGAAACCGGAGGCGGGAGCTCACCGATACCCTGCAGGCGGAGACAGATCAGCTAGAAGAC
GAGAAGTCTGCGCTGCAGACGGAGATCGCCAACCTGCTCAAGGAGAAGGAGAAGCTGGAG
TTCATCCTGGCAGCCCACCGGCCCGCCTGCAAGATCCCCGATGACCTGGGCTTCCCCGAG
GAGATGTCCGTGGGATCC---CTGGATCTGAGCGGGGGCCTGCCCGAGGCTGCCACCCCG
GAGTCCGAGGAG---CCTTTCAGTCTGCCCCTCCTCAACGACCCGGAGCCTAAG---CCC
GCA------GTGGAGCCC---GGCAAGAACCTG---------AGCGGCATGGAGCTGAAG
GCCGAGCCCTTCGATGACTTCCTGTTCCCAGCGTCATCCAGGCCCAGCGGCTCGGAGACG
---GCACGCTCTGTGCCGGACGTGGACCTGTCCGGT------TCCTTCTATGCCGCAGAC
TGGGAGCCCCTGCACAGTGGC---GCCCTGGGGATGGGGCCGATG------GCTGCGGAG
CTGGAGCCCCTGTGCACCCCGGTGGTCACCTGTACCCCAAGCTGCACCACTTACACGTCT
TCCTTCGTCTTCACCTACCCCGAGGCTGACTCCTTCCCCAGCTGCGCCGCGGCCCACCGC
AAGGGCAGCAGCAGCAACGAGCCCTCCTCTGACTCGCTCAGCTCCCCGACACTGCTCGCC
CTG
>Rat|ENSRNOG00000008015
------------------------------------------------------------
------------------------------------------------------------
------------------------------------------------------------
------------------------------------------------------------
------------------------------------------------------------
------------------------------------------------------------
---------------------------------------------------ATGATGTTC
TCGGGTTTCAACGCGGACTACGAGGCGTCATCCTCCCGCTGCAGTAGCGCCTCCCCGGCC
GGGGACAGCCTTTCCTACTACCATTCCCCAGCCGACTCCTTCTCCAGCATGGGCTCCCCT
GTCAACACACAGGACTTTTGCGCAGATCTGTCCGTCTCTAGTGCCAACTTTATCCCCACG
GTGACAGCCATCTCCACCAGCCCAGACCTGCAGTGGCTGGTGCAGCCCACTCTGGTCTCC
TCCGTGGCCCCATCGCAGACCAGAGCGCCCCATCCTTACGGACTCCCC------------
ACCCCGTCGACCGGG------GCTTACGCCAGAGCG---GGAGTGGTGAAGACCATGTCA
---GGCGGCAGAGCGCAGAGCATCGGC---------------------------------
---AGAAGGGGCAAAGTAGAG---------------------------CAGCTATCTCCT
GAAGAGGAAGAGAAACGGAGAATCCGAAGGGAAAGGAATAAGATGGCTGCAGCCAAGTGC
CGGAATCGGAGGAGGGAGCTGACAGATACGCTCCAAGCGGAGACAGATCAACTTGAAGAC
GAGAAGTCTGCGTTGCAGACCGAGATTGCCAATCTACTGAAAGAGAAGGAAAAACTGGAG
TTTATTTTGGCAGCCCACCGACCTGCCTGCAAGATCCCCAATGACCTGGGCTTCCCAGAG
GAGATGTCTGTGACCTCC---CTGGACTTGACTGGGGGTCTGCCTGAGGCTACCACCCCA
GAGTCTGAGGAG---GCCTTCACCCTGCCTCTTCTCAATGACCCTGAGCCCAAG---CCA
TCC------TTGGAGCCG---GTCAAGAACATT---------AGCAACATGGAGCTGAAG
GCTGAACCCTTTGATGACTTCTTGTTTCCGGCATCATCTAGGCCCAGTGGCTCGGAGACT
---GCCCGCTCTGTGCCAGATGTGGACCTGTCTGGT------TCCTTCTATGCAGCAGAC
TGGGAGCCTCTGCACAGCAGT---TCCCTGGGGATGGGGCCCATG------GTCACAGAG
CTGGAGCCCCTGTGCACTCCCGTTGTCACCTGCACTCCCAGCTGCACTACCTATACGTCT
TCCTTTGTCTTCACCTACCCCGAGGCTGACTCCTTCCCTAGCTGCGCAGCTGCCCACCGA
AAGGGCAGCAGCAGCAACGAGCCCTCCTCTGACTCACTGAGCTCGCCCACACTGCTAGCC
CTG
>Sheep|ENSOARG00000001783
------------------------------------------------------------
------------------------------------------------------------
------------------------------------------------------------
------------------------------------------------------------
------------------------------------------------------------
------------------------------------------------------------
---------------------------------------------------ATGATGTTC
TCTGGCTTCAACGCCGACTACGAGGCGTCCTCCTCCCGCTGCAGCAGCGCCTCCCCGGCC
GGGGACAGTCTCTCCTACTACCATTCACCGGCCGACTCCTTCTCCAGCATGGGTTCTCCC
GTCAATGCGCAGGACTACTGCACCGATCTGGCCGTTTCCAGTGCCAACTTCATCCCAACA
GTGACTGCCATCTCGACCAGCCCTGACCTACAATGGCTAGTGCAGCCCACCCTGGTCTCC
TCCGTGGCCCCGTCCCAGACCAGAGCCCCCCACCCCTATGGAGTCCCT------------
ACTCCCTCAGCTGGG------GCTTACTCCAGGGCC---GGAGTTATGAAAACCATGACG
---GGAGGCAGAGCTCAGAGCATTGGC---------------------------------
---CGGAGGGGCAAGGTAGAA---------------------------CAGTTGTCCCCA
GAAGAAGAAGAGAAAAGGAGAATCCGAAGGGAAAGGAATAAGATGGCTGCAGCCAAATGC
CGGAACCGGAGGAGAGAGCTGACTGACACCCTCCAAGCGGAGACAGACCAACTAGAAGAT
GAGAAGTCGGCTTTGCAGACAGAGATTGCCAATCTGCTGAAGGAGAAGGAAAAACTTGAG
TTCATCCTAGCGGCTCACCGACCTGCCTGCAAGATCCCTGACGACCTGGGCTTCCCAGAA
GAGATGTCTGTGGCTTCC---CTTGATCTGAGTGGGGGCCTGCCTGAGGCTGCCACCCCT
GAATCTGAGGAG---GCCTTCACCCTGCCCCTCCTCAATGACCCTGAGCCCAAG---CCC
TCA------GTGGAGCCC---GTCAAGAGTGTC---------GGCAGCATGGAGCTGAAG
GCTGAGCCCTTTGATGACTTCATGTTCCCAGTGTCATCCAGGCCCAGCGGCTCGGAGACC
---GCCCGCTCTGTGCCAGACATGGACCTGTCTGGT------TCCTTCTATGCAGCAGAC
TGGGAGCCCCTGCATGGTGGC---TCCCTGGGGATGGGGCCAATG------GCCACGGAG
CTGGAGCCCCTGTGCACCCCAGTGGTCACCTGTACTCCCAGCTGCACTACTTACACGTCT
TCCTTCGTCTTCACCTACCCCGAGGCTGACTCCTTCCCCAGCTGTGCGGCTGCG------
---AGCGGCAGCAGCAACGAGCCTTCCTCTGACTCGCTCAGCTCACCCACACTGCTGGCC
CTG
>Squirrel|ENSSTOG00000003005
------------------------------------------------------------
------------------------------------------------------------
------------------------------------------------------------
------------------------------------------------------------
------------------------------------------------------------
------------------------------------------------------------
---------------------------------------------------ATGATGTTC
TCGGGCTTCAACGCCGACTACGAGGCGTCATCCTCCCGCTGCAGCAGCGCCTCCCCGGCC
GGGGACAATCTCTCCTACTACCATTCACCGGCCGACTCCTTCTCCAGCATGGGCTCTCCG
GTCAATGCACAGGACTTCTGCACGGATCTGGCTGTCTCCAGTGCCAACTTCATCCCCACA
GTGACTGCTATCTCGACCAGCCCGGACCTGCAGTGGCTGGTGCAACCCACCTTGGTCTCC
TCCGTGGCCCCATCGCAGACCAGAGCTCCTCACCCCTACGGAGTCCCC------------
ACTCCCTCGACTGGG------GCTTACTCCAGGGCT---GGAGCGGCAAAGACCATGACA
---GGCGGCAGAGCGCAGAGCATCGGC---------------------------------
---AGGAGGGGCAAGGTAGAA---------------------------CAGTTGTCTCCT
GAAGAAGAAGAGAAAAGGAGAATTCGAAGGGAAAGGAATAAGATGGCTGCAGCCAAGTGC
CGGAACCGGAGGAGGGAGCTGACTGATACCCTCCAAGCGGAGACAGACCAACTCGAAGAT
GAGAAGTCTGCTTTGCAGACTGAGATTGCCAACCTGTTGAAGGAGAAGGAAAAACTGGAG
TTCATCCTGGCAGCTCACCGACCTGCCTGCAAGATCCCAGATGACCTGGGCTTCCCAGAA
GAGATGTCTGTGGCATCC---CTGGATTTGAGTGGGGGCCTGCCAGAGGCTGCCACTCCA
GAATCTGAGGAG---GCCTTCGCCTTGCCCCTGCTCAATGACCCTGAGCCTAAG---CCA
TCG------GTGGAGCCT---GTCAAGAGCATC---------AACAGCATGGAGCTGAAG
GCTGAGCCCTTCGATGACTTCCTGTTCCCGGCATCATCCAGGCCCAGCGTCTCTGAGACC
---GCCCGCTCAGTGCCAGACATGGACCTGTCTGGT------TCCTTCTATGCAGCAGAC
TGGGAGCCCCTGCACAGTGGC---TCCCTGGGGATGGGGCCCATG------GCCACAGAG
CTGGAGCCCCTGTGCACCCCGGTGGTCACCTGTACTCCCAGCTGCACTACTTACACGTCT
TCCTTCGTCTTCACCTACCCCGAGGCTGACTCCTTCCCCAGCTGTGCGGCTGCCCACCGC
AAGGGCAGCAGCAGCAATGAGCCCTCCTCTGACTCACTCAGCTCACCCACGCTGCTGGCC
CTG
>Tarsier|ENSTSYG00000013658
------------------------------------------------------------
------------------------------------------------------------
------------------------------------------------------------
------------------------------------------------------------
------------------------------------------------------------
------------------------------------------------------------
---------------------------------------------------ATGATGTTC
TCGGCCTTCAACGCCGACTACGAGGCGTCCTCCTCCCGCTGCAGCAGCGCGTCCCCAGCC
GGGGACAGCCTCTCCTACTACCATTCGCCCGCGGACTCCTTCTCCAGCATGGGCTCGCCC
GGCACCGCGCAGGACTTCTGCGCAGACCTGGCCGTCTCCAGCGCCAACTTCATCCCCACG
GTGACCGCCATCTCCACCAGCCCGGACCTGCAGTGGCTAGTGCAGCCCACCCTGGTCTCC
TCCGTGGCCCCGTCGCAGACCAGAGCCCCCCACCCCTACGGCGTCCCC------------
ACCCCCGCGTCCGGG------GCTTACTCGAGGGCC---GGAGTCGTGAAGAGCGTGGCA
---GGAGGCCGAGCGCAGAGCATCGGC---------------------------------
---AGGAGGGGCAAGGTGGAA---------------------------CAGTTGTCTCCA
GAAGAAGAGGAGAAAAGGAGAATCCGAAGGGAAAGGAATAAGATGGCTGCAGCCAAGTGC
CGCAACCGCCGGAGGGAGCTGACGGACACACTCCAAGCGGAGACGGACCAGCTAGAGGAC
GAGAAGTCTGCCCTGCAGACCGAGATCGCCAACCTGCTGAAGGAGAAAGAAAAGCTGGAG
TTCATCCTGGCAGCGCACCGGCCCGCCTGCAAGATCCCCGACGACCTGGGTTTCCCGGAA
GAGATGTCCGTGGCTTCC---CTTGACCTGGGCGGGGGCTTGCCGGAGGCTGCCGCCCCG
GAGTCCGAGGAG---GCCTTCGCGCTGCCGCTGCTCAGCGACCCCGAGCCCAAG---CCC
TCG------GCGGAGCCC---GGCAAGAGCCTG---------GGCAGCATGGAGCTGAAG
GCCGAGCCCTTCGACGACTTCCTGTTCCCCGCGTCGTCCCGGCCCGGCGGCTCCGAGACG
---GCCCGCTCCGTGCCCGACGTGGACCTGTCTGGC------TCCTTCTATGCAGCAGAC
TGGGAGCCCCTGAACAGCGGC---TCTCTAGGCATGGGGCCCCTG------GCCGCAGAG
CTGGAGCCCCTGTGCACCCCGGTGGTCACCTGTACCCCCGGC---ACGACCTACACGTCT
TCCTTCGTCTTCACCTACCCCGAGGCTGACTCCTTCCCCAGCTGCGCGGCCGCCCACCGC
AAGGGCAGCAGCAGCAACGAGCCCTCCTCGGACTCGCTCAGCTCCCCCACGCTGCTGGCC
CTG
>Tas_devil|ENSSHAG00000017780
------------------------------------------------------------
------------------------------------------------------------
------------------------------------------------------------
---------------ATGAATCTTGCCCATGACGTGAGCTCATTCATGAAATGCTGGGAC
TCCATTATAAAAGGAGCTGCTCCGCTCTCGTACTCCAACCGCATCTGCAGCAAGCCACGG
CGACTGAGACTGAGCAGCCGAGCGGGGATCGCGCTCATACAAAGCAAAGCAGACTGCTCG
GATCTGTCCCCGCCCCCCACAACCCTTCACCGGGCTTTTACACATTTCAACATGATGTAC
CAAGGATTCAATGCCGAATACGAAGCATCCTCCTCCCGATGCAGCAGTGCTTCCCCGGCT
GGGGACAGCCTCTCTTATTATCACTCCCCGGCTGACTCCTTTTCCAGCATGGGCTCTCCT
GTCAACTCACAGGATTTCTGCACAGATCTGTCTGTTTCCAGTGCCAACTTTATACCGACT
GTGACGGCTATATCGACAAGCCCAGACCTGCAGTGGTTGGTTCAGCCCACCCTCATCTCT
TCTGTAGCCCCATCCCAGACCAGAGTC---CATCCTTATGGAGTCTCT------------
ACTCCTTCAGCTGCT------GTTTACTCTAGGGCT---GGTATTGTGAAG---ACTGCA
---GGAGGCCGAGGGCAAAGCATTGGC---------------------------------
---AGGAGGGGCAAAGTTGAA---------------------------CAGCTTTCCCCA
GAAGAAGAGGAGAAAAGAAGGATCAGAAGGGAAAGGAACAAGATGGCTGCAGCCAAATGT
CGTAACAGAAGGCGAGAACTGACTGACACACTCCAAGCGGAGACAGACCAACTAGAAGAT
GAAAAATCTGCTTTACAAACTGAGATAGCCAATCTGCTGAAGGAGAAGGAAAAGCTTGAA
TTCATCCTGGCAGCCCATCGACCTGCCTGCAAGATTCCTGATGACTTGGGCTTTCCAGAA
GAAATAACAGCTGCCTCC---CTTGACCTCACTGGTGGTCTGAATGAGGCTACAACCCCA
GAATCAGAGGAA---GCCTTCTCCTTGCCCCTCTTGCAGGAGCCTGAACCCAAA---CCC
TCT------GTGGAGCCA---GTCAAGAATATC---------AACAGTTTGGAGCTGAAG
GCTGAACCCTTTGATGATTTCCTCTTCCCAGCTTCCTCCAGGCCCAGTGGCTTAGAATCG
GCTGCGCGGTCAGTGCCTGACATGGACCTGGCTGGT------TCCTTCTATGCAGCAGAC
TGGGAGCCTCTTCACAGCAGC---TCCTTGGGAATGGGA------GTA---GCAGCTGAC
CTAGAGCCACTGTGCACTCCTGTAGTCACTTGCACGCCTACCTGCACCACCTATACATCT
TCCTTCGTCTTCACCTACCCAGAAGCTGATTCCTTCCCCAGCTGTGCAGCGGCTCACCGG
AAGGGAAGCAGCAGCAATGAGCCCTCTTCTGACTCACTCAGCTCCCCAACTCTGCTGGCT
TTG
>Tree_shrew|ENSTBEG00000007122
------------------------------------------------------------
------------------------------------------------------------
------------------------------------------------------------
------------------------------------------------------------
------------------------------------------------------------
------------------------------------------------------------
---------------------------------------------------ATGATGTTC
TCCGGCTTCAACGCCGACTACGAGGCGTCCTCCTCCCGCTGCAGCAGCGCTTCCCCTGCC
GGGGACAGTCTCTCCTACTACCACTCACCCGCTGACTCCTTCTCCAGCATGGGTTCTCCA
GTCAATGCGCAGGACTTCTGCACAGATCTGGCTGTCTCCAGTGCCAATTTCATCCCCACG
GTGACGGCCATCTCGACTAGCCCGGACCTGCAGTGGCTGGTGCAGCCCACCCTGGTCTCC
TCCGTGGCTCCATCACAGGCCAGAGCTCCCCACCCCTACGGAGTTCCC------------
ACCCCCTCGGCTGGG------GCTTACTCAAGAGCT---GGAGTTGTGAAGACCATGACG
---GGAGGCAGAGCACAGAGCATTGGC---------------------------------
---AGGAGGGGCAAGGTGGAA---------------------------CAGTTATCTCCA
GAAGAAGAAGAGAAAAGGAGAATTCGAAGGGAAAGGAATAAGATGGCTGCAGCCAAATGC
CGTAACCGCAGGCGGGAGCTGACCGACACGCTCCAAGCGGAGACAGACCAACTAGAAGAT
GAGAAGTCTGCCTTGCAGACCGAGATTGCCAACCTGCTGAAGGAGAAGGAAAAGCTGGAG
TTCATCCTGGCAGCCCACCGACCTGCCTGCAAGATCCCTGACGAC---------------
------------------------------------------------------------
------------------------------------------------------------
------------------------------------------------------------
------------------------------------------------------------
------------------------------------------------------------
------------------------------------------------------------
------------------------------------------------------------
------------------------------------------------------------
------------------------------------------------------------
---
>Human|ENSG00000170345
------------------------------------------------------------
------------------------------------------------------------
------------------------------------------------------------
------------------------------------------------------------
------------------------------------------------------------
------------------------------------------------------------
---------------------------------------------------ATGATGTTC
TCGGGCTTCAACGCAGACTACGAGGCGTCATCCTCCCGCTGCAGCAGCGCGTCCCCGGCC
GGGGATAGCCTCTCTTACTACCACTCACCCGCAGACTCCTTCTCCAGCATGGGCTCGCCT
GTCAACGCGCAGGACTTCTGCACGGACCTGGCCGTCTCCAGTGCCAACTTCATTCCCACG
GTCACTGCCATCTCGACCAGTCCGGACCTGCAGTGGCTGGTGCAGCCCGCCCTCGTCTCC
TCCGTGGCCCCATCGCAGACCAGAGCCCCTCACCCTTTCGGAGTCCCC------------
GCCCCCTCCGCTGGG------GCTTACTCCAGGGCT---GGCGTTGTGAAGACCATGACA
---GGAGGCCGAGCGCAGAGCATTGGC---------------------------------
---AGGAGGGGCAAGGTGGAA---------------------------CAGTTATCTCCA
GAAGAAGAAGAGAAAAGGAGAATCCGAAGGGAAAGGAATAAGATGGCTGCAGCCAAATGC
CGCAACCGGAGGAGGGAGCTGACTGATACACTCCAAGCGGAGACAGACCAACTAGAAGAT
GAGAAGTCTGCTTTGCAGACCGAGATTGCCAACCTGCTGAAGGAGAAGGAAAAACTAGAG
TTCATCCTGGCAGCTCACCGACCTGCCTGCAAGATCCCTGATGACCTGGGCTTCCCAGAA
GAGATGTCTGTGGCTTCC---CTTGATCTGACTGGGGGCCTGCCAGAGGTTGCCACCCCG
GAGTCTGAGGAG---GCCTTCACCCTGCCTCTCCTCAATGACCCTGAGCCCAAG---CCC
TCA------GTGGAACCT---GTCAAGAGCATC---------AGCAGCATGGAGCTGAAG
ACCGAGCCCTTTGATGACTTCCTGTTCCCAGCATCATCCAGGCCCAGTGGCTCTGAGACA
---GCCCGCTCCGTGCCAGACATGGACCTATCTGGG------TCCTTCTATGCAGCAGAC
TGGGAGCCTCTGCACAGTGGC---TCCCTGGGGATGGGGCCCATG------GCCACAGAG
CTGGAGCCCCTGTGCACTCCGGTGGTCACCTGTACTCCCAGCTGCACTGCTTACACGTCT
TCCTTCGTCTTCACCTACCCCGAGGCTGACTCCTTCCCCAGCTGTGCAGCTGCCCACCGC
AAGGGCAGCAGCAGCAATGAGCCTTCCTCTGACTCGCTCAGCTCACCCACGCTGCTGGCC
CTG
