# Supplementary material for: Adaptive Evolution in TRIF Leads to Discordance between Human and Mouse Innate Immune Signaling
Source: Genome Biol Evol. 2021 Dec 6;13(12):evab268. doi: 10.1093/gbe/evab268 (PMC8691055; doi:10.1093/gbe/evab268)
Supplement: evab268_Supplementary_Data [file evab268_supplementary_data.zip › FOS_amino_acid_best.fasta]

>Alpaca|ENSVPAG00000003894
------------------------------------------------------------
------------------------------------------------------------
-----------------MMFSGFNADYEASSSRCSSASPAGDNLSYYHSPADSFSSMGSP
VNAQDFCTDLAVSSANFIPTVTAISTSPDLQWLVQPTLVSSVAPSQTRAPHPYGVP----
TPSTG--AYPRA-GVVKTMT-GGRAQSIG------------RRGKVE---------QLSP
EEEEKRRIRRERNKMAAAKCRNRRRELTDTLQAETDQLEDEKSALQTEIANLLKEKEKLE
FILAAHRPACKIPDDLGFPEEMSVAS-LDLSGGLPEAATPESEE-AFTLPLLNDPEPK-P
S--VEP-AKSS---SSMELKAEPFDDFLFPASSRPSGSET-ARSVPDMDLS---------
------------------------------------------------------------
---------------------
>Armadillo|ENSDNOG00000031516
------------------------------------------------------------
------------------------------------------------------------
-----------------MMFSGFNADYEASSSRCSSASPAGDNLSYYHSPADSFSSMGSP
VNAQEFCADLAASSTNFIPTVTAISTSPDLQWLVQPTLVSSVAPSQSRAPHPYGVP----
TSSAA--AYSRP-GLLKTST-GGRAQSIG------------RRGKVE---------QLSP
EEEEKRRIRRERNKMAAAKCRNRRRELTDTLQAETDQLEDEKSALQTEIANLLKEKEKLE
FILAAHRPACKIPDDLGFPEEMSVAS-LDLPGGLPEATTPESEE-AFTLPLLNDPEAK-P
S--VEP-VKSSS--SSMELKAEPFDDFLFPASSRPSGSET-ARSVPDMDLSG--SFYAAD
WEPLHGG-SLGMGAM--ATELEPLCTPVVTCTPSCTTYTSSFVFTYPEADSFPSCAAAHR
KGSSSNEPSSDSLSSPTLLAL
>Bushbaby|ENSOGAG00000032356
------------------------------------------------------------
------------------------------------------------------------
-----------------MMFSGFNADYEASSSRCSSASPAGDSLSYYHSPADSFSSMGSP
VNAQDFCTDLSVSSANFIPTVTAISTSPDLQWLVQPTLVSSVAPSQTRAPHPYGVP----
TPSAG--AYSRT-GVVKNMT-GGRAQSIG------------RRGKVE---------QLSP
EEEEKRRIRRERNKMAAAKCRNRRRELTDTLQAETDQLEDEKSALQTEIANLLKEKEKLE
FILAAHRPACKIPDDLGFPEEMSVAS-LDLSVGLPEAATPESEE-AFTLPLLNDPEPK-P
P--VQP-VKNI---SSMELKAEPFDDFLFPASSRPSGSET-ARSVPDMDMSG--SFYAAD
WEPLHSG-SLGMGPM--ATELEPLCTPVVTCTPSCTTYTSSFVFTYPESDSFPSCAAAHR
KGSSSNEPSSDSLSSPTLLAL
>Cat|ENSFCAG00000025370
------------------------------------------------------------
------------------------------------------------------------
-----------------MMFSGFNADYEASSSRCSSASPAGDNLSYYHSPADSFSSMGSP
VNAQDFCTDLAVSSANFIPTVTAISTSPDLQWLVQPTLVSSVAPSQTRAPHPYGVP----
APSAG--AYSRA-GVVKTVTAGGRAQSIG------------RRGKVE---------QLSP
EEEEKRRIRRERNKMAAAKCRNRRRELTDTLQAETDQLEDEKSALQTEIANLLKEKEKLE
FILAAHRPACKIPDDLGFPEEMSVAS-LDLSGGLPEAATPESEE-AFTLPLLNDPEPK-P
S--VEP-VKSI---SSMELKAEPFDDFLFPASSRPSGSET-ARSVPDMDLSG--SFYAAD
WEPLHGG-SLGMGPM--ATELEPLCTPVVTCTPSCTTYTSSFVFTYPEADSFPSCGAAHR
KGSSSNEPSSDSLSSPTLLAL
>Chicken|ENSGALG00000028037
------------------------------------------------------------
------------------------------------------------------------
-----------------MMYQGFAGEYEAPSSRCSSASPAGDSLTYYPSPADSFSSMGSP
VNSQ----------------VRAVARPP-------------------RG-SVLGVPGRRW
ARGAAGRVSAGS-GRCG-TR-GARSASAGPGAAWGAAAAPPRGGRGEPGSGLRVAARLSP
EEEEKRRIRRERNKMAAAKCRNRRRELTDTLQAETDQLEEEKSALQAEIANLLKEKEKLE
FILAAHRPACKMPEELRFSEELAAATALDLGAPSPAAA----EE-AFALPLMTEAPPAVP
P--KEP---SG---SGLELKAEPFDELLF--SAGPR---EASRSVPDMDLPGASSFYASD
WEPL------GAG--S-GGELEPLCTPVVTCTPCPSTYTSTFVFTYPEADAFPSCAAAHR
KGSSSNEPSSDSLSSPTLLAL
>Chimpanzee|ENSPTRG00000006553
------------------------------------------------------------
------------------------------------------------------------
-----------------MMFSGFNADYEASSSRCSSASPAGDSLSYYHSPADSFSSMGSP
VNAQDFCTDLAVSSANFIPTVTAISTSPDLQWLVQPALVSSVAPSQTRAPHPFGVP----
TPSAG--AYSRA-GVVKTMT-GGRAQSIG------------RRGKVE---------QLSP
EEEEKRRIRRERNKMAAAKCRNRRRELTDTLQAETDQLEDEKSALQTEIANLLKEKEKLE
FILAAHRPACKIPDDLGFPEEMSVAS-LDLTGGLPEVATPESEE-AFTLPLLNDPEPK-P
S--VEP-VKSI---SSMELKTEPFDDFLFPASSRPSGSET-ARSVPDMDLSG--SFYAAD
WEPLHSG-SLGMGPM--ATELEPLCTPVVTCTPSCTAYTSSFVFTYPEADSFPSCAAAHR
KGSSSNEPSSDSLSSPTLLAL
>Cow|ENSBTAG00000004322
------------------------------------------------------------
------------------------------------------------------------
-----------------MMFSGFNADYEASSSRCSSASPAGDSLSYYHSPADSFSSMGSP
VNAQDYCTDLAVSSANFIPTVTAISTSPDLQWLVQPTLVSSVAPSQTRAPHPYGVP----
TPSAG--AYSRA-GVMKTMT-GGRAQSIG------------RRGKVE---------QLSP
EEEEKRRIRRERNKMAAAKCRNRRRELTDTLQAETDQLEDEKSALQTEIANLLKEKEKLE
FILAAHRPACKIPDDLGFPEEMSVAS-LDLSGGLPEAATPESEE-AFTLPLLNDPEPK-P
S--VEP-VKSV---GSMELKAEPFDDYMFPASSRPSGSET-ARSVPDMDLSG--SFYAAD
WEPLHGG-SLGMGPM--ATELEPLCTPVVTCTPSCTTYTSSFVFTYPEADSFPSCAAAHR
KGSSSNEPSSDSLSSPTLLAL
>Dog|ENSCAFG00000017040
------------------------------------------------------------
------------------------------------------------------------
-----------------MMFSGFNADYEASSSRCSSASPAGDTLSYYHSPADSFSSMGSP
VNAQDFCTDLAVSSANFIPTVTAISTSPDLQWLVQPTLVSSVAPSQTRAPHPYGVP----
TPSAG--AYSRA-GVVKTMT-GGRAQSIG------------RRGKVE---------QLSP
EEEEKRRIRRERNKMAAAKCRNRRRELTDTLQAETDQLEDEKSALQTEIANLLKEKEKLE
FILAAHRPACKIPDDLGFPEEMSVAS-LDLSGGLPEAATPESEE-AFTLPLLNDPEPK-P
S--VEP-VKSI---GSMELKAEPFDDFLFPASSRPSGSET-ARSVPDMDLSG--SFYAAD
WEPLHGG-SLGMGPM--ATEPEPLCTPVVTCTPSCTTYTSSFVFTYPEADSFPSCAAAHR
KGSSSNEPSSDSLSSPTLLAL
>Dolphin|ENSTTRG00000007779
------------------------------------------------------------
------------------------------------------------------------
-----------------MMFSGFNADYEASSSRCSSASPAGDSLSYYHSPADSFSSMGSP
VNAQDFCTDLAVSSANFIPTVTAISTSPDLQWLVQPTLVSSVAPSQTRAPHPYGVP----
TPLGW--AY-RA--VMRMT----RAQSIG-------------RGKVE---------QLSP
EEEEKRRIRRERNKMAAAKCRNRRRELTDTLQAETDQLEDEKSALQTEIANLLKEKEKLE
FILAAHRPACKIPDDMGFPEEMSVAS-LDLSGGLPEAANPESEE-AFTLPLLNDPEPK-P
S--VEP-VKSI---SSMELKAEPFDDFLFPASSRPSGSET-ARSVPDMDLSG--SFYAAD
WEPLHGG-SLGMGPM--ATELEPLCTPVVTCTPSCTTYTSSFVFTYPEADSFPSCAAAHR
KGSSSNEPSSDSLSSPTLLAL
>Elephant|ENSLAFG00000029435
------------------------------------------------------------
------------------------------------------------------------
------------------------------------------------------------
----DFCTDLAASSANFIPTVTAISTSPDLQWLVQPALVSSVAPSQTRAPHPYGLH----
TPSAG--AYSRA-GIVKTTT-GGRAQSIG------------RRGKVE---------QLSP
EEEEKRRIPKX---------------LTDILRAETDQLEDEKSALQIEIANLLKEKEKLE
FILAAHRPVCKRTDDLGFTEDMSVAS-LDLSG-LPEATTPESEE-AFTLHLLNDP-PK-P
S--VEP-VKSI---RTMELKAEPFDDFLFPASSKPSSSET-ARSVPDMDMSG--SFYAAD
WEPLHSG-SLGMGPL--ATELEPLCTPVVTCTPSCTTYTSSFVFTYPEADSFPSCAAAHR
KGSSSNEPSSDSLSSPTLLAL
>Ferret|ENSMPUG00000009153
MLLKGQWLRRLVLQPHLQRAAAKPRQSRRRRRSERAVTALLPSSARRLLPVSAPSPSPRP
GLTAT-------------------------------------------------------
-----------------MMFSGFNADYEASSSRCSSASPAGDNLSYYHSPADSFSSMGSP
VNAQDFCTDLAVSSANFIPTVTAISTSPDLQWLVQPTLVSSVAPSQTRAPHPYGVP----
TPSAG--AYSRA-GVVKTMT-GGRAQSIG------------RRGKVE---------QLSP
EEEEKRRIRRERNKMAAAKCRNRRRELTDTLQAETDQLEDEKSALQTEIANLLKEKEKLE
FILAAHRPACKIPDDLGFPEEMSVAS-LDLTGGLPEAATPESDE-AFTLPLLNDPEPK-P
S--VEP-VKSI---SSMELKAEPFDDFLFPASSRPSGSETTARSVPDMDLSG--SFYAAD
WEPLHGG-SLGMGPM--ATELEPLCTPVVTCTPSCTTYTSSFVFTYPDADSFPSCAAAHR
KGSSSNEPSSDSLSSPTLLAL
>Gibbon|ENSNLEG00000016463
------------------------------------------------------------
------------------------------------------------------------
-----------------MMFSGFNADYEASSSRCSSASPAGDSLSYYHSPADSFSSMGSP
VNAQDFCTDLAVSSASFIPTVTAISTSPDLQWLVQPALVSSVAPSQTRAPHPFGVP----
TPSAG--AYSRA-GVVKTMT-GGRAQSIG------------RRGKVE---------QLSP
EEEEKRRIRRERNKMAAAKCRNRRRELTDTLQAETDQLEDEKSALQTEIANLLKEKEKLE
FILAAHRPACKIPDDLGFPEEMSVAS-LDLTGGLPEVATPESEE-AFTLPLLNDPEPK-P
S--VEP-VKSI---SSMELKAEPFDDFLFPASSRPTGSET-ARSVPDMDLSG--SFYAAD
WEPLHSG-SLGMGPM--ATELEPLCTPVVTCTPSCTAYTSSFVFTYPEADSFPSCAAAHR
KGSSSNEPSSDSLSSPTLLAL
>Gorilla|ENSGGOG00000000527
------------------------------------------------------------
------------------------------------------------------------
-----------------MMFSGFNADYEASSSRCSSASPAGDSLSYYHSPADSFSSMGSP
VNAQDFCTDLAVSSANFIPTVTAISTSPDLQWLVQPALVSSVAPSQTRAPHPFGVP----
TPSAG--AYSRA-GVVKTMT-GGRAQSIG------------RRGKVE---------QLSP
EEEEKRRIRRERNKMAAAKCRNRRRELTDTLQAETDQLEDEKSALQTEIANLLKEKEKLE
FILAAHRPACKIPDDLGFPEEMSVAS-LDLTGGLPEVATPESEE-AFTLPLLNDPEPK-P
S--VEP-VKSI---SSMELKTEPFDDFLFPASSRPSGSET-ARSVPDMDLSG--SFYAAD
WEPLHSG-SLGMGPM--ATELEPLCTPVVTCTPSCTAYTSSFVFTYPEADSFPSCAAAHR
KGSSSNEPSSDSLSSPTLLAL
>Guinea_pig|ENSCPOG00000020774
------------------------------------------------------------
------------------------------------------------------------
-----------------MMFSGFNTDYEAASSRCSSASPAGDSLSYYHSPADSFSSMGSP
VNAQDFCTDLAVSSANFIPTVTAISTSPDLQWLVQPALVSSVAPSQTRASHPYGVP----
TPPAG--AYSRA-GVVKTMN-GGRAQSIG------------RRGKVE---------QLSP
EEEEKRRIRRERNKMAAAKCRNRRRELTDTLQAETDQLEDEKSALQTEIANLLKEKEKLE
FILAAHRPACKIPDDLGFPEEMSVAS-LDLSGSLQEATTPESEE-AFTLPLLNDPEPK-P
S--VEP-VKSI---SSMELKAEPFDDFMFPASSRPSGSET-ARSVPDMDLSS--SFYAAD
WEPLHSG-SLGMGPM--ATELEPLCTPVVTCTPSCTTYTSSFVFTYPEADSFPSCAAAHR
KGSSSNEPSSDSLSSPTLLAL
>Hedgehog|ENSEEUG00000013514
------------------------------------------------------------
------------------------------------------------------------
-----------------MMFSGFNADYEAASSRCSSASPAADGLAYFHSPAGSFSSLGSP
VSAQDFCSDLAVSSAKFIPTVTAISTSPDLQWLVQPTLVSSVAPSQARAPHPYGVP----
APTA----YSRS-GVVKTLA-GGRAQSIG------------RRGKVE---------QLSP
EEEEKRRIRRERNKMAAAKCRNRRRELTDTLQAETDQLEDEKSALQSEIADLLKEKEKLE
FILAAHRPACKIPDTLGFPEEMSVVA-LDL----PEATSPDSED-AFALPLLSDPEPK-P
SSVVEPTVKTL-GGGSLGLKAEPFDDTLFPVVSRPGGLE-TARSVPDVDLSG--SFYAAD
WEPLHAGGSLGMG--SLAAELEPLCTPVVTCTPSCSAYTSSFVFTYPEADAFPSCAAAHR
KGSSS-EPSSDSLSSPTLLAL
>Horse|ENSECAG00000014260
------------------------------------------------------------
------------------------------------------------------------
-----------------MMFSGFNADYEASSSRCSSASPAGDSLSYYHSPADSFSSMGSP
VNAQDYCTDLAVSSANFIPTVTAISTSPDLQWLVQPTLVSSVAPSQTRAPHPYGVP----
TPSAG--AYSRT-GVVKTMT-GGRAQSIG------------RRGKVE---------QLSP
EEEEKRRIRRERNKMAAAKCRNRRRELTDTLQAETDQLEDEKSALQTEIANLLKEKEKLE
FILAAHRPACKIPDDLGFPEEMSVAS-LDLSGGLPEAATPESEE-AFTLPLLNDPEPK-P
S--VEP-VKSI---SSMELKAEPFDDFMFPASSRPSGSET-ARSVPDMDLSG--SFYAAD
WEPLHGG-SLGMGPL--ASELEPLCTPVVTCTPSCTTYTSSFVFTYPEADSFPSCAAAHR
KGSSSNEPSSDSLSSPTLLAL
>Hyrax|ENSPCAG00000001765
------------------------------------------------------------
------------------------------------------------------------
-----------------MMFSGFNADYEASSSRCSSASPAGDSLSYYHSPADSFSSMGSP
VNAQDFCTDLAASSANFIPTVTAISTSPDLQWLVQPTLVSSVAPSQTRAPHPYGVS----
TPSAG--AYSRA-GVGKTTA-GGRAQSIG------------RRGKVE---------QLSP
EEEEKRRIRRERNKMAAAKCRNRRRELTDTLQAETDQLEDEKSALQTEIANLLKEKEKLE
FILAAHRPACKIPDDLGFPEDMSVAS-LDLSGGLREATTPESEE-AFTLPLLNDPEPK-P
S--VEP-IKSV---RSMELKSEPYDDFLFPASSRPSASET-ARSVPDMDLSG--SFYPAD
WEPLHGG-SLGMGPL--ATELEPLCTPVVTCTPSCATYTSSFVFTYPEADSFPTCAAAHR
KGSSSNEPSSDSLSSPTLLAL
>K_rat|ENSDORG00000008993
------------------------------------------------------------
------------------------------------------------------------
-----------------MMFSGFNADYEAASSRCSSASPAGDSLSYYHSPADSFSSMGSP
VNAQDFCTDLAVSSANFIPTVTAISTSPDLQWLVQPTLVSSVAPSQTRAPHPYGVP----
TPSAG--AYSRA-GVVKTMS-GGRAQSIG------------RRGKVE---------QLSP
EEEEKRRIRRERNKMAAAKCRNRRRELTD----ETDQLEDEKSALQTEIANLLKEKEKLE
FILAAHRPACKIPDDLGFPEEMTVAS-LDLSGTLPEATTPDSEE-AFTLPLLNDPEPK-A
S--VEP-VKSI---SSMELKAEPFDEFLFPASSRPSGSET-ARSVPDMDLSG--SFYAAD
WEPLHSG-SLGMGPM--ATELEPLCTPVVTCTPSCTTYTSSFVFTYPEADSFPSCAAAHR
KGSSSNEPSSDSLSSPTLLAL
>L_hedgehog|ENSETEG00000017818
------------------------------------------------------------
------------------------------------------------------------
-----------------MMFSGFNADYEAASSRCSSASPAGDSLSYYHSPADSFSSMGSP
VNAQDFCTDLGASSTNFIPTVTAISTSPDLQWLVQPTLVSSVAPSQTRVPHPYGVP----
TATAG--AYSRA-GIVKTTT-GGRAQSIG------------RRGKVE---------QLSP
EEEEKRRIRRERNKMAAAKCRNRRRELTDTLQAETDQLEDEKSALQTEIANLLKEKEKLE
FILAAHRPACK-------------------------------------------------
------------------------------------------------------------
------------------------------------------------------------
---------------------
>Marmoset|ENSCJAG00000020633
------------------------------------------------------------
------------------------------------------------------------
-----------------MMFSGFNADYEASSSRCSSASPAGDSLSYYHSPADSFSSMGSP
VNGQDFCTDLAVSSANFIPTVTAISTSPDLQWLVQPALVSSVAPSQTRAPHPFGVP----
TPSAG--AYSRA-GVVKTMT-GGRAQSIG------------RRGKVE---------QLSP
EEEEKRRIRRERNKMAAAKCRNRRRELTDTLQAETDQLEDEKSALQTEIANLLKEKEKLE
FILAAHRPACKIPDDLGFPEDMSVAS-LDLTGGLPEAATPESEE-AFSLPLLNDPEPK-P
S--VEP-VKSI---SSMELKAEPFDDFLFPASSRPSGSET-ARSVPDMDLSG--SFYAAD
WEPLHGG-SLGMGPM--ATELEPLCTPVVTCTPSCTAYTSSFVFTYPEADSFPSCAAAHR
KGSSSNEPSSDSLSSPTLLAL
>Megabat|ENSPVAG00000000671
------------------------------------------------------------
------------------------------------------------------------
-----------------MMFSGFNADYEASSSRCSSASPAGDSLSYYHSPADSFSSMGSP
VNGQDFCTDLASSSANFIPTVTAISTSPDLQWLVQPTLVSSVAPSQTRAPHPYGVP----
TPSAG--AYSRA-GVMKTVT-GSRAQSIG------------RRGKVE---------QLSP
EEEEKRRIRRERNKMAAAKCRNRRRELTDTLQAETDQLEDEKSALQTEIANLLKEKEKLE
FILAAHRPACKIPDDLGFPEEMSMAS-LDLSGGLPEAATPESEE-AFTLPLLNDPEPK-P
S--VEP-AKNI---SSMELKAEPFDDFLFPASSRPSGSET-ARSVPDMDLSG--SFYAAD
WEPLHGG-SLGMGPM--ATELEPLCTPVVTCTPSCATYTSSFVFTYPEADSFPSCAAAHR
KGSSSNEPSSDSLSSPTLLAL
>Microbat|ENSMLUG00000003729
------------------------------------------------------------
------------------------------------------------------------
-----------------MMFSGFNTDYEASSSRCSSASPAGDSLSYYHSPADSFSSMGSP
VNAQDFCTDLASSSANFIPTVTAISTSPDLQWLVQPTLVSSVAPSQTRGPHPYGVP----
APSAG--AYSRA-GVLKTMT-GGRAQSIG------------RRGKVE---------QLSP
EEEEKRRIRRERNKMAAAKCRNRRRELTDTLQAETDQLEDEKSALQTEIANLLKEKEKLE
FILAAHRPACKMPNDLGFPEEMSVAS-LDLSGGLPEAATPESEE-AFALPLLNDPEPK-P
A--VEP-IKNM---RGGELKAEPFDDFLFPASSRPSGSET-SRSVPDMDLSG--SFYAAD
WEPLHGG-SLGLGPM--ATELEPLCTPVVTCTPSCTTYTSSFVFTYPEADPFPSCAAAHR
KGSSSNEPSSDSLSSPTLLAL
>M_lemur|ENSMICG00000016026
------------------------------------------------------------
------------------------------------------------------------
-----------------MMFSGFNADYEASSSRCSSASPAGDSLSYYHSPADSFSSMGSP
VNAQDFCTDLAVSSANFIPTVTAISTSPDLQWLVQPTLVSSVAPSQTRGPHPYGVP----
TPSAG--VYSRTGGVVKNMT-GGRAQSIG------------RRGKVE---------QLSP
EEEEKRRIRRERNKMAAAKCRNRRRELTDTLQAETDQLEDEKSALQTEIANLLKEKEKLE
FILAAHRPACKIPDDLGFPEEMSVAS-LDLSGGLPEAATPESEE-AFTLPLLSDPEPK-P
S--VEP-VKSI---SSMELKAEPFDDFMFPASSRPSGSET-ARSVPDMDLSG--SFYAAD
WEPLHSG-SLGMGPM--ATELEPLCTPVVTCTPSCTTYTSSFVFTYPESDSFPSCAAAHR
KGSSSNEPSSDSLSSPTLLAL
>Mouse|ENSMUSG00000021250
------------------------------------------------------------
------------------------------------------------------------
-----------------MMFSGFNADYEASSSRCSSASPAGDSLSYYHSPADSFSSMGSP
VNTQDFCADLSVSSANFIPTVTAISTSPDLQWLVQPTLVSSVAPSQTRAPHPYGLP----
TQSAG--AYARA-GMVKTVS-GGRAQSIG------------RRGKVE---------QLSP
EEEEKRRIRRERNKMAAAKCRNRRRELTDTLQAETDQLEDEKSALQTEIANLLKEKEKLE
FILAAHRPACKIPDDLGFPEEMSVAS-LDLTGGLPEASTPESEE-AFTLPLLNDPEPK-P
S--LEP-VKSI---SNVELKAEPFDDFLFPASSRPSGSET-SRSVPDVDLSG--SFYAAD
WEPLHSN-SLGMGPM--VTELEPLCTPVVTCTPGCTTYTSSFVFTYPEADSFPSCAAAHR
KGSSSNEPSSDSLSSPTLLAL
>Opossum|ENSMODG00000005927
------------------------------------------------------------
------------------------------------------------------------
-----------------MMYQGFNAEYEASSSRCSSASPAGDSLSYYHSPADSFSSMGSP
VNSQDFCTDLAVSSANFIPTVTAISTSPDLQWLVQPTLISSVAPSQTRV-HPYGVS----
APSAA--VYSRA-GIVKTTA-GGRGQSIG------------RRGKVE---------QLSP
EEEEKRRIRRERNKMAAAKCRNRRRELTDTLQAETDQLEDEKSALQTEIANLLKEKEKLE
FILAAHRPACKMPDDLGFPEEITAAS-LDLTGGLPEAATPESEE-AFSLPLLQETEPK-P
S--VEP-VKNI---NSLELKAEPFDDFLFPASSRPGGLESAARSVPDMDLAG--SFYAAD
WEPLHST-SLGLG--V-AADLEPLCTPVVTCTPTCTTYTSSFVFTYPEADSFPSCAAAHR
KGSSSNEPSSDSLSSPTLLAL
>Orangutan|ENSPPYG00000006002
------------------------------------------------------------
------------------------------------------------------------
-----------------MMFSGFNADYEASSSRCSSASPAGDSLSYYHSPADSFSSMGSP
VNAQDFCTDLAVSSANFIPTVTAISTSPDLQWLVQPALVSSVAPSQTRAPHPFGVP----
TPSAG--AYSRA-GVVKTMT-GGRAQSIG------------RRGKVE---------QLSP
EEEEKRRIRRERNKMAAAKCRNRRRELTDTLQAETDQLEDEKSALQTEIANLLKEKEKLE
FILAAHRPACKIPDDLGFPEEMSVAS-LDLTGGLPEVATPESEE-AFTLPLLNDPEPK-P
S--VEP-VKSI---SSMELKAEPFDDFLFPASSRPSGSET-ARSVPDMDLSG--SFYAAD
WEPLHSG-SLGMGPM--ATELEPLCTPVVTCTPSCTAYTSSFVFTYPEADSFPSCAAAHR
KGSSSNEPSSDSLSSPTLLAL
>Panda|ENSAMEG00000018335
------------------------------------------------------------
------------------------------------------------------------
-----------------MMFSGFNADYEASSSRCSSASPAGDNLSYYHSPADSFSSMGSP
VNAQDFCTDLAVSSANFIPTVTAISTSPDLQWLVQPTLVSSVAPSQTRAPHPYGVP----
TPSAG--AYSRA-GVVKTMT-GGRAQSIG------------RRGKVE---------QLSP
EEEEKRRIRRERNKMAAAKCRNRRRELTDTLQAETDQLEDEKSALQTEIANLLKEKEKLE
FILAAHRPACKIPDDLGFPEEMSVAS-LDLSGGLPEAATPESEE-AFTLPLLSDPEPK-P
S--VEP-VKSI---SSMELKAEPFDDFLFPASSRPSGSET-ARSVPDMDLSG--SFYAAD
WEPLHGG-SLGMGPM--ATELEPLCTPVVTCTPSCTTYTSSFVFTYPEADSFPSCAAAHR
KGSSSNEPSSDSLSSPTLLAL
>Pika|ENSOPRG00000012005
------------------------------------------------------------
------------------------------------------------------------
-----------------MMFSGFNADYEAASSRCSSASPAGDSLSYYHSPADSFSSMGSP
VNGQDYWSDLAVSSSNFISTVTAISTSPDLQWLVQPTLVSSVAPSQNRAPHPYGVP----
APSAG--AY-RA-GPVKTLT-GGRAQSIG------------RRGKVE---------QLSP
EEEEKRRIRRERNKMAAAKCRNRRRELTDTLQAETDQLEDEKSALQTEIANLLKEKEKLE
FILAAHRPACKIPEDLSFPEEMSVAS-LDLSGGLPEAATPESEE-PFALPLLSEPEPK-P
A--VEP-VKTV---GNMELKAEPFDEFLFPASSRPSGSET-ARSVPDMDLSG--SFYAAD
WEPLHGG-SLGMGPMA-AAELEPLCTPVVTCTPSCSTYTSSFVFTYPEADSFPSCAAAHR
KGSSSNEPSSDSLSSPTLLAL
>Platypus|ENSOANG00000005064
------------------------------------------------------------
------------------------------------------------------------
---------------------------------------------------------GFP
AHTQDFCTDLAVSSANFIPTVTAISTSPDLQWLVQPTLISSVAPSQTRA-HPYGVS----
APSTG--AYART-GIVK-TT-GGRGQSIG------------RRGKIE---------QLSP
EEEEKRRIRRERNKMAAAKCRNRRRELTDTLQAETDQLEDEKSALQTEIANLLKEKEKLE
FILAAHRPACKIPDDLGFPEDMAASS-LDLSGCLTEAVTPESEEAAFHLPLLQEPEPK-T
S--AEP-VKNG---SGLELKAEPFDDFLFPPSARGS---ETARSVPDVDLAG--SFYAAD
WEPLHSG-SLGMG--A-VAELEPLCTPVVTCTPTCTTYTSSFVFTYPEADSFPSCAAAHR
KGSSSNEPSSDSLSSPTLLAL
>Rabbit|ENSOCUG00000021506
------------------------------------------------------------
------------------------------------------------------------
-----------------MMFSGFNADYEAASSRCSSASPAGDSLSYYHSPADSFSSMGSP
VNAQDFCSDLAVSTANFIPTVTAISTSPDLQWLVQPTLVSSVAPSQTRAPHPYGVP----
APSAG--AYPRA-GNVKTLT-GGRAQSIG------------RRGKVE---------QLSP
EEEEKRRIRRERNKMAAAKCRNRRRELTDTLQAETDQLEDEKSALQTEIANLLKEKEKLE
FILAAHRPACKIPDDLGFPEEMSVGS-LDLSGGLPEAATPESEE-PFSLPLLNDPEPK-P
A--VEP-GKNL---SGMELKAEPFDDFLFPASSRPSGSET-ARSVPDVDLSG--SFYAAD
WEPLHSG-ALGMGPM--AAELEPLCTPVVTCTPSCTTYTSSFVFTYPEADSFPSCAAAHR
KGSSSNEPSSDSLSSPTLLAL
>Rat|ENSRNOG00000008015
------------------------------------------------------------
------------------------------------------------------------
-----------------MMFSGFNADYEASSSRCSSASPAGDSLSYYHSPADSFSSMGSP
VNTQDFCADLSVSSANFIPTVTAISTSPDLQWLVQPTLVSSVAPSQTRAPHPYGLP----
TPSTG--AYARA-GVVKTMS-GGRAQSIG------------RRGKVE---------QLSP
EEEEKRRIRRERNKMAAAKCRNRRRELTDTLQAETDQLEDEKSALQTEIANLLKEKEKLE
FILAAHRPACKIPNDLGFPEEMSVTS-LDLTGGLPEATTPESEE-AFTLPLLNDPEPK-P
S--LEP-VKNI---SNMELKAEPFDDFLFPASSRPSGSET-ARSVPDVDLSG--SFYAAD
WEPLHSS-SLGMGPM--VTELEPLCTPVVTCTPSCTTYTSSFVFTYPEADSFPSCAAAHR
KGSSSNEPSSDSLSSPTLLAL
>Sheep|ENSOARG00000001783
------------------------------------------------------------
------------------------------------------------------------
-----------------MMFSGFNADYEASSSRCSSASPAGDSLSYYHSPADSFSSMGSP
VNAQDYCTDLAVSSANFIPTVTAISTSPDLQWLVQPTLVSSVAPSQTRAPHPYGVP----
TPSAG--AYSRA-GVMKTMT-GGRAQSIG------------RRGKVE---------QLSP
EEEEKRRIRRERNKMAAAKCRNRRRELTDTLQAETDQLEDEKSALQTEIANLLKEKEKLE
FILAAHRPACKIPDDLGFPEEMSVAS-LDLSGGLPEAATPESEE-AFTLPLLNDPEPK-P
S--VEP-VKSV---GSMELKAEPFDDFMFPVSSRPSGSET-ARSVPDMDLSG--SFYAAD
WEPLHGG-SLGMGPM--ATELEPLCTPVVTCTPSCTTYTSSFVFTYPEADSFPSCAAA--
-SGSSNEPSSDSLSSPTLLAL
>Squirrel|ENSSTOG00000003005
------------------------------------------------------------
------------------------------------------------------------
-----------------MMFSGFNADYEASSSRCSSASPAGDNLSYYHSPADSFSSMGSP
VNAQDFCTDLAVSSANFIPTVTAISTSPDLQWLVQPTLVSSVAPSQTRAPHPYGVP----
TPSTG--AYSRA-GAAKTMT-GGRAQSIG------------RRGKVE---------QLSP
EEEEKRRIRRERNKMAAAKCRNRRRELTDTLQAETDQLEDEKSALQTEIANLLKEKEKLE
FILAAHRPACKIPDDLGFPEEMSVAS-LDLSGGLPEAATPESEE-AFALPLLNDPEPK-P
S--VEP-VKSI---NSMELKAEPFDDFLFPASSRPSVSET-ARSVPDMDLSG--SFYAAD
WEPLHSG-SLGMGPM--ATELEPLCTPVVTCTPSCTTYTSSFVFTYPEADSFPSCAAAHR
KGSSSNEPSSDSLSSPTLLAL
>Tarsier|ENSTSYG00000013658
------------------------------------------------------------
------------------------------------------------------------
-----------------MMFSAFNADYEASSSRCSSASPAGDSLSYYHSPADSFSSMGSP
GTAQDFCADLAVSSANFIPTVTAISTSPDLQWLVQPTLVSSVAPSQTRAPHPYGVP----
TPASG--AYSRA-GVVKSVA-GGRAQSIG------------RRGKVE---------QLSP
EEEEKRRIRRERNKMAAAKCRNRRRELTDTLQAETDQLEDEKSALQTEIANLLKEKEKLE
FILAAHRPACKIPDDLGFPEEMSVAS-LDLGGGLPEAAAPESEE-AFALPLLSDPEPK-P
S--AEP-GKSL---GSMELKAEPFDDFLFPASSRPGGSET-ARSVPDVDLSG--SFYAAD
WEPLNSG-SLGMGPL--AAELEPLCTPVVTCTPG-TTYTSSFVFTYPEADSFPSCAAAHR
KGSSSNEPSSDSLSSPTLLAL
>Tas_devil|ENSSHAG00000017780
------------------------------------------------------------
-----MNLAHDVSSFMKCWDSIIKGAAPLSYSNRICSKPRRLRLSSRAGIALIQSKADCS
DLSPPPTTLHRAFTHFNMMYQGFNAEYEASSSRCSSASPAGDSLSYYHSPADSFSSMGSP
VNSQDFCTDLSVSSANFIPTVTAISTSPDLQWLVQPTLISSVAPSQTRV-HPYGVS----
TPSAA--VYSRA-GIVK-TA-GGRGQSIG------------RRGKVE---------QLSP
EEEEKRRIRRERNKMAAAKCRNRRRELTDTLQAETDQLEDEKSALQTEIANLLKEKEKLE
FILAAHRPACKIPDDLGFPEEITAAS-LDLTGGLNEATTPESEE-AFSLPLLQEPEPK-P
S--VEP-VKNI---NSLELKAEPFDDFLFPASSRPSGLESAARSVPDMDLAG--SFYAAD
WEPLHSS-SLGMG--V-AADLEPLCTPVVTCTPTCTTYTSSFVFTYPEADSFPSCAAAHR
KGSSSNEPSSDSLSSPTLLAL
>Tree_shrew|ENSTBEG00000007122
------------------------------------------------------------
------------------------------------------------------------
-----------------MMFSGFNADYEASSSRCSSASPAGDSLSYYHSPADSFSSMGSP
VNAQDFCTDLAVSSANFIPTVTAISTSPDLQWLVQPTLVSSVAPSQARAPHPYGVP----
TPSAG--AYSRA-GVVKTMT-GGRAQSIG------------RRGKVE---------QLSP
EEEEKRRIRRERNKMAAAKCRNRRRELTDTLQAETDQLEDEKSALQTEIANLLKEKEKLE
FILAAHRPACKIPDD---------------------------------------------
------------------------------------------------------------
------------------------------------------------------------
---------------------
>Human|ENSG00000170345
------------------------------------------------------------
------------------------------------------------------------
-----------------MMFSGFNADYEASSSRCSSASPAGDSLSYYHSPADSFSSMGSP
VNAQDFCTDLAVSSANFIPTVTAISTSPDLQWLVQPALVSSVAPSQTRAPHPFGVP----
APSAG--AYSRA-GVVKTMT-GGRAQSIG------------RRGKVE---------QLSP
EEEEKRRIRRERNKMAAAKCRNRRRELTDTLQAETDQLEDEKSALQTEIANLLKEKEKLE
FILAAHRPACKIPDDLGFPEEMSVAS-LDLTGGLPEVATPESEE-AFTLPLLNDPEPK-P
S--VEP-VKSI---SSMELKTEPFDDFLFPASSRPSGSET-ARSVPDMDLSG--SFYAAD
WEPLHSG-SLGMGPM--ATELEPLCTPVVTCTPSCTAYTSSFVFTYPEADSFPSCAAAHR
KGSSSNEPSSDSLSSPTLLAL
