# Supplementary material for: Adaptive Evolution in TRIF Leads to Discordance between Human and Mouse Innate Immune Signaling
Source: Genome Biol Evol. 2021 Dec 6;13(12):evab268. doi: 10.1093/gbe/evab268 (PMC8691055; doi:10.1093/gbe/evab268)
Supplement: evab268_Supplementary_Data [file evab268_supplementary_data.zip › IFNB1.best.fas]

>Armadillo|ENSDNOG00000005987
ATGGCCAACAGGTGTGCCTTCCAAATCGCTCTCCTGTTGAGCTTCTCCACCATGGCTCTT
TGCATCAGCTACAATGTACTTCGTTTCCAACAAAGCAGCAGCAATCTGATTTGTCAGAAG
CTCCTGAAGAAGTTGAATGGAAGC---GCTGAATACTGCCTTCAGGACAGGATGGACTTC
AAGGTACCAGAGGAGATTAAGCAACCCCAGCAGTTCCAGAAGGAGGAAGCTGCATTGCTC
ATCTATGAGATGCTCCAGCAGATCTTTGGTATATTCCAAAGAAAGTTCTCCAGCACTGGT
TGGAATGAGACCATCGTTGAGAACCTCTGTGTTGAACTCTATCAACAGATGGACCGTCTG
GAAACAATACTAGAGGAAAAGTTGGAGGAGGAAAGCTTCACCTGGGGAGACGTC---ATG
ACC---------ATTCTACACCTGAAGAACTATTACCTAAGGATTACCCAGTACCTGAAG
GCCAAGGAGTACAGCAGCTGTGCCTGGACAGTAGTCCGAGTGGAAATCCTTAGGAACTTT
TCCTTCATTAACAGACTTACAGAGTACCTCCAAAAC------
>Bushbaby|ENSOGAG00000007828
ATGACCAACAAGTGCATCCTCCAAGTCATCCTCCTGCTGTGCTTCCTCACTATGGCTTCT
TCCACCAGCTCCAGCTTGCTTCAGTTCCAACAGAGAAGAAGTACCTTGGGGTGTCAGAAG
CTCCTGCGGCAATTGAATGGGAAG---CCTGAAGGTTGCCTCAAGGACAGGATGAACTTT
GAGATCCCTAAGGAGATCAAGCAGCCACAGCATCTCCAGAAGGAGGACGCCATGTTGTTC
ATCTATGAGATGCTCCAGAACATCTTCAGAATTTTGAGAAGAGATTTCTCTAGCACTGGC
TGGAATGAGACCATTGTAGATGCTCTCCTTGCTAACTTCCATCAGCAGATGGACTCTCTG
GAGACAACCCTGGACGAAAAACTAGAGGACAAAAACTTCATCGGGGGAAAAGTC---ACA
AAC---------ATTCTGCACCTGAAGAGTTATTACTTCAGGATCACGTGGTACCTGAAG
GCCAAGAGGTACAGCAGCTGTGCCTGGACAGTTGTCCGAGAGGAAATCCTCAGGAACCTC
TTCTTCATTAACAGACTAACAGGATACCTGAAAAAC------
>Cat|ENSFCAG00000004604
ATGACCGGCAGGTGCATCCTCCAAATCGCTCTCTTGGTGTGTTTCTTCACCACCGCGCAT
TCCGTGAGCTACAAGTTGCTTGGATTCCAACTAAGAAGCAGCAGTTTGGAGTGTCAGGAG
CTCCTGGTGAACTTGAACAGAACC---TCTAAATATTGCCTCAAGGACAGGATGAACTTC
GAGGTCCCTGAGGAGATTAAAAAATCACAGCGGTTCCAGAAGGAGGAAGCCATATTGGTC
ATCAACGAGATGTTCCAGAAGATCTTTAATATTTTCAGTAGAAGCACCTCTAGCACGGGA
TGGAATGAGACCACTGTTGAGAACCTCCTTGCGACACTCCACTGGCAGAAGGAACACCTG
GAAACGATCCTGGAGGAAATCATGGAGGAGGAAAACTTCACCTGGGACAAT------ACG
ACC---------CTTCTGAACCTGAAGAAATACTACTTAAGGATCGTGCGGTACCTGAAG
GCCAAGGAGTACAGCGTCTGTGCCTGGACAGTAGTCCACGCAGAAATCCTCAGAAACTTT
TTCTTCCTTGAGAGACTTACAGATTATCTCCAAAAC------
>Chimpanzee|ENSPTRG00000020811
ATGACCAACAAGTGTCTCCTCCAAATTGCTCTCCTGTTGTGCTTCTCCACTACAGCTCTT
TCCATGAGCTACAACTTGCTTGGATTCCTACAAAGAAGCAGCAATATTCAGTGTCAGAAG
CTCCTGTGGCAATTGAATGGGAGG---CTTGAATATTGCCTCAAGGACAGGATGAACTTT
GACATCCCTGAGGAGATTAAGCAGCTGCAGCAGTTCCAGAAGGAGGACGCCGCATTGACC
ATCTATGAGATGCTCCAGAACATCTTTGCTATTTTCAGACAAGATTCATCTAGCACTGGC
TGGAATGAGACTATTGTTAAGAACCTCCTGGCTAATGTCTATCATCAGATAAACCATCTG
AAGACAGTCCTGGAAGAAAAACCGGAGAAAGAAGATTTCACCAGGGGAAAATTC---ATG
AGC---------AGTCTGCACCTGAAAAGATATTATGGGAGAATTCTGCATTACCTGAAG
GCCAAGGAGTACAGTCACTGTGCCTGGACCATAGTCAGAGTGGAAATCCTAAGGAACTTT
TACTTCATTAACAGACTTGCAGGTTACCTCCGAAAC------
>Dog|ENSCAFG00000001653
ATGACCAGTAGATGCATCCTCCAAACAACTCTCCTGTTGTATTTCTCCACCATGGCTCTT
GCCATGAGCAACGACTTGCTTCGATCCCAGCTAAGCAGCAGCAGTTTGGAGTGTCAGGAG
CTCCTATTACAGTTGAATGGAACC---ACTGAATATTGCCTCAAGGACAGGATAAACTTC
GAGATCCCTGAGGAAATCGAGAAATCACGCCAGTTCCAGAAGGAGGACATCATATTGATC
ACCCATGAGATGTTCCAGAAGATCTTTGATATTTTCAGGAGAAATATCTCTAGAACAGGA
TGGAATGAGACCACTGTCGAGAACCTTCTTGTGAAGCTCCACTGGCAGAAGGAACATCTG
GAGATAATCCTGGAGGACGTCAAAGAGAAGGAAAACTTCACCTGGGAC---------ACT
AAT---------GTACTGCATTTGAAA---------------------------------
------------------------------------------------TTACATTCATTT
TTTGTACTA------------ACTTATTTG------------
>Dolphin|ENSTTRG00000016421
ATGACCCACAGGTGCATCCTCCAAACTGCTCTCCTGTTGTGCTTCTCCACCACAGCTCTT
TCCATGAGCTACAGATTGCTTCAATTCCAACAAAGGAGCAGCAATTTGGCATGTCAGAAA
CTCCTGCGGCGGTTACCTGGAATG---CCTCAACATTGCCTCGAGGACAGGATGGACTTC
AAGGTCCCTGAGGAGATTAAGCAACCACAGCAGTTCCGGAAGGAAGACACCGTATTGGTC
ACCTATGAGATGCTCCAGCAGATCTTTGGTATTCTCAGAAGAAATTTCTCTAGCACCGGC
TGGACTGAGACCATCACTGAGAACCTCCTTGTGGAAGTCGATGGGCAGATGGATCGTCTG
GAGACAATCCTGGAGGAAATAATGGAGAAGGAAAACTTCACCAGT------GTA---GTG
ACC---------ATTCTTCACCTGAAGAAATACTACTTGCAGATCATGCAGTACCTGAAG
TCCAAGGAGTACAGCAACTGTGCCTGGACAGTAGTGCGAGTGGAAATCCTCAGGAACTTT
TCCTTCCTTAACCGCCTTACAGATTACCTCCATAAT------
>Elephant|ENSLAFG00000031186
ATGACCACCAGGTGCATCCTCCAAGTGGCTCTCCTGTTGAGCATCTCCACCACAGCTCTT
GCCAGGAGCTACAAGTTGCTTCAGTTCCAACAAAGAAGCAGCAATTTGGCATGTCAGAAG
CTCCTGTGGAAGCTGAATGGGGCC---CCTGAGTCTTGCCTTGAGGACAGGATGGACTTC
AAGATCCCTGAGGAAATTAAGCAACCAGGTCAGCTCCAGAAGGAGGATGCTGCATTGGTC
ATCTATGAGATGTTGCTGCAGATCTTTGATATTTTCCTTGGAAATTTCTCACATACTGGC
TGGGATGAGACTGTCATTGAGAACCTTCTAGCTGAGCTCTCTCAGCAGAGGGACCGTCTG
GTGACAATCCTGGAGGAAAGTATGGAGGAGGAGAACCCCACCTCGAGAAACATC---ATG
ACC---------ATTCTCCACCTGAAGAACTATTACTTAGGGATTGGCCAGTACCTGGAA
GCCAAGGACTACAGCAGCTGTGCCTGGACAGTAGTTCAGGTGGAAATCCTCCGAAACTTT
TCCTTCATTAGTGGACTTACAGATTACCTCCAAAAC------
>Ferret|ENSMPUG00000019528
ATGACCAGCAGGTGTATCCTCCAAACTGCTCTCCTGGTATATTTCTCCACCACGGTTCTT
GCCATGAACTATAACTTACTTCGATTCCAACTAAGCAGCAGCAGTGTGGAGTGCCAGGAG
CTCCTTCTACAGTTGAATGGAACA---TCTAAAGATTGCCTCAAGGACAGGATGAACTTC
AAGATCCCTGAGGAGATCCAGAAATCCCAGAAGTTCCAGAAGGAGGACATCGTATTGGTC
ACCCTTGAGATGTTCCAAAAGACTTCTGATATTTTCAGGAGAAATCTCTCAAGCACGGGA
TGGAATGAGAGCATTGTCGAGAACCTCCTTGCCACACTCCACTGGCAGAAGGAACATCTG
GAGGAAATCCTGGAGGACATCATGCAGGAGGAAAACGTCACTTGGGACCAC------AGG
ACC---------CTTCTGCACCTGAAGAGATATTATCTAAGGATTGTGCGGTACCTGAAA
GCGAAGGAGTTCAGCGTCTGTGCCTGGACAATAGTGCAAGCAGAAATCCTCAGGAGCTTT
TTCTTCCTTGATAAACTTACAGATTCTCTCCCTAAC------
>Gibbon|ENSNLEG00000018983
ATGACCAACAAGTGTCTCCTCCAAATTGCTCTCCTGTTGTGCTTCTCCACTACAGCTCTT
TCCATGAGCTACAACTTGCTTGGATTCCTACAAAGAAGGAGCAGTTTTCAGTGTCAGAAG
CTCCTGTGGCAATTGAATGGGAAG---CTTGAATATTGCCTCAAGGACAGGATGAACTTT
GACATCCCTGAGGAGATAAAGCAGCTGCAGCAGTTCCAGAAGGAGGACGCTGCACTGACC
ATCTATGAGATGCTCCAGAACATCTTTGCTGTTTTCAGACAAGATTTATCTAGCACTGGC
TGGAATGAGACTATTGTTGAGAACCTCCTTGCTAATGTCTATCATCAGATAGACCATCTG
AAGACAGTCCTGGAAGAGAAACTGGAGAAAGAAGATTTCACCAGGGGAAAATTC---ATG
AGC---------AGTCTGCACCTGAAAAGATATTATGGGAGGATTCTGCATTACCTGAAG
GCCAAGGAGTACAGTCACTGTGCCTGGACTGTAGTCAGAGTGGAAATCCTCAGGAACTTT
TTCTTCATTAACAGACTTACAGGTTACCTCCGAAAC------
>K_rat|ENSDORG00000016607
ATGATCAACGGGTTTCTTTACCAGATAGTGCTCCTGCTGAGCTTCACCTCCATGGCTCTT
TTCAAGAGCTGCAGCTTGCTTCAACTCCAGCAAAGCAGT------TTGGCATGCCAGAAG
CTTCTGGCACAATTGACTGGAAGG---CCTGAACATTGCCTTGATGACAGAATGGACTTC
AAGTTACCTGAAGAGATTAAGAACCTGCAACAGTCTCAAAAGGTAGACACTAGCTTTGTC
GTCTATGAAATGTTGAAGAACATCTTTGAAATTTTCAGAAAGGATACTTCGAACACTGGA
TGGGATGTGGCCATCATCAAGAAGCTTTTCACTGAACTTAATCAGCAGCTGGACCGTCTG
GAGAAAATTCTGGAAAGAAAAATAGAAGAGGAAAATTTAACCTGGGGAAATGTA---AGG
ACC---------TTTCTGCGGCTGAAGAGCTATTATTGGAATATTGTGAGATACTTGAAG
AACAAGGAATACAGCATCTGTGCCTGGACAATAGTCCAAGTGGAAATCCTCAGGAACTTT
TCTTTCATAAACAGTCTTACAGAGGGCTTGGAGAAC------
>L_hedgehog|ENSETEG00000008856
ATGACCACCAGGGGCATCCTCCACATGGCTCTCCTGCTATGCTTCTCCACCACGGCTCTC
TCCAGGAGCTACAACCTGCTTCACTTCCAACAAAGGAGCAGCAAGCTGGTGTGCCAGAAG
CTCCTGCAACAGTTGAATGGGACC---CTTGAAGCTTGCCTCAAGGACAGGGTGAACTTC
AAGATCCCCGAGGAGATTAAACAACCACAGCACTTCCAGAAGGAGGATGCCACATTGGTC
ATCTACGAGATGGTGCAGCAGATCTTTGGGATTTTAAGAAGGAAGGTCTCCAATACTGGG
TGGAATGAGACCATCATCGAGAACCTTCTAAGTGAGCTCTATCAGCAGATGGACCATCTG
GAAACCATCCTGGAGGAAGATCTGGAGGAAGAGAACGCCAGCAGGGGCACCATG---CGG
ACC---------ATTCTGCACCTGAAGGGCTATTACTTCAGAATCCTCCGGTATCTGAGA
GCCAAGGACTTCAGCAGCTGCGCCTGGACAATCGTCCGGATAGAACTCCTCAGGAACTTT
TCTTTTATTGGCAGACTTACTGATTGCCTCCATGAA------
>Macaque|ENSMMUG00000019067
ATGACCAACAAGTGTCTCCTCCAAATTGCTCTCCTGTTGTGCTTCTCCACTACGGCTCTT
TCCATGAGCTACAACTTGCTTGGATTCCTACAAAGAAGCAGCAGTTTTCAGTGTCAGAAG
CTCCTGTGGCAATTGAATGGAAGG---CTTGAATACTGCCTCAAGGACAGGATGAACTTT
GACATCCCTGAGGAAATTAAGCAGCCGCAGCAGTTCCAGAAGGAGGACGCTGCATTGACC
ATCTATGAGATGCTCCAGAACATCTTCGCTATTTTCAGACAAGATTTATCTAGCACTGGC
TGGAATGAGACTATTGTGGAGAACTTCCTTGCTAATGTCTATCATCAGATAGACCATCTG
AAGACAATCCTAGAAGAAAAACTGGAGAAAGAAGATTTCACCAGGGGAAAATTC---ATG
AGC---------AGTTTGCACCTGAAAAGATACTATGGAAGGATTCTGCATTACCTGAAG
GCCAAGGAGTACAGTCACTGTGCCTGGACCATAGTCAGAGTGGAAATCCTCAGGAACTTT
TTCTTCATTAACAAACTTACAGGTTACCTCCGAAAC------
>Marmoset|ENSCJAG00000008865
ATGACCCGCAAGTGTCTCCTCCAAATTGCTCTCCTGTTGTGCTTCTCCACTACAGCTATT
TCCATGAGTGGCAACTTGCTTGGATTCCTACAAAGAAGAAGCAATTTTCAGAGTCAGAAG
CTCCTGTGGCAATTGAATGGAAGG---CTTGAATATTGCCTCAAGGACAGGATGAACTTT
GAGGTCCCTAAGGAGATCACACAACCGCAGCAACTCCAGAAGGAGGACGCCGCATTAATC
ATCTATGAGATGCTCGAGAACATCTTTACTATTTTCAGAGGAGACTTCTCTAGGACTGGC
TGGAATGAGACTATTGTTGAGAACCTCCTTGCTAATGTCTATCAGCATGCAGAACATCTG
AACACAATCCTGAAAGAAAAATGGGAAGAAAAAGAATTCACCAGGGGAAAATTC---ATG
AGC---------ACTCTGTACCTGAAAAGATATTATGGGAGGATTCTGCATTACCTGAAG
GCCAAGGAGTACAGCCACTGTGCCTGGACCATAGTCAGAGTGGAAATGCTCAGGAACTTT
TACTTTATTAACAGACTTACAAGTTACCTC------------
>Microbat|ENSMLUG00000008021
ATGACCAACAGGTGCACCCTCCAGCTCACTGTCCTGCTGTGTCTCACCGGGGCCGCGCTC
TCCATGAACTATGGCACGCTCCGCTTCCAGCAGAGTAGCAGCAATTCAGCCTGTCAGAAG
CTCCTGTGGCAGTTAATTACAAGC---CCTCAGCATTGCCTGGACGACAGGATGGACTTC
CAGATCCCCAGGGAGGTTGAACAACCACAGCAGGTCCGGAAGGAGGAAGCCATGGTGGTC
ATGCACGAGATGCTCCAGCAGATCTTCAGCATTTTCAGAAGAGGTTTCTCCAACGCTGGC
TGGAATGAGACCATTGTTGAGAACCTTCTGGAGGAGCTCGATGGGCAGATGGACCGCCTG
GAGACAGCCCTGGAGGAAATCACCAAGGAGGGAAAGTTCCCCTGGGAAAAC------AGG
ACC---------GTGCTGCGCCTGAAGACCTATTACTTAGGCATCTTCCAGTACCTGAAG
GGCAAGTCCTACAGCAGATGTGCCTGGACAGTAGTCCAAGCGGAAATCCTCAGGAACTTT
TCCTTCCTTAATCGACTTATAGGTGCCCTCCAGGAC------
>M_lemur|ENSMICG00000014598
ATGGCCAACCTGTGCGTCCTCCAGGTCACTCTCCTGTTGTGCTTCTCCACTGCAGCTCTT
TCTGTGAACTACGACTTGCTTCGATTCCGACAAAGCAGCAGCAGTTCTGAGTGTCAGAAG
CTCCTGCGGCAACTGAATGGAAGG---CCTGAACACTGCCTCCAGGACAGGGTAGACTTT
GAGGTCCCTGAGGAGATCACACAGCCACAACAGCTCCAGAAGGAGGACGCCGCGCTGTTC
ATCTATGAGATGCTCCAGAACATCTTTGGTATTTTCAGAAGAGATGTCTCTAGCACTGGC
TGGAATGAGACCATTGTTGAGGACCTCCTTGCTAAACTCTATCAGCAGATGGACCGTCTG
GAGACAATCCTGGCAGAAAAACTGGAGGAGGAAAACTTCACCATGGGAAAAATC---AAG
AAC---------ATCCTACGCCTGAAGAGCTATTACTTCAGGATGGTGCAGTACCTGAAG
GCCAAGGAGTACAGCAGCTGCGCCTGGACAATTGTCCGAGTGGAAATCCTCAGGAACTTT
TTATTCATTAACAGACTTACAGCTTACCTGCAAAAC------
>Mouse|ENSMUSG00000048806
ATGAACAACAGGTGGATCCTCCACGCTGCGTTCCTGCTGTGCTTCTCCACCACAGCCCTC
TCCATCAACTATAAGCAGCTCCAGCTCCAAGAAAGGACGAACATTCGGAAATGTCAGGAG
CTCCTGGAGCAGCTGAATGGAAAG---ATCAAC------CTCACCTACAGGGCGGACTTC
AAGATCCCTATGGAGATGACG------GAGAAGATGCAGAAGAGTTACACTGCCTTTGCC
ATCCAAGAGATGCTCCAGAATGTCTTTCTTGTCTTCAGAAACAATTTCTCCAGCACTGGG
TGGAATGAGACTATTGTTGTACGTCTCCTGGATGAACTCCACCAGCAGACAGTGTTTCTG
AAGACAGTACTAGAGGAAAAG---CAAGAGGAAAGATTGACGTGGGAGATGTCC---TCA
ACT---------GCTCTCCACTTGAAGAGCTATTACTGGAGGGTGCAAAGGTACCTTAAA
CTCATGAAGTACAACAGCTACGCCTGGATGGTGGTCCGAGCAGAGATCTTCAGGAACTTT
CTCATCATTCGAAGACTTACCAGAAACTTCCAAAAC------
>Orangutan|ENSPPYG00000019185
ATGACCAACAAGTGTCTCCTCCAAATTGCTCTCCTGTTGTGCTTCTCCACTACAGCTCTT
TCCATGAGCTACAACTTGCTTGGATTCCTACAAAGAAGCAGCAGTTTTCAGTGTCAGAAG
CTCCTGTGGCAATTGAATGGGAGG---TTTGAATATTGCCTCAAGGACAGGATGAACTTT
GACATCCCTGAGGAGATTAAGCAGCTGCAGCAGTTCCAGAAGGAGGACGCGGCATTGACC
ATCTACGAGATGCTCCAGAACATCTTTGCTATTTTCAGACAAGATTCATCTAGCACTGGC
TGGAATGAGACCATTGTTGAGAACCTCCTTGCTAATGTCTATCATCAGATAAACCATCTG
AAGACAGTTCTGGAAGAAAAACTGGAGAAAGAATATTTCACCAGGGGAAAATTC---ATG
AGC---------AGTCTGCACCTGAAAAGATATTATGGGAGGATTCTGCATTACCTGAAG
GCCAAGGAGTACAGTCACTGTGCCTGGACCATAGTCAGAGTGGAAATCCTCAGGAACTTT
TTCTTCATTAACAGACTTACAGGTTACCTCCGAAAC------
>Panda|ENSAMEG00000020237
ATGACCAGCAGGTGCATCCTCCAAACCGCTCTCCTGGTGTACTTCTCCACCACAGTTCTC
GCCGTGAACTACGACTTGCTTCGATTCCAACTAAGCAGCAGCAGTGTGGAGTGCCAGAAC
CTCCTTCTGCAGTTGAATGGAACT---ACTAAAGATTGCATCAAGGACCGGATGAACTTC
AAGTTCCCTGAGGAGATCGAGAAACCCCAGCAGGTCCAGAAGGAGGCCCTCCTATTGGTC
ACCCTTGACATGTTCCAGAAGACCTCCGATATTTTCAGGAAAAATCTCTCGAGCACAGGG
TGGAATGAGATCATTGTCAACAACCTCCTTGAGAAAATCCATTGGCAGATAGAACATCTG
GAGGAAATCCTGGAGAAAATCAAGGAGGAGGAAAACTTCACCTGGGACGAC------AGG
ACC---------CTTCTGCCCCTGAAGAGATATTATCTAAGGATTGTGCGGTACCTGAAG
GCCAAGGTGTACAGCATTTGTGCCTGGAAAATAGTGCGAGCAGAAATGCTCAGGAGCTTT
TTCTTCCTTGATAAATTTACGAATTATCTCCCAAAC------
>Pig|ENSSSCG00000005163
ATGGCTAACAAGTGCATCCTCCAAATCGCTCTCCTGATGTGTTTCTCCACCACAGCTCTT
TCCATGAGCTATGATGTGCTTCGATACCAACAAAGGAGCAGCAATTTGGCATGTCAGAAG
CTCCTGGGACAGTTGCCTGGGACT---CCTCAATATTGCCTCGAAGATAGGATGAACTTT
GAGGTCCCTGAGGAGATTATGCAACCACCACAATTCCAGAAGGAAGATGCAGTATTGATT
ATCCACGAGATGCTCCAGCAGATCTTCGGCATTCTCAGAAGAAATTTCTCTAGCACTGGC
TGGAATGAAACCGTCATTAAGACTATCCTTGTGGAACTTGATGGGCAGATGGATGACCTG
GAGACAATCCTGGAGGAAATCATGGAGGAGGAAAATTTCCCCAGG------GGAGACATG
ACC---------ATTCTTCACCTGAAGAAATATTACTTGAGCATTCTGCAGTACCTGAAG
TCCAAGGAGTACAGAAGCTGTGCCTGGACAGTCGTCCAAGTGGAAATCCTCAGGAACTTT
TCTTTCCTTAACAGACTTACAGATTACCTCCGGAAC------
>Platypus|ENSOANG00000005960
------------AGTTTCTTACCATTTGTTCTGTTGCTGCTCCTCACTATGACCATCGTG
GCTCAGAGTTACCCCAAGCTGTATTCCCACCAGTGGCTGAACAACTGGCAGAGCCTGCAC
CTTCTGGATGAAATGGGCGGACAGTTTCCTCTGCACTGCCTCAAGGAGAGGATGAAGTTC
AAGCTGCCCGCAGAAATGGTGCATCCACACCAGTTCCAGCAGGAAAATGCCACTGAGGCC
ATCCATGACCTGCTCCAGCACATCTTCAACGTCTTCAGCAGAAATCACTCCCAAACTGGC
TGGGATGAAGCCACTGTTGAAAAATTCCTCCACGGAGTCCATAAGGAGATGATGCGGCTG
GAGGTGTTTCTGGAAGAGGAAATGGGGTGGGAAAATAGCACCCTGAGAAGGGAC---ATC
AGC------------CTGCACATAAAGAGCTACTTCAAGAGGATGATGGATTACCTGAAG
GGAAGAAACTACAGCAGCTGTGCCTGGGAGGTGATCCGAATGAAAACCAAGAGGTGCTTT
TTAGTCATATACAGACTCACCAGAAAGCTCAAGAACAAAAAG
>Rabbit|ENSOCUG00000021649
ATGATCAACAGGTGTATCCTTCAAATCGCTCTCCTGTTGTGCTTCTCCACCACAGCTCTA
TCCATGAGCTACAACTCGCTTCAGATCCAACTATGGCACGGAAGTCTGACGTGTGCGAAG
CTCCTGCTCCAGTTGAATGGAACG---ACTGAGGACTGCCTCAATGAGAGGATAAACTTC
AAAGTCCCCAAGGAGATTAAGGAACCACAACAGCTCCAGAAAGAAGACACCACCTTGGTT
ATCTTTGAAATGCTCAACAACATCTTTGACATTTTCAGAAAAAATTTCTCTAGCACTGGC
TGGAATGAGACCCTTGTTGAGAACCTTCTTGGTGAAACCCATTTGCAGATTCATCATCTG
AAGAGCAAAATAAACAAAAAGGTA---------------ACCTTGGAGAGCATC---AGA
ATG---------AATCTACGCCTGAAGAGCTATTACTGGAGGATCATGGATTATCTGGAG
ACCAAGCAGTATAGCAACTGTGCCTGGAAAATAGTCCAGTTGGAAATCTTCAGGAACTTT
TCCTTTATCATCATGCTCATAGATTACCTC------------
>Rat|ENSRNOG00000006268
ATGGCCAACAGGTGGACCCTCCACATTGCGTTCCTGCTGTGCTTCTCCACCACTGCCCTC
TCCATCGACTACAAGCAGCTCCAGTTCCGACAAAGCACTAGCATTCGGACATGTCAGAAG
CTCCTGAGGCAGCTGAATGGAAGG---CTCAAC------CTCAGCTACAGGACGGACTTC
AAGATCCCTATGGAGGTGATGCACCCGTCACAGATGGAGAAGAGTTACACTGCCTTTGCC
ATTCAAGTGATGCTCCAGAATGTCTTTCTTGTCTTCAGAAGCAATTTCTCCAGCACTGGG
TGGAATGAGACTATTGTTGAAAGTCTCTTGGATGAACTACATCAGCAGACAGAGCTTCTG
GAGATAATACTAAAGGAAAAG---CAAGAGGAAAGATTGACTTGGGTGACATCC---ACG
ACT---------ACTTTAGGCTTGAAGAGCTATTACTGGAGGGTACAAAGGTACCTTAAA
GACAAGAAGTACAACAGCTATGCCTGGATGGTGGTCCGAGCAGAAGTCTTCAGGAACTTT
TCCATTATTCTAAGACTTAATAGAAACTTCCAGAAC------
>Shrew|ENSSARG00000003976
ATGGCCAACAGGTACATCCTCCAAATTGCTCTCCTATTATGCTTCTCCAGCACAGCCTTT
TCTATGAGCTATCACTTGCTTCGATCCAGACAAAGAAGCAGCAATTTGGCCTGTCAGAGG
ATTCTGAATGAGTTGAATGGAACC---CTTACAGAATGCCTCCAGCAGAGGATCGACAGC
ACCATCCCGGAGGAGATTCAACAACCTCAGCTCCTCCAGAAGGAAGACATCCTATTAGTC
ACCTACGTGATGCTTCAGCAGATCTTCGGAATATTCAGCAGAAATTTCTCTCAGACTGCC
TGGAATGAGAGCATCACTGAGAAACTCTTCTCAGAACTCCAACAGCAGATGGACTATCTG
GAGACCACCCTGAAGGAAAGAAAGGAAGTGGAAAGAACGAAAGAAGATGTCATC---AGG
TGTGACAGGATTATTTCACGTCTGAAGAACTATTACTCAAGGCTCCTGAAGTACCTAAAG
GCCAGTGGATATAGTAGCTGTGCCTGGGTAATAGTCAAAACAGACATCCTCAGGAACTTT
TTCTTCCTTAACAGACTTACAAATTACCTCCCAGAC------
>Tarsier|ENSTSYG00000007791
ATGACTAACAGGTGTCTCCTCCAAGTTGCCCTCCTGTTGTGCTTCTCCATGACAGCTCTT
TCCATGAGTGATGACTTGCTTCAGTTCAGACTAAGAAGCAGCAGTTTGGAGTGTCAGAAT
CTCCTGTGGCAGCTGAATGCAAGT---CTTGAAGATTGCCTCAAGAACAGGATGAACTTT
GGGATCCCTGAGGAGATAAAGCAACCGCAGCAGTTCCAGAATATGGACACCACGTTGGTC
ATCTATAAGATGCTCCAGAAAATCTTTGATATTTTCACAAGAGACTTCTCTAGCACTGGC
TGGAATGAGACCATTGTTGAGAACTTCCTTGCTAACGTCTATCAGCAGATAGACCGTCTG
GAGACAATCGTGGGAGAAAAACTGAAGAAGAAAGACATCCCCACGGGATATACC---GTG
AGG---------CTTATGCGCCTGAACAGCTATTACTTTAGGATTGTGGGATACCTGAAG
GCCAAGGAGTACAGCAGCTGTGCTTGGACAATCGTCCGACAGGAACTCCTCAAGAACTTT
TTCTTCATTAACAGACTTTCAGATTACCTCCAAATC------
>Tas_devil|ENSSHAG00000017649
ATGGCCAACAGGAGTACCTTGCAGCTAGTCCTCCTTCTCTTCTTC---GCTTATGTCTCT
TCTGAAAGCTATGAATCACTTCGCTTCTATCAAAGAAGAACCAATAAAAGTAGTATATAT
CTCCTGAAAAAAATGATTGGAGAACTTCATCCAGAATGTCAAAAAGACAGAATGGACTTC
CAGATCCCTAAGGAGATTCTACAGCCTAAGCAATACCAAAAGGAGAATGCTACTATGGTC
ATCCATGAGATGCTCCAGCAAATTTTCCTCCTATTCAGCAGCAAAAATGCTAGCCTTGGT
GTGAATAATACCATTATTGAGACATTCCTCAATATAATCTTTCAACAAATGGAGCATTTA
GAAATGGCTTTGAAGGAAGAGATGAACCAAGTCAATAGCACAAGGTTGAATGAA---GAG
AGC---------ATCCAGCATCTAAACAATTACTATCAAAGAATAATGAACTATTTGGAA
AACAAAAAGTACAGCAGCTGTTCCTGGAAGATAGTCCAGGTGGAAACTAGACTGAATTTT
ATCTTCCTTTACAAATTAACAGAACGTCTTAAAAAC------
>Tree_shrew|ENSTBEG00000015811
ATGTTCTACAGAAGCATCCTCCAAATCGCTTTCCTGTTGTGCCTCTCCACCACCACTCTT
TCTCTGAGCTACAACATGCTTCGATTCCAACTAAGTGGCAGCAGTTTGGCGTGTAAGAAG
TTCCTACAGCAGTTGGGTGGCGTA---CCTGAAGACTGCCTCAAGGACCGTATGAGCTTC
GAGGTCCCTGAGGAAATTCAACGACCACAGCAGTTCCAGAAAGAGAACGCTACATTGGTC
ATCCATGAGATGCTCCAGAACATCTTTGGTGTTTTCAGAAGAAATTTCTCTAGCACTGGC
TGGAATGATACCATCGTAGAGCACCTCGTTGCTCAACTCTTTTGGCAGATGGAC------
------------------------------------------------------------
ACT---------AACATGCTGCAGAAA---------------------------CTAGAG
GAGAAA------------------------------------------------------
------------------------------------------
>Wallaby|ENSMEUG00000014311
ATGGTCAACAGCAGTATGTTACAACTGGTCCTTCTCCTGCTCCTCTCTGCTGCTGTCTCT
TCTGACCAGTATGATTCACTTCGCTTCCATCAAAGAAGAACCAATCACAGGAGTTTGAGT
CTCCTGAAGGAAATGATTGGAGAAATTCATCCAGAATGTCTACAGGAGGGAGTGGACTTC
AGGATCCCTCGGGAGATTGTACAGCCCAAGCAGTGCCAAAAGAAGAATGCAACCAAGGTC
ATCCTTGAGTTGTTGCAGCATATCTCCACCCTATTTAGCAGGAAAAAGACCAGCCCTGGT
GAGAATAAGACCATCATTGAGGCATTCCTCAAAGGAATTGATCAGCAAATGGTGCATCTG
GAAGAGGCTTTGAAA---------------GTCAATAGCACCTGGGGAACAGCA---GAG
AGC---------ATCTTGCCTCTCAACAATTATTATCAAGGAATAATGAACTATCTGGAA
AGCAAAGAGTACTCCAGCTGTGCCTGGAAGAGAGTCCAGGTGGAAATCAGAAAGAATATT
GTCTTCCTCATCAAATGGACAGAATGTCTCAAAAAC------
>Human|ENSG00000171855
ATGACCAACAAGTGTCTCCTCCAAATTGCTCTCCTGTTGTGCTTCTCCACTACAGCTCTT
TCCATGAGCTACAACTTGCTTGGATTCCTACAAAGAAGCAGCAATTTTCAGTGTCAGAAG
CTCCTGTGGCAATTGAATGGGAGG---CTTGAATACTGCCTCAAGGACAGGATGAACTTT
GACATCCCTGAGGAGATTAAGCAGCTGCAGCAGTTCCAGAAGGAGGACGCCGCATTGACC
ATCTATGAGATGCTCCAGAACATCTTTGCTATTTTCAGACAAGATTCATCTAGCACTGGC
TGGAATGAGACTATTGTTGAGAACCTCCTGGCTAATGTCTATCATCAGATAAACCATCTG
AAGACAGTCCTGGAAGAAAAACTGGAGAAAGAAGATTTCACCAGGGGAAAACTC---ATG
AGC---------AGTCTGCACCTGAAAAGATATTATGGGAGGATTCTGCATTACCTGAAG
GCCAAGGAGTACAGTCACTGTGCCTGGACCATAGTCAGAGTGGAAATCCTAAGGAACTTT
TACTTCATTAACAGACTTACAGGTTACCTCCGAAAC------
