# Supplementary material for: Adaptive Evolution in TRIF Leads to Discordance between Human and Mouse Innate Immune Signaling
Source: Genome Biol Evol. 2021 Dec 6;13(12):evab268. doi: 10.1093/gbe/evab268 (PMC8691055; doi:10.1093/gbe/evab268)
Supplement: evab268_Supplementary_Data [file evab268_supplementary_data.zip › IFNB1_amino_acid_best.fasta]

>Armadillo|ENSDNOG00000005987
MANRCAFQIALLLSFSTMALCISYNVLRFQQSSSNLICQKLLKKLNGS-AEYCLQDRMDF
KVPEEIKQPQQFQKEEAALLIYEMLQQIFGIFQRKFSSTGWNETIVENLCVELYQQMDRL
ETILEEKLEEESFTWGDV-MT---ILHLKNYYLRITQYLKAKEYSSCAWTVVRVEILRNF
SFINRLTEYLQN--
>Bushbaby|ENSOGAG00000007828
MTNKCILQVILLLCFLTMASSTSSSLLQFQQRRSTLGCQKLLRQLNGK-PEGCLKDRMNF
EIPKEIKQPQHLQKEDAMLFIYEMLQNIFRILRRDFSSTGWNETIVDALLANFHQQMDSL
ETTLDEKLEDKNFIGGKV-TN---ILHLKSYYFRITWYLKAKRYSSCAWTVVREEILRNL
FFINRLTGYLKN--
>Cat|ENSFCAG00000004604
MTGRCILQIALLVCFFTTAHSVSYKLLGFQLRSSSLECQELLVNLNRT-SKYCLKDRMNF
EVPEEIKKSQRFQKEEAILVINEMFQKIFNIFSRSTSSTGWNETTVENLLATLHWQKEHL
ETILEEIMEEENFTWDN--TT---LLNLKKYYLRIVRYLKAKEYSVCAWTVVHAEILRNF
FFLERLTDYLQN--
>Chimpanzee|ENSPTRG00000020811
MTNKCLLQIALLLCFSTTALSMSYNLLGFLQRSSNIQCQKLLWQLNGR-LEYCLKDRMNF
DIPEEIKQLQQFQKEDAALTIYEMLQNIFAIFRQDSSSTGWNETIVKNLLANVYHQINHL
KTVLEEKPEKEDFTRGKF-MS---SLHLKRYYGRILHYLKAKEYSHCAWTIVRVEILRNF
YFINRLAGYLRN--
>Dog|ENSCAFG00000001653
MTSRCILQTTLLLYFSTMALAMSNDLLRSQLSSSSLECQELLLQLNGT-TEYCLKDRINF
EIPEEIEKSRQFQKEDIILITHEMFQKIFDIFRRNISRTGWNETTVENLLVKLHWQKEHL
EIILEDVKEKENFTWD---TN---VLHLK---------------------------LHSF
FVL----TYL----
>Dolphin|ENSTTRG00000016421
MTHRCILQTALLLCFSTTALSMSYRLLQFQQRSSNLACQKLLRRLPGM-PQHCLEDRMDF
KVPEEIKQPQQFRKEDTVLVTYEMLQQIFGILRRNFSSTGWTETITENLLVEVDGQMDRL
ETILEEIMEKENFTS--V-VT---ILHLKKYYLQIMQYLKSKEYSNCAWTVVRVEILRNF
SFLNRLTDYLHN--
>Elephant|ENSLAFG00000031186
MTTRCILQVALLLSISTTALARSYKLLQFQQRSSNLACQKLLWKLNGA-PESCLEDRMDF
KIPEEIKQPGQLQKEDAALVIYEMLLQIFDIFLGNFSHTGWDETVIENLLAELSQQRDRL
VTILEESMEEENPTSRNI-MT---ILHLKNYYLGIGQYLEAKDYSSCAWTVVQVEILRNF
SFISGLTDYLQN--
>Ferret|ENSMPUG00000019528
MTSRCILQTALLVYFSTTVLAMNYNLLRFQLSSSSVECQELLLQLNGT-SKDCLKDRMNF
KIPEEIQKSQKFQKEDIVLVTLEMFQKTSDIFRRNLSSTGWNESIVENLLATLHWQKEHL
EEILEDIMQEENVTWDH--RT---LLHLKRYYLRIVRYLKAKEFSVCAWTIVQAEILRSF
FFLDKLTDSLPN--
>Gibbon|ENSNLEG00000018983
MTNKCLLQIALLLCFSTTALSMSYNLLGFLQRRSSFQCQKLLWQLNGK-LEYCLKDRMNF
DIPEEIKQLQQFQKEDAALTIYEMLQNIFAVFRQDLSSTGWNETIVENLLANVYHQIDHL
KTVLEEKLEKEDFTRGKF-MS---SLHLKRYYGRILHYLKAKEYSHCAWTVVRVEILRNF
FFINRLTGYLRN--
>K_rat|ENSDORG00000016607
MINGFLYQIVLLLSFTSMALFKSCSLLQLQQSS--LACQKLLAQLTGR-PEHCLDDRMDF
KLPEEIKNLQQSQKVDTSFVVYEMLKNIFEIFRKDTSNTGWDVAIIKKLFTELNQQLDRL
EKILERKIEEENLTWGNV-RT---FLRLKSYYWNIVRYLKNKEYSICAWTIVQVEILRNF
SFINSLTEGLEN--
>L_hedgehog|ENSETEG00000008856
MTTRGILHMALLLCFSTTALSRSYNLLHFQQRSSKLVCQKLLQQLNGT-LEACLKDRVNF
KIPEEIKQPQHFQKEDATLVIYEMVQQIFGILRRKVSNTGWNETIIENLLSELYQQMDHL
ETILEEDLEEENASRGTM-RT---ILHLKGYYFRILRYLRAKDFSSCAWTIVRIELLRNF
SFIGRLTDCLHE--
>Macaque|ENSMMUG00000019067
MTNKCLLQIALLLCFSTTALSMSYNLLGFLQRSSSFQCQKLLWQLNGR-LEYCLKDRMNF
DIPEEIKQPQQFQKEDAALTIYEMLQNIFAIFRQDLSSTGWNETIVENFLANVYHQIDHL
KTILEEKLEKEDFTRGKF-MS---SLHLKRYYGRILHYLKAKEYSHCAWTIVRVEILRNF
FFINKLTGYLRN--
>Marmoset|ENSCJAG00000008865
MTRKCLLQIALLLCFSTTAISMSGNLLGFLQRRSNFQSQKLLWQLNGR-LEYCLKDRMNF
EVPKEITQPQQLQKEDAALIIYEMLENIFTIFRGDFSRTGWNETIVENLLANVYQHAEHL
NTILKEKWEEKEFTRGKF-MS---TLYLKRYYGRILHYLKAKEYSHCAWTIVRVEMLRNF
YFINRLTSYL----
>Microbat|ENSMLUG00000008021
MTNRCTLQLTVLLCLTGAALSMNYGTLRFQQSSSNSACQKLLWQLITS-PQHCLDDRMDF
QIPREVEQPQQVRKEEAMVVMHEMLQQIFSIFRRGFSNAGWNETIVENLLEELDGQMDRL
ETALEEITKEGKFPWEN--RT---VLRLKTYYLGIFQYLKGKSYSRCAWTVVQAEILRNF
SFLNRLIGALQD--
>M_lemur|ENSMICG00000014598
MANLCVLQVTLLLCFSTAALSVNYDLLRFRQSSSSSECQKLLRQLNGR-PEHCLQDRVDF
EVPEEITQPQQLQKEDAALFIYEMLQNIFGIFRRDVSSTGWNETIVEDLLAKLYQQMDRL
ETILAEKLEEENFTMGKI-KN---ILRLKSYYFRMVQYLKAKEYSSCAWTIVRVEILRNF
LFINRLTAYLQN--
>Mouse|ENSMUSG00000048806
MNNRWILHAAFLLCFSTTALSINYKQLQLQERTNIRKCQELLEQLNGK-IN--LTYRADF
KIPMEMT--EKMQKSYTAFAIQEMLQNVFLVFRNNFSSTGWNETIVVRLLDELHQQTVFL
KTVLEEK-QEERLTWEMS-ST---ALHLKSYYWRVQRYLKLMKYNSYAWMVVRAEIFRNF
LIIRRLTRNFQN--
>Orangutan|ENSPPYG00000019185
MTNKCLLQIALLLCFSTTALSMSYNLLGFLQRSSSFQCQKLLWQLNGR-FEYCLKDRMNF
DIPEEIKQLQQFQKEDAALTIYEMLQNIFAIFRQDSSSTGWNETIVENLLANVYHQINHL
KTVLEEKLEKEYFTRGKF-MS---SLHLKRYYGRILHYLKAKEYSHCAWTIVRVEILRNF
FFINRLTGYLRN--
>Panda|ENSAMEG00000020237
MTSRCILQTALLVYFSTTVLAVNYDLLRFQLSSSSVECQNLLLQLNGT-TKDCIKDRMNF
KFPEEIEKPQQVQKEALLLVTLDMFQKTSDIFRKNLSSTGWNEIIVNNLLEKIHWQIEHL
EEILEKIKEEENFTWDD--RT---LLPLKRYYLRIVRYLKAKVYSICAWKIVRAEMLRSF
FFLDKFTNYLPN--
>Pig|ENSSSCG00000005163
MANKCILQIALLMCFSTTALSMSYDVLRYQQRSSNLACQKLLGQLPGT-PQYCLEDRMNF
EVPEEIMQPPQFQKEDAVLIIHEMLQQIFGILRRNFSSTGWNETVIKTILVELDGQMDDL
ETILEEIMEEENFPR--GDMT---ILHLKKYYLSILQYLKSKEYRSCAWTVVQVEILRNF
SFLNRLTDYLRN--
>Platypus|ENSOANG00000005960
----SFLPFVLLLLLTMTIVAQSYPKLYSHQWLNNWQSLHLLDEMGGQFPLHCLKERMKF
KLPAEMVHPHQFQQENATEAIHDLLQHIFNVFSRNHSQTGWDEATVEKFLHGVHKEMMRL
EVFLEEEMGWENSTLRRD-IS----LHIKSYFKRMMDYLKGRNYSSCAWEVIRMKTKRCF
LVIYRLTRKLKNKK
>Rabbit|ENSOCUG00000021649
MINRCILQIALLLCFSTTALSMSYNSLQIQLWHGSLTCAKLLLQLNGT-TEDCLNERINF
KVPKEIKEPQQLQKEDTTLVIFEMLNNIFDIFRKNFSSTGWNETLVENLLGETHLQIHHL
KSKINKKV-----TLESI-RM---NLRLKSYYWRIMDYLETKQYSNCAWKIVQLEIFRNF
SFIIMLIDYL----
>Rat|ENSRNOG00000006268
MANRWTLHIAFLLCFSTTALSIDYKQLQFRQSTSIRTCQKLLRQLNGR-LN--LSYRTDF
KIPMEVMHPSQMEKSYTAFAIQVMLQNVFLVFRSNFSSTGWNETIVESLLDELHQQTELL
EIILKEK-QEERLTWVTS-TT---TLGLKSYYWRVQRYLKDKKYNSYAWMVVRAEVFRNF
SIILRLNRNFQN--
>Shrew|ENSSARG00000003976
MANRYILQIALLLCFSSTAFSMSYHLLRSRQRSSNLACQRILNELNGT-LTECLQQRIDS
TIPEEIQQPQLLQKEDILLVTYVMLQQIFGIFSRNFSQTAWNESITEKLFSELQQQMDYL
ETTLKERKEVERTKEDVI-RCDRIISRLKNYYSRLLKYLKASGYSSCAWVIVKTDILRNF
FFLNRLTNYLPD--
>Tarsier|ENSTSYG00000007791
MTNRCLLQVALLLCFSMTALSMSDDLLQFRLRSSSLECQNLLWQLNAS-LEDCLKNRMNF
GIPEEIKQPQQFQNMDTTLVIYKMLQKIFDIFTRDFSSTGWNETIVENFLANVYQQIDRL
ETIVGEKLKKKDIPTGYT-VR---LMRLNSYYFRIVGYLKAKEYSSCAWTIVRQELLKNF
FFINRLSDYLQI--
>Tas_devil|ENSSHAG00000017649
MANRSTLQLVLLLFF-AYVSSESYESLRFYQRRTNKSSIYLLKKMIGELHPECQKDRMDF
QIPKEILQPKQYQKENATMVIHEMLQQIFLLFSSKNASLGVNNTIIETFLNIIFQQMEHL
EMALKEEMNQVNSTRLNE-ES---IQHLNNYYQRIMNYLENKKYSSCSWKIVQVETRLNF
IFLYKLTERLKN--
>Tree_shrew|ENSTBEG00000015811
MFYRSILQIAFLLCLSTTTLSLSYNMLRFQLSGSSLACKKFLQQLGGV-PEDCLKDRMSF
EVPEEIQRPQQFQKENATLVIHEMLQNIFGVFRRNFSSTGWNDTIVEHLVAQLFWQMD--
--------------------T---NMLQK---------LEEK------------------
--------------
>Wallaby|ENSMEUG00000014311
MVNSSMLQLVLLLLLSAAVSSDQYDSLRFHQRRTNHRSLSLLKEMIGEIHPECLQEGVDF
RIPREIVQPKQCQKKNATKVILELLQHISTLFSRKKTSPGENKTIIEAFLKGIDQQMVHL
EEALK-----VNSTWGTA-ES---ILPLNNYYQGIMNYLESKEYSSCAWKRVQVEIRKNI
VFLIKWTECLKN--
>Human|ENSG00000171855
MTNKCLLQIALLLCFSTTALSMSYNLLGFLQRSSNFQCQKLLWQLNGR-LEYCLKDRMNF
DIPEEIKQLQQFQKEDAALTIYEMLQNIFAIFRQDSSSTGWNETIVENLLANVYHQINHL
KTVLEEKLEKEDFTRGKL-MS---SLHLKRYYGRILHYLKAKEYSHCAWTIVRVEILRNF
YFINRLTGYLRN--
