# Supplementary material for: Adaptive Evolution in TRIF Leads to Discordance between Human and Mouse Innate Immune Signaling
Source: Genome Biol Evol. 2021 Dec 6;13(12):evab268. doi: 10.1093/gbe/evab268 (PMC8691055; doi:10.1093/gbe/evab268)
Supplement: evab268_Supplementary_Data [file evab268_supplementary_data.zip › IL1B.best.fas]

>Alpaca|ENSVPAG00000011126
------------------------------------------------------------
------------------------------------------------------------
------------------------------------------------------------
------------------------------------------ATGGCAGCAGTACCTGAA
CCCGCCAGTGAAATGATGGCTTAC---------------------TACAGT---GACAAT
GACAATGACCTGTTATTTGAA---GCTGATGGCCCCAAGCAGAGGAAG------------
---TGCTGCGTCCAA---CCCCCGGACCTC------------------------------
---GGCTCT---------------------------------------------------
------------------------------------------CTG------GGAGATGAG
---------------------GGGATCCAGCTGCAGATCTCCCACCAGCTCTACAACAAG
AGCTTC---------------------------------------------AGGCAGGTG
GTGTCG------------------------------------CTCATCGTGGCCATGGAG
AAGCTGAGCAAGTGT------ACCTACTCACAGTACTTCCAAGATGATGACCTGAGGAAC
ATCTTCTCGCTCATCTTTGAAGAAGAGCCTGTCACC------------TTTGAA---ACG
TGCGCTGATGAT------------TTCGTGTGTGACGCGGTC---------GTGCAGTCG
CTGTACTGCAAACTCCAGGACAAAGAGCAGAAGTCCATGGTGCTGGCTAGC---------
CCGTATGTGCTGCAGGCTCTCCACCTCCTCGCACAGGATATGAGCCGAGAAGTGGTGTTC
TGCATGAGCTTTGTG---------------------------CAAGGGGACGAAAACAAC
AGCAAGACACCTGTGGTCTTGGGCCTCAAGGAGAAGAAT---------CTATACCTGTCT
TGTGTGATGAAAGGGGATAAGCCCACCCTGCAGCTGGAGCATTGGGAC---CCCAAAAGT
TATCCA---AGGAAGATGGAA---------------CGATTTGTCTTCTACAAG------
---ACAGAAATCAAGGATAGGGTGGAATTTGAGTCTGCCCTGTATCCCAACTGGTACATC
AGCACC------TTCGCTGACAAGCCCGTCTTCCTGGGACAGTTCAGA------CAGGAT
ATACTTGACTTCACCATG------AAAGTCTCTCCC------------TTA
>Armadillo|ENSDNOG00000007075
------------------------------------------------------------
------------------------------------------------------------
------------------------------------------------------------
TCTCTGCAGCCAGCTTTCATTTCTCAGGTTTCTGAAGTGGCCATGGCAGCGGTGGTGGAA
TGTGCTGGTGACGTGATGGATTAC---------------------TACAGCAGCAGCAAC
GACGACAGCCTTTTCCTTGAG---ATGGACGGCCCCAAACAGATGAAGCTGACGAGTGTC
---CGTCCCCTGCAA---GGT---------------------------------------
------------------------------------------------------------
---------------------------------------------------------GGA
---------------------ATGGCCGTTTGTCCTCTGGGTGGAGCTCAGGACAGGCAG
AGGTGTTGTAAGCAGAGACGGGCCTGGAACCTTACCTCACTCTTCAACCTTGGGCAAGTC
ACTTCA------------------------------------CCTCTGAAA---------
---------------------------ACGCAGTACTTCCAGGACGGAGACCTGAGGGAC
ATCTTCCACTGCATCTTCGAAGAA---GAACCCATC------------AGC------ACG
TGGGACGACGCA------------TACGTGTCTGACGCGCCG---------CCGCGGTCC
CTGAATTGCAGGCTCCGGGACGTGGAGCAGAAGTGCATGGTGCTATCTGGC---------
CCGTGCGAGCTGCAGGCTCTGCACCTCAACGGGGACAACGTGAGCCGCCAAGTGCTGTTC
TGCATGAGCTTCGTG---------------------------CAGGGGGAGGTGAGTCGA
GAGAAGATCCCCGTGGCCCTGGGCATCAAGGAGAAGAGC---------CTGTACCTGTCC
TGCGTCATGCGCGACGGGAAGCCCACACTGCAGCTGGAGACAGTGGAC---CCCAGAAGT
CACCCCAAAAAGAAGATGGAG------------AAGCGCTTTGTCTTCTACAAG------
---CTGGAGATCAAGGACAAGGTGGAATTCGAGTCGGCCGAGTTCCCCAACTGGTACATC
AGCACCTCCCAGGAGGAGGAAATGCCCGTCTTCCTGGGGAACTCCAGAGGCGGCCGGGAC
ATAGTGGACTTCACCCTG------GAGGTCGTCTCG------------TCC
>Bushbaby|ENSOGAG00000005383
------------------------------------------------------------
------------------------------------------------------------
------------------------------------------------------------
------------------------------------------ATGGCAGCAGTACCTGAA
CTCACCAGTGAAATGATGGATTAC---------------------TACAGT---GGCAAT
GAGGATGACCTCTTCTTTGAA---GCTGAAGGCTCCAAACAGATGAAG------------
---TGCTCCTTCCAG---GACCTGGATCTC------------------------------
---TGCCCT---------------------------------------------------
------------------------------------------ACG---------GATGGG
---------------------GGCATCCAGCTACACGTCTCCCACCAGCACTACAACAAG
GATTTC---------------------------------------------AGGCAGGTT
GTGTCG------------------------------------CTGATCGTGGCCATGGAG
AAGCTGAGGAACAAGCCAGTTCTCTGCCCAAAGGCCTTCCAGGATGGCGACCTGAGCACC
TTCTTTCCCTTCATCTTTGAAGAAGAACCCATCTTC------------TTTGAC---ACA
TGTGACGATGAC------------TGGGTGTGTGATGGACGT---------GTACGGTCA
CTGAACTGCACACTCCGGGATGCTCATCAAAAATGCCTGGTGATGTCTGGC---------
GCATATCAGCTGAAAGCTCTCCACCTCCAGGGACAGGATCTGAACCACCAAGTGGTGTTT
TCCATGAGCTTTGTA---------------------------CAAGGAGATGAAAATAGT
GACAAAATACCTGTGGCGCTGGGCCTCAAGGAAAAGAAT---------CTGTACCTTTCC
TGCGTGATGAAGGATGAGAAGCCCATCCTACAGCTAGAGAGTGTGGAC---CCTAAAAGT
TACCCAAAGAGGAAGATGGAA------------AAGCGATTTGTCTTCAACAAG------
---ATAGAAACCAACAACAAGGTGGAATTTGAGTCTGCCCAGTTCCCCAACTGGTACATC
AGCACCTCTCAAGCGCAAAACATGCCCGTCTTCCTGGGAAAGACCAAAGGTGGTGAGGAT
ATAGTGGACTTCACCATG------CAATTCTTATCT------------TCC
>Cat|ENSFCAG00000005899
------------------------------------------------------------
------------------------------------------------------------
------------------------------------------------------------
------------------------------------------ATGGCAGCAGTACCTGAA
CTCACCAGTGAAATGATGGCTTAC---------------------TACAGT---GAT---
GAGAATGACCTGTTCTTTGAG---GCTGATGGCCCCGAAAAGATGAAG------------
---GGCAGCCTCCAA---AACCTGAGCCAC------------------------------
---AGTTTT---------------------------------------------------
------------------------------------------CTG------GGAGATGAG
---------------------GGCATCCAGTTGCAAATCTCCCACCAGCCCGACAACAAG
AGTCTT---------------------------------------------AGGCATGCC
GTGTCG------------------------------------GTCATTGTGGCTATGGAG
AAACTGAAGAAGATATCTTTTCCCTGCTCACAACCCCTCCAGGATGAGGACCTGAAGAGC
CTCTTTTGCTGCATCTTTGAAGAAGAACCCATCATC------------TGTGAC---ACG
TGGGATGACGGT------------TTTGTGTGTGATGCGGCC---------ATACAATCA
CAGGACTACACGTTCCGAGACATAAGCCAAAAGAGCCTGGTGCTGTCTGGC---------
TCATACGAGCTTCGGGCTCTCCACCTCAATGGACAGAATATGAACCAACAAGTGGTGTTC
CGCATGAGCTTTGTG---------------------------CACGGGGAGGAAAATAGT
AAGAAGATACCAGTAGTGTTGTGCATCAAGAAAAATAAC---------CTGTACCTGTCC
TGTGTGATGAAAGATGGGAAACCCACCCTACAGCTGGAGATGTTAGAC---CCCAAAGTT
TACCCAAAGAAGAAGATGGAA------------AAGAGATTTGTCTTCAACAAG------
---ACAGAAATCAAGGGCAATGTGGAATTTGAGTCTTCCCAGTTCCCCAACTGGTACATC
AGCACCTCTCAAGCAGAAGAAATGCCTGTCTTCCTAGGAAATACCAAAGGTGGTCAGGAT
ATAACTGACTTCATCATG------GAA---AGCGCT------------TCC
>Chicken|ENSGALG00000000534
ATGGAAATCCCGCACGGCAGCCGCTTCCTTCCAGCGCTCCTTGAAAACGCGTCGCTCAGC
AGCGGGGCTCAGAGCGCACCGAAGGCAGCGGGAGGAGCACAGCACCGCGGGCTGCCTTCA
CCCTCAGCTTTCACGCTGGGCACAGAG---------------------------------
------------------------------------------ATGGCGTTCGTTCCCGAC
CTG------GACGTGCTGGAGAGC------------------------AGCAGCCTCAGC
GAAGAG---ACCTTCTAC------------GGCCCCTCCTGC------------------
---------------------------CTC------------------------------
---TGCCTGCAGAAG---------------------------------------------
------------------------------------AAGCCTCGC------CTGGATTCT
GAGCACACCACA------GTGGACGTGCAGGTGACGGTGCGGAAGGGACGTGGTGCCCGG
AGCTTT---------------------------------------------CGGCGGGCC
GCCGTG------------------------------------CTGGTGGTGGCCATGACC
AAACTGCTGCGGAGGCCGAGGAGCAGGGAC------TTTGCTGACAGCGACCTGAGCGCG
CTCCTGGAGGAGGTTTTT------GAGCCCGTC---ACCTTCCAGCGGCTGGAGAGCAGC
------------------------TACGCCGGGGCGCCCGCCTTCCGCTACACCCGCTCA
CAGTCCTTCGACATCTTCGACATCAACCAGAAGTGCTTCGTGCTGGAGTCA---------
CCCACCCAGCTGGTGGCCCTGCACCTCCAGGGGCCCTCATCCAGCCAGAAAGTGAGGCTC
AACATTGCGCTGTAC------------CGGCCCCGAGGCCCACGGGGCAGCGCTGGAACT
GGGCAGATGCCAGTGGCACTGGGCATCAAGGGCTACAAG---------CTCTACATGTCG
TGTGTGATGAGCGGCACCGAGCCCACACTGCAGCTGGAGGAAGCCGACGTC---------
------ATGCGGGACATCGACAGCGTCGAGCTGACCCGCTTCATCTTCTACCGCCTGGAC
AGCCCGACTGAGGGCACC---ACGCGCTTCGAGTCGGCCGCCTTCCCCGGGTGGTTCATC
TGCACCTCCCTGCAGCCCCGGCAGCCCGTGGGCATCACCAACCAACCCGACCAGGTCAAC
ATCGCCACCTACAAGCTAAGTGGGCGC------------------------
>Chimpanzee|ENSPTRG00000012372
------------------------------------------------------------
------------------------------------------------------------
------------------------------------------------------------
------------------------------------------ATGGCAGAAGTACCTGAA
CTCGCCAGTGAAATGATGGCTTAT---------------------TACAGT---GGCAAT
GAGGATGACTTGTTCTTTGAA---GCTGATGGCCCTAAACAGATGAAG------------
---TGCTCCTTCCAG---GACCTGGACCTC------------------------------
---TGCCCT---------------------------------------------------
------------------------------------------CTG---------GATGGC
---------------------GGCATCCAGCTACGAATCTCCGACCACCACTACAGCAAG
GGCTTC---------------------------------------------AGGCAGGCC
GTGTCA------------------------------------GTTGTTGTGGCCATGGAC
AAGCTGAGGAAGATGCTGGTTCCCTGCCCACAGACCTTCCAGGAGAATGACCTGAGCACC
TTCTTTCCCTTCATCTTTGAAGAAGAACCTATCTTC------------TTCGAC---ACA
TGGGAAAACGAGGCT---------TATGTGCACGATGCACCT---------GTACGATCA
CTGAACTGCACGCTCCGGGACTCACAGCAAAAAAGCTTGGTGATGTCTGGT---------
CCATATGAACTGAAAGCTCTCCACCTCCAGGGACAGGATATGGAGCAACAAGTGGTGTTC
TCCATGTCCTTTGTA---------------------------CAAGGAGAAGAAAGTAAT
GACAAAATACCTGTGGCCTTGGGCCTCAAGGAAAAGAAT---------CTGTACCTGTCC
TGCGTGTTGAAAGATGATAAGCCGACTCTACAGCTGGAGAGTGTAGAT---CCCAAAAAT
TACCCAAAGAAGAAGATGGAA------------AAGCGATTTGTCTTCAACAAG------
---ATAGAAATCAATAACAAGCTGGAATTTGAGTCTGCCCAGTTCCCCAACTGGTACATC
AGCACCTCTCAAGCAGAAAACATGCCCGTCTTCCTGGGAGGGACCAAAGGCGGCCAGGAT
ATAACTGACTTCACCATG------CAATTTGTGTCT------------TCC
>Cow|ENSBTAG00000001321
------------------------------------------------------------
------------------------------------------------------------
------------------------------------------------------------
------------------------------------------ATGGCAACCGTACCTGAA
CCCATCAACGAAATGATGGCTTAC---------------------TACAGT---GAC---
GAGAATGAGCTGTTATTTGAG---GCTGATGGCCCTAAACAGATGAAG------------
---AGCTGCATCCAA---CACCTGGACCTC------------------------------
---GGTTCC---------------------------------------------------
------------------------------------------ATG------GGAGATGGA
---------------------AACATCCAGCTGCAGATTTCTCACCAGTTCTACAACAAA
AGCTTC---------------------------------------------AGGCAGGTG
GTGTCG------------------------------------GTCATCGTGGCCATGGAG
AAGCTGAGGAACAGT------GCCTACGCACATGTCTTCCATGATGATGACCTGAGGAGC
ATCCTTTCATTCATCTTTGAAGAAGAGCCTGTCATC------------TTCGAA---ACG
TCCTCCGACGAG------------TTTCTGTGTGACGCACCC---------GTGCAGTCA
ATAAAGTGCAAACTCCAGGACAGAGAGCAAAAATCCCTGGTGCTGGCTAGC---------
CCATGTGTGCTGAAGGCTCTCCACCTCCTCTCACAGGAAATGAACCGAGAAGTGGTGTTC
TGCATGAGCTTTGTG---------------------------CAAGGAGAGGAAAGAGAC
AACAAGATTCCTGTGGCCTTGGGTATCAAGGACAAGAAT---------CTATACCTGTCT
TGTGTGAAAAAAGGTGATACGCCCACCCTGCAGCTGGAGGAAGTAGAC---CCCAAAGTC
TACCCCAAGAGGAATATGGAA------------AAGCGCTTTGTCTTCTACAAG------
---ACAGAAATCAAGAATACAGTTGAATTTGAGTCTGTCCTGTACCCTAACTGGTACATC
AGCACTTCTCAAATCGAAGAAAGGCCCGTCTTCCTGGGACATTTTCGAGGTGGCCAGGAT
ATAACTGACTTCAGAATG------GAAACCCTCTCT------------CCC
>Dog|ENSCAFG00000007249
------------------------------------------------------------
------------------------------------------------------------
------------------------------------------------------------
------------------------------------------ATGGCAGCAGTACCCGAA
CTCACCAGTGAAATGATGGCTTAC---------------------TCCAGT---AACAAT
GAGAATGACCTATTCTTTGAA---GCTGATGGCCCTGGAAATGTGAAG------------
---TGCTGCTGCCAA---GACCTGAACCAC------------------------------
---AGTTCT---------------------------------------------------
------------------------------------------CTG------GTAGATGAG
---------------------GGCATCCAGTTGCAAGTCTCCCACCAGCTCTGTAACAAG
AGTCTG---------------------------------------------AGGCATTTC
GTGTCA------------------------------------GTCATTGTAGCTTTGGAG
AAGCTGAAGAAG---------CCCTGCCCACAGGTCCTCCAGGAGGATGACCTGAAGAGC
ATCTTTTGCTACATCTTTGAAGAAGAACCTATCATC------------TGCAAA---ACA
GATGCGGATAAT------------TTTATGAGTGATGCAGCC---------ATGCAATCG
GTGGACTGCAAGTTACAGGACATAAGCCACAAATACCTGGTGCTGTCTAAC---------
TCATATGAGCTTCGGGCTCTCCACCTCAATGGGGAAAATGTGAACAAACAAGTGGTGTTC
CACATGAGCTTTGTG---------------------------CACGGGGATGAAAGTAAT
AACAAGATACCTGTGGTCTTGGGCATCAAACAAAAGAAT---------CTGTACCTGTCC
TGTGTGATGAAGGATGGAAAGCCCACCCTACAGCTAGAGAAGGTAGAC---CCCAAAGTC
TACCCAAAGAGGAAGATGGAA------------AAGCGATTTGTCTTCAACAAG------
---ATAGAAATCAAGAACACAGTGGAATTTGAGTCTTCTCAGTACCCTAACTGGTACATC
AGCACCTCTCAAGTCGAAGGAATGCCTGTCTTCCTAGGAAATACCAGAGGTGGCCAGGAT
ATAACTGACTTCACCATG------GAA---TTCTCT------------TCC
>Dolphin|ENSTTRG00000011069
------------------------------------------------------------
------------------------------------------------------------
------------------------------------------------------------
------------------------------------------ATGGCAACGGTACCTGCA
CCCACCAAC---GTGATGGCTTAC---------------------TACAGT---GAC---
GAGAATGACCTGTTATTTGAG---GCTGACGGCCCCAAACAGATGAAG------------
---TGCTGCGTCCAA---CACCTGGACCTC------------------------------
---AGCTCC---------------------------------------------------
------------------------------------------ACG------GGAGATGAG
---------------------AGCATCCACCTGCAAATCTCCCACCAGCTCTACAACAAA
AGCTTC---------------------------------------------AGGCATGTG
GTGTCG------------------------------------GTCATCGTGGCTGTGGAG
AAGCTGCAGAAGATC------CCCTGCTCACAGACCTTCCAGGATGATGGCCTGAGGAGC
ATCTTTTCACTCATCTTTGAAGAAGAGCCTGTCATC------------TTTGAA---ACG
TACGACGATGAT------------CTTCTGTGTGACGCGGCT---------GTGCAGTCG
CTGACCTGCAAACTCCAGGACAGAGACCAAAAATCCCTGGTGCTGGCTAGC---------
CCGTGTGTGCTGAAGGCTCTCCACCTCCTCGCACGGGATATGAACCGAGAAGTGGTTTTC
TGCATGAGCTTCGTG---------------------------CAAGGAGATGAAAGTAAC
GACAAGATACCTGTGGCCTTAGGCCTCAAGGAAAAGAAT---------CTATACCTGTCT
TGTGTGATGAAAGGCGATAGGCCCATCCTGCAGCTGGAGGAGGTAGAC---CCCAAAACT
TACCCAAAGTGGAAGATGGAA------------AAGCGATTTGTCTTCAACAAG------
---ACAGAAATCAAGAATAGCGTCGAATTTGAATCTGCCCTGTACCCCAACTGGTACATC
AGCACCTCTCAAGCAGAAGAAAAGCCCATCTTCCTAGGACGTTCCAAAGGCGGCCATGAT
ATAACTGACTTCACCATG------GAAATCATCTCT------------CCC
>Elephant|ENSLAFG00000004059
------------------------------------------------------------
------------------------------------------------------------
------------------------------------------------------------
------------------------------------------ATGGCAGCAGTTCCTGAA
CTCTTCGGAGATGTGAGGAATTAC---------------------TACAGC---GACAAT
GAAGACGACCTGTTCTTTGAG---CCTGATGGCCCCAAACAGATGAAG------------
---TGCTGCTTCCAA---GACCTGGACCTC------------------------------
---TGCTCT---------------------------------------------------
------------------------------------------CCA------GGAGATGGG
---------------------GGCATCCGGCTTCAGATCTCCCAGCAACACTACAACAAG
AGTTTC---------------------------------------------AAGCAGGTC
GTATCG------------------------------------GTCATTGTGGCAGTGGAG
AAGCTGAAGACGATCCTGGTTCCCTGCTCACAGTCCTTC------------CTGACCAAC
CTCTTTTCCTTCATCTTTGAAGAAGAACCCATCAAC------------TATGAC------
---------GATGCT---------TATGAGTGTGATGCAGCT---------GTACTATCC
CTGAACTGCAGACTCCGGGATATAGACCAAAAGTGCTTGGTGCTTTCTGGT---------
CCTTATGAGCTACAGGCCCTTCACCTCAATGAACAGGATATAGACCGACAAGTCGTGTTC
TCCATGACCTTTGTG---------------------------CAAGGAGAAATAAGTCAA
GAGAAGACACCTGTGGCCTTGGGCCTCAAGGGAAAGAAT---------GTGTACCTGTCC
TGTATGATGAATGATGGGAAGCCTACCCTGCAGCTGGAGACAGTAGAT---CCCAAACTT
TACCCAAAAAGGAGGATGGAA------------AAGCGATTTGTCTTCAACAAG------
---CTACAAGTCAAAGACAAGCTGGAATTTGAGTCAGCCGAATACCCCAACTGGTATATC
AGCACTTCTCAAGTGGAAGAAATGCCCGTCTTCCTGGGAAATACCAGAGGTGGCCAGGAT
ATCACTGACTTCACCATG------GAAGAAATCTCT------------TCC
>Ferret|ENSMPUG00000010784
------------------------------------------------------------
------------------------------------------------------------
------------------------------------------------------------
------------------------------------------------------------
------------------------------------------------------------
------------------------------------------------------------
------------------------------------------------------------
------------------------------------------------------------
------------------------------------------------------------
------------------------------------------------------------
------------------------------------------------------------
------------------------------------------------------------
------------------------------------------------------------
------------------------GAACCCATCATC------------TTGGAA---AAG
TGTGATGATAACGCC---------TTTGTTCATGATGCACCC---------CCACGATCC
CTGGACTGCAAATTCCAGGACATAAACCAAAAATCCCTGGTGCTGTATAAC---------
TCGTATGAGCTTCGGGCGCTCCACCTCAACGGAACTAGTGTGAACCAACAAGCGGTGTTC
CGCATGACCTTCGTG---------------------------CAAGAAGATGAAGATATT
ACCAAGATACCTGTGGCCTTGTGCATCAAGGAAAAGAAT---------CTGTACCTGTCC
TGTGTGATGAAAGATGGGAAGCCCACCTTGCAGCTGGAGATGTTAGAC---CCCAAAGTT
TACCCAAAGAAGAGGATGGAA------------AAGCGATTTGTCTTCAACAAG------
---ACAGAAATCAAGAAAAAGGTGGAATTTGAGTCTTCTCAGTTTCCCAACTGGTACATC
AGCACCTCTCAGGCAGAAGCAATGCCTGTCTTCCTGGGAAATAACAGAGGTGGTCACGAC
ATAACTGACTTCACCATG------GAA---CTCTCT------------TCC
>Gibbon|ENSNLEG00000001886
------------------------------------------------------------
------------------------------------------------------------
---------------------------CGAGGCACAAGGCACAACAGGCTGCTCTGGGAT
TCTCTTCAGCCAATCTTCATTGCTCAAGTGTCTGAAGCAGCCATGGCAGAAGTACCTGAA
CTCGCCAGTGAAATGATGGCTTAC---------------------TACAGT---GGCAAT
GAGGATGACTTGTTCTTTGAA---GTCGATGGCCCTAAACAGATGAAG------------
---TGCCCCTTCCAG---GACCTGGACCTC------------------------------
---TGCCCT---------------------------------------------------
------------------------------------------CTG---------GATGGC
---------------------GGCATCCAGCTACGAATCTCCCACCAGCACTACAGCAAG
GGCTTC---------------------------------------------AGGCAGGCC
GTGTCA------------------------------------GTTGTTGTGGCCATGGAG
AAGCTGAGGAAGATGCTGGTTCCCTGCCCACAGACCTTCCAGGACAATGACCTGAGCACC
TTATTTCCCTTCATCTTTGAAGAAGAACCTATCTTC------------TTTGAC---ACA
TGGGATGACGAGGCT---------TATGTGCACGATGCACCT---------GTACGATCA
CTGAACTGCACACTCCGGGACGCACAGCAAAAAAGCTTGGTGATGTCTGGT---------
CCATATGAACTGAAAGCTCTCCACCTCCAGGGACAGGATATGGAGCAACAAGTGGTGTTC
TCCATGTCCTTTGTA---------------------------CAAGGAGAAGAAAGTAAT
GACAAAATACCTGTGGCCTTGGGCCTCAAGGAAAAGAAT---------CTGTACCTGTCC
TGCGTGTTGAAAGATGATAAGCCCACTCTACAGCTGGAGAGTGTAGAT---CCCAAAAAT
TACCCAAAGAAGAAGATGGAA------------AAGCGATTTGTCTTCAACAAG------
---ATAGAAATCAATAACAAGCTGGAATTTGAGTCTGCCCAGTTCCCCAACTGGTACATC
AGCACTTCTCAAGCAGAAAACATGCCTGTCTTCCTGGGAGGGACCAAAGGCGGCCAGGAT
ATAACTGACTTCACCATG------CAATTTGTGTCT------------TCC
>Gorilla|ENSGGOG00000006387
------------------------------------------------------------
------------------------------------------------------------
------------------------------------------------------------
------------------------------------------ATGGCAGAAGTACCTGAA
CTCACCAGTGAAATGATGGCTTAT---------------------TACAGT---GGCAAT
GAGGATGACTTGTTCTTTGAA---GCTGATGGCCCTAAACAGATGAAG------------
---TGCTCCTTCCAG---GACCTGGACCTC------------------------------
---TGCCCT---------------------------------------------------
------------------------------------------CTG---------GATGGC
---------------------GGCATCCAGCTACGAATCTCCCACCAGCACTACAGCAAG
GGCTTC---------------------------------------------AGGCAGGCC
GTGTCA------------------------------------GTTGTTGTGGCCATGGAC
AAGCTGAGGAAGATGCTGGTTCCCTGCCCACAGACCTTCCAGGAGAATGACCTGAGCACC
TTCTTTCCCTTCATCTTTGAAGAAGAACCTATCTTC------------TTCGAC---ACA
TGGGATAACGAGGCT---------TATGTGCATGATGCACCT---------GTACGATCA
CTGAACTGCACGCTCCGGGACTCACAGCAAAAAAGCTTGGTGATGTCTGGT---------
CCATATGAACTGAAAGCTCTCCACCTCCAGGGACAGGATATGGAGCAACAAGTGGTGTTC
TCCATGTCCTTTGTA---------------------------CAAGGAGAAGAAAGTAAT
GACAAAATACCTGTGGCCTTGGGCCTCAAGGAAAAGAAT---------CTGTACCTGTCC
TGCGTGTTGAAAGATGATAAGCCCACTCTACAGCTGGAGAGTGTAGAT---CCCAAAAAT
TACCCAAAGAAGAAGATGGAA------------AAGCGATTTGTCTTCAACAAG------
---ATAGAAATCAATAACAAGCTGGAATTTGAGTCTGCCCAGTTCCCCAACTGGTACATC
AGCACCTCTCAAGCAGAAAACATGCCCGTCTTCCTGGGAGGGACCACAGGCGGCCAGGAT
ATAACTGACTTCACCATG------CAATTTGTGTCT------------TCC
>Guinea_pig|ENSCPOG00000001975
------------------------------------------------------------
------------------------------------------------------------
------------------------------------------------------------
------------------------------------------ATGGCAGCAGTTCCTGAA
CTCAGCAGCGAAGTGACAGCTTAC---------------------CACAGT------GAC
GAAAATGAACTGTTCTTTGAG---GTCGACGGCCCCAATAAGATGCAG------------
---TATTGCTTCCAA---GACCGGGACCTC------------------------------
---TGCTCT---------------------------------------------------
------------------------------------------CTG---------GATGAG
---------------------GGGATCAAGCTGCAAATCTCCCATCAACACTTCAACAAG
AGTTTC---------------------------------------------AGGCAGACC
GTCTCA------------------------------------CTCATCGTGGCAGTGGAA
AAGCTGAGGAAAAAGCTGGCTCCTTGCACATGGGCCTTCCAGGATGATGACCTGAGACCC
TTGCTTCCCTTCATCTTTGAAGAAGAGCCCATCGTC------------TGTGAC---ACG
TGGGATGAG---GAG---------TATGAGAGCGACACGCCT---------GTCCCATCA
CGGAACTGCACACTCCACGACATACAGCATAAACGCCTGGTGTTGTCTGAC---------
CCATGTGAGCTGAAAGCTCTTCATCTCAATGGAGACAATCTGAACCGACAAGTGGTGTTC
TCCATGAGCTTCGTA---------------------------CAAGGAGAAAGAAGTGAT
AACAAAATGCCCGTTGCCTTGGGCCTCAAGGGGAAGAAT---------CTGTACCTGTCC
TGTGTGATGAAAGATGGTAAACCTGTCCTGCAGCTGGAGAGTGTAGAT---GGCAAACAG
TACCCAAAGAAGAAGATGGAA------------AAGCGATTTGTCTTCAACAAG------
---ATAACCAGCAAAAGCACAGTGGAATTTGAATCCGCTCAGTTCCCCAACTGGTACATC
AGCACCTCTCAAGCAGAACATAAGCCTGTCTTCCTGGGAAATAACAATGGC---CAGGAT
ATAATTGACTTCAAGTTA------GAACTAGTGTCT------------TCC
>Hyrax|ENSPCAG00000007555
------------------------------------------------------------
------------------------------------------------------------
------------------------------------------------------------
------------------------------------------------------------
------------------------------------------------------AACAAT
GAAGACGGCCTGTTCTTTGAG---ACCACTGGCCCCGAACAGATGAAG------------
---AGCTTCTTCCAA---GACCTGGACCTC------------------------------
---TGCTCT---------------------------------------------------
------------------------------------------CCA------GAAGATGAG
---------------------GGCATCCGGCTACAGATCTCCCAGCAACACTACAATAAG
AGTTTC---------------------------------------------AAGCAGGTT
GTGTCA------------------------------------GTCATTGTGGCAGTGGAG
AAGCTGAGAATGATCCACGTTCCTAGCTCACAGTCCTTC------------CTG---CAG
ATCTTTTCCTTCATCTTTGAAGAAGAACCCATCCAC------------TATGAA------
---------GCCAAT---------TACCAGTGTGATGCACCT---------GTACTCTCC
TGGAACTGCAGACTCCGGGACATAAACCAAAAGTGCCTGGTGCTAACTAGT---------
CCCTGTGAGCTGCGGGCCCTTCACCTCAGTGAAAAGGACATAGACCGAGAAGTTGTGTTC
TCCATGACCTTTGTG---------------------------CAAGGAGAAGTAAGTAAA
GAGAAGATACCTGTGGCCTTGGGTCTCAGGGGAAAGAAT---------ATATACCTGTCC
TGTGTGATGAGTGATGGGAAGCCCACCCTGCAGCTGGAG---------------------
------------------------------------------------------------
------------------------------------------------------------
------------------------------------------------------------
---------------------------------------------------
>K_rat|ENSDORG00000009905
------------------------------------------------------------
------------------------------------------------------------
------------------------------------------------------------
------------------------------------------ATGGCAGCAGTTCCTGAA
CTCACCAGTGAGATGATGGCTTAC---------------------CACAGT------GAT
GAGAATGACCTCTTCTTTGAG---ACTGATGGTCCCAAGCAAATGAAG------------
---TGTTGCTTGCAA---GACCTGGACCTC------------------------------
---TGCTAT---------------------------------------------------
------------------------------------------CCA---------GATGAG
---------------------GGCATCCAGCTTCAGCTCTCCCATCAGTACTTCAATAAG
AGTTTC---------------------------------------------AGGCAGGTG
GTGTCA------------------------------------CTCATCGTGGCTGTGGAG
AAGCTGAGGAATAAACCCATTCCTTGCTCACAGGCCTTCCAGAATGATGACCTGAAAACC
TTCTTTTCCATCATCTTTGAAGAAGAACCCATGATC------------TGTGAT---GCT
TGGGATGATCCTGCA---------TATGTGTGTGATGTAGCC---------GTGAGAACA
CTGAATTGCACACTCCGGGATGGACAGCAAAAATGCCTGGTATTGTCTGAC---------
CCTTGCGAACTGAAAGCTGTTCACCTCCAAGAATCAAATCTGAGCCAACAAGTGGTGTTC
TCCATGAGTTTTGTG---------------------------CAGGGAGAAAGAAGCAAT
GACAAAATACCTGTGGCCTTGAGCCTCAGAGGGAAGAAT---------CTGTACCTGTCC
TGTGTGATGAAAGACAAGAAACCCACGTTGCAGCTGGAGAGTGTAGAC---CCCAATGAA
TACCCTAAGAAGAAGATGGAA------------AAACGATTTGTCTTCAACAAG------
---ATAGAAATCAAAAACAGGGTGGAGTTTGAGTCGGCTCAGCACCCCAACTGGTACATC
AGCACCTCTCAAGAAAATCATCTGCCAGTCTTCCTGGGAAACAGTGGTGCC---CAGGAT
ATAACAGACTTCACCATG------GAATCTGTTTCT------------TCC
>L_hedgehog|ENSETEG00000008505
------------------------------------------------------------
------------------------------------------------------------
------------------------------------------------------------
------------------------------------------ATGGCAGCAGTCCCTGAA
CTC---GGTGATGGATTGAATTAC---------------------TACAGT---AACAAT
GACAATGCCCTATTCTTTGAG---ACGGATGGGCCCATGCAGATGAAG------------
---AGCTACTTCCAA---GACTTGGACCTC------------------------------
---TGCTCT---------------------------------------------------
------------------------------------------CCA------GGAGATAAG
---------------------GGCATCCAACTTCAGGTCTCCCAGAAACACTACAACAAG
CACTTC---------------------------------------------AAGCAAGCT
GTAACG------------------------------------GTCATTGTGGCAGTGGAG
AAGCTGAGGACAATCCTGGAGCCCTGCTCCCCAGGCTTC------------CTGGACACC
TTCTTTTCCCTCCTCTTTGAAGAAGAACCCGTCACC------------TGTGAC------
---------GAT------------TATGAGTGTGATGCCGCT---------GTCCTAGCC
CTCACCTGCACCCTCCGGGAC---TCACAAAAATCGCTGGTGCTGTCCAGT---------
CCACATGAACTGCAGGCTGTTCACCTCAACGGCTCAAACTTAAGCCAACAAGTGGTGTTC
TCCATGGTCTTTGTA---------------------------CAAGGAGAAGTAAGTCAA
GAGAAGATGCCGGTGGCCTTGGGTCTCAAGGGAAAGAAT---------CTGTACCTGTCC
TGTGTGATGAGCAACGGGAAGCCCACGCTGCAGCTGGAGACAGTAGAC---CCCAAATCT
TACCCCAGAAAGAGGATGGAA------------TTGCGATTTGTCTTCAACAAG------
---CTACAGGTCAAGGACAAGTTGGAATTTGAGTCAGCCGCACACCCCAACTGGTACATC
AGCACCTCCCAAATGGACCAACAGCCGGTCTTCCTGGGAAATACCAGAGGCGGCCAGGAT
ATAACAGACTTCACCATA---------------------------------
>Macaque|ENSMMUG00000019778
------------------------------------------------------------
------------------------------------------------------------
------------------------------------------------------------
------------------------------------------ATGGCAGAAGTACCTGAA
CTCGCCAGTGAAATGATGGCTTAC---------------------TACAGC---GGCAAC
GAGGATGACTTGTTCTTTGAC---GTCGATGGCCCTAAACAGATGAAG------------
---TGCTCCTTCCAG---GATCTAGACCTC------------------------------
---TGCCCT---------------------------------------------------
------------------------------------------CTG---------GATGGC
---------------------GGCATCCAGCTACAAATCTCCCACGAGCACTACAACGAG
GGCTTC---------------------------------------------CGGCAGGCC
GTGTCA------------------------------------GTTGTTGTAGCCATGGAG
AAGCTAAGGAAGATGCTGGTTCCCTGCCCACAGATCTTCCAGGACAATGACCTGAGCACC
TTGATTCCCTTCATCTTTGAAGAAGAACCTGTCTTC------------CTCGAC---ACA
CGCAATAACGACGCT---------TGTGTGCATGATGCACCT---------GTACGATCA
CTGCACTGCACACTCCGGGATGCACAGCTCAAAAGCTTGGTGATGTCTGGT---------
CCATATGAACTGAAAGCTCTCCACCTCCAGGGACAGGATCTGGAGCAACAAGTGGTGTTC
TCCATGTCCTTTGTA---------------------------CAAGGAGAAGAAAGTAAT
GACAAAATACCTGTGGCCTTGGGCCTCAAGGCAAAGAAT---------CTGTACCTGTCC
TGTGTGTTGAAAGATGATAAGCCCACGCTACAGCTGGAGAGTGTAGAT---CCCAAAAAC
TACCCAAAGAAGAAGATGGAA------------AAGCGATTTGTCTTCAACAAG------
---ATAGAAATCAATAACAAGCTGGAATTCGAGTCTGCCCAATTCCCCAACTGGTACATC
AGCACCTCTCAAGCGGAAAACATGCCCGTCTTCCTGGGAGGGACCAGAGGTGGCCAGGAT
ATAACTGACTTCACCATG------CAATTTGTGTCT---------------
>Marmoset|ENSCJAG00000016340
------------------------------------------------------------
------------------------------------------------------------
------------------------------------------------------------
------------------------------------------ATGGCAGAAGTACCTGAA
CTCACCAGTGAAATGATGACTTAC---------------------TACAGT---GGCAAC
GAGGATGACTTGTTCTTTGAA---GTCGATGGTCCTAAACAGATGAAG------------
---TGCTCTTTCCAG---GACCTGGACCTC------------------------------
---TGCCCT---------------------------------------------------
------------------------------------------GTG---------GATGGC
---------------------GGCATCCAGCTGCGACTCTCCCGCCAGCACTACAGCAAG
GGCTTC---------------------------------------------AGGCAGGTT
GTGTCG------------------------------------GTTGTCGTGGCTATGGAG
AAGCTGAGGAGGATGCCAGTTTACTGCCCACAGACCTTCCAGGACAATGACCTCAGCACC
TTCTTTCCCTTCATCTTTGAAGAAGAACCTATCATC------------TTCGAC---ACA
TGGGATAATGAGGCT---------TATGTGTGCGATGCACCT---------GTACGATCC
CTGAACTGCACACTCCGGGATGCACAACAAAAATGCTTGGTGATGTCCGGC---------
CCATATGAACTGAAAGCTCTCCACCTCCAGGGACAGGATCTGGAGCAACAAGTGGTGTTC
TCCATGTCCTTTGTG---------------------------CAAGGAGAAGAAAGTAAT
GACAAAATACCTGTGGCCTTGGGCCTCAAAGAAAAGAAT---------CTGTACCTGTCC
TGTGTGCTGAAAGATAAGAAGCCCACTCTACAGCTGGAGAGTGTAGAC---CCAAAAAAT
TACCCAAAGAAGAAGATGGAA------------AAGCGATTTGTCTTCAACAAG------
---ACAGAAATCAATAACAAGCTGGAATTTGAGTCTGCCCAGTTCCCTAACTGGTACATC
AGCACCTCTCAAGCAGAAAACATGCCTGTCTTCCTGGGAGGGACCAAAGGCGGCCAGGAT
ATAACTGACTTCACCATG------CAATTTGTGTCC---------------
>Megabat|ENSPVAG00000006483
------------------------------------------------------------
------------------------------------------------------------
------------------------------------------------------------
------------------------------------------ATGGCAGCAGTGCCTGAA
CTCACCAGTGAAGCGATGGCTTAC---------------------TACAGT---GGCAAT
GAGAACGACCTCTTCTTTGAG---GCTGACGGCCCCACGCAGACCAAG------------
---CGCCCCTTCCAC---AACCTGGAGCTC------------------------------
---GGCTCG---------------------------------------------------
------------------------------------------CTG------GGCGACAGC
---------------------GGCATCCAGCTGCAGGTCTCCCCCCAGCTATGCAGCACA
AGTCCT---------------------------------------------GGGCAGGTG
GTGTCG------------------------------------GTCCTGGTGGCTTTGGAG
GAGCTGAGGGCAGTGCCCACCGTCTGCACACAGGACCTCCAGGAGGATGACCTGAGAAGT
CTCTTCTTCTTCATCTTTGAAGAAGAGCCCCTCAGC------------TGC------ACG
TGGGACGAC---GGG---------TACGTGTGCGACGCGCCC---------CTGCAGTCG
CTGAGCTGCAGGCTCCGGGACATAAACCAGAAGTCCCTGGTGCTATCTGGA---------
CCCCACGAGCTGCAGGCCCTCCACCTCAACAGACAGGATGCAAGCCGACAAGTGGTGTTC
TGCATGAGCTTCATG---------------------------CCAGGAGAAGAGAACGAT
GACAAGATCCCAGTGGCCTTGGGCATCAAGGAAAAGAAC---------CTGTACCTGTCC
TGTGTGATGAAGGACAGGAAGCCCACTCTGCAGCTGGAGATGGTACAC---CCTGAAGAT
CAGTCA---AAGAAGATGGAC------------AAGCGATTTGTCTTCAACAAG------
---ACGGACATCAAGGGCAAGGTGGAGTTCGAGTCCGCCCTGTACCCAAGCTGGTACATC
AGTACCTCACAGATGGAGCAGATGCCTGTCTTCCTGGGGAGCAGCCGAGGTGGCCAGGAT
ATAACCGACTTCACCCTG------GAAGTCCTTTCT------------CAC
>Microbat|ENSMLUG00000009941
------------------------------------------------------------
------------------------------------------------------------
------------------------------------------------------------
------------------------------------------ATGGCAGCAGTGCCTGAA
CTCGCCAATGAAGTGATGGCTTAC---------------------TACAGT---GACGAT
GAGAATGGCCTGTTCTTTGAG---GCTGATGGCCCACAACAGACTAAG------------
---TGCTCCTTCCAA---GACCTGGACCTC------------------------------
---AGCCCT---------------------------------------------------
------------------------------------------CTG------GGAGATGGG
---------------------AGCATCCAGCTGAAAGTCTCCCAGCAGCTCTACAACTCC
AGCTTC---------------------------------------------AGGCGGGCC
GTGTCG------------------------------------GTCGTCATTGCCGTGGAG
AAGCTGAGGAAAGTGCACATGGTCTGCCCACAGGACTTCCAGGATGACGACCTGCGGAGC
CTCTTCTTCTTCATCTTTAAAGAAGAATCCATCGAC------------TGC------ATG
TGGGATGGC---AGT---------TACGAGTGTGATGCATCC---------CTACAATCG
CTGCACTGCAGGCTCCGGGACATCAACCAAAAATCCCTGGTGCTGTCTGGA---------
CCACATGAGCTGCAGGCTCTTCACCTGAATGGAGAGGATGTGAACCAACAAGTGGTGTTC
TGCATGAGCTTCGTG---------------------------CCAGGAGACGAGAATATC
GACAAGATACCCGTGGCCTTGGGTATCAAGGAAAAGAAC---------CTGTACCTGTCT
TGCGTGGTGAAGGACAAGAAGCCCACCCTGCAGCTGGAGACATTTGAC---CCCCACGGT
CAGTCAAAGAAGAAGATAGAC------------AGGCGATTTATCTTCCACAAG------
---AAGGAAATCAGGGACAAGGTAGAATTTGAGTCTGCCATGTACCCCAACTGGTACATC
AGCACCTCGCAAGCGGACCAGACGCCCGTCTTCCTGGGAAGTACTAAGGGTGGCCAGGAT
ATAACTGACTTCACCATG------GAAATCCTGACT------------CAC
>M_lemur|ENSMICG00000013334
------------------------------------------------------------
------------------------------------------------------------
------------------------------------------------------------
------------------------------------------ATGGCAGCAGTACCCGAA
CCCGCCAGTGAAATGATGGCTTAC---------------------TACAGT---GGCAAT
GAGGATGACCTGTTCTTTGAA---GTCGATGGCCCCAAACAGATGAAG------------
---TGCTCCTTCCAA---GACCTGGACCTC------------------------------
---TGCCTT---------------------------------------------------
------------------------------------------TCG---------GATGGT
---------------------GGCATCCAGCTACACGTCTCCCACCAGCACTACAACAAG
AGTTTC---------------------------------------------AGGCAGGTC
GTGTCG------------------------------------GTCATCGTGTCTATGGAG
AAGCTGAGGAACAAGGCAGCTGTCTGCCCCAAGGCCTTCCAGGAGGATGACCTGAGCACC
TTCTTTCCCTTCATCTTTGAAGAAGAACCCATCATC------------TTCGAC---ACA
TGGGACGATGGC------------TTTGTGTGCGATGCTCCT---------GTGCGGTCG
CTGAGCTGCACACTCCAGGACACACAACAGAAATGCCTGGTGATGTCCGGC---------
CCATACCAGCTGAACGCCCTCCACCTCCAGGGACAGGATCTGAACCAACAAGTGGTGTTT
TCCATGAGTTTTGTG---------------------------CAAGGAGAAGAAAACAGT
GACAAAATACCTGTGGCCTTGGGCCTGAAGGGAAAGAAT---------CTGTACCTGTCC
TGTGTGATGAAGGATGAGAGGCCCACCCTGCAGCTGGAGAGAGTGGAC---CCCAAAAAC
TACCCAAAGAGGAAGATGGAA------------AAGCGATTTGTCTTCAACAAG------
---ATAGAAATCAAAAAGAAGATGGAATTTGAGTCTGCCCAGTTCCCCAACTGGTACATC
AGCACCTCTCAAGCGCAAAACATGCCCATCTTCCTGGGAAACACCAGAGGCGGCCAGGAT
ATAACTGACTTCACCGTG------CACTTCTTGTCT------------TCC
>Mouse|ENSMUSG00000027398
------------------------------------------------------------
------------------------------------------------------------
------------------------------------------------------------
------------------------------------------ATGGCAACTGTTCCTGAA
CTCAACTGTGAAATGCCACCTTTT---------------------GACAGT------GAT
GAGAATGACCTGTTCTTTGAA---GTTGACGGACCCCAAAAGATGAAG------------
---GGCTGCTTCCAA---ACCTTTGACCTG------------------------------
---GGCTGT---------------------------------------------------
------------------------------------------CCT---------GATGAG
---------------------AGCATCCAGCTTCAAATCTCGCAGCAGCACATCAACAAG
AGCTTC---------------------------------------------AGGCAGGCA
GTATCA------------------------------------CTCATTGTGGCTGTGGAG
AAGCTGTGGCAGCTACCTGTGTCTTTCCCGTGGACCTTCCAGGATGAGGACATGAGCACC
TTCTTTTCCTTCATCTTTGAAGAAGAGCCCATCCTC------------TGTGAC---TCA
TGGGATGAT---GATGATAACCTGCTGGTGTGTGACGTTCCC---------ATTAGACAA
CTGCACTACAGGCTCCGAGATGAACAACAAAAAAGCCTCGTGCTGTCGGAC---------
CCATATGAGCTGAAAGCTCTCCACCTCAATGGACAGAATATCAACCAACAAGTGATATTC
TCCATGAGCTTTGTA---------------------------CAAGGAGAACCAAGCAAC
GACAAAATACCTGTGGCCTTGGGCCTCAAAGGAAAGAAT---------CTATACCTGTCC
TGTGTAATGAAAGACGGCACACCCACCCTGCAGCTGGAGAGTGTGGAT---CCCAAGCAA
TACCCAAAGAAGAAGATGGAA------------AAACGGTTTGTCTTCAACAAG------
---ATAGAAGTCAAGAGCAAAGTGGAGTTTGAGTCTGCAGAGTTCCCCAACTGGTACATC
AGCACCTCACAAGCAGAGCACAAGCCTGTCTTCCTGGGAAACAACAGTGGT---CAGGAC
ATAATTGACTTCACCATG------GAATCCGTGTCT------------TCC
>Opossum|ENSMODG00000013815
------------------------------------------------------------
------------------------------------------------------------
------------------------------------------------------------
------------------------------------------ATGGCAACAGTACCTGAA
ATGGCCTGTGATGTGATGGATTTTTACAGCTTCTTTGGTTTTGTT---TACAGAGACAAT
GATGACAGTCAATTTTATGAG---GCTGATGGTCCCAACCAAAAGAAG------------
CAGGGTCACCTCCAG---TATCCTGATCTC------------------------------
---TGCTCCAAAAAA---------------------------------------------
------------------------------------TGTCTTCTG------GAGGAGGAT
---------------------GGCATCCAGCTGAAATTCACAGCCCAGTCC------CAA
CGGTTC---------------------------------------------TATCGATCT
GTTGTG------------------------------------GTAGTTGTTGCAATTGAG
AAGATGAGGCATCTGGTTGAACTCAGCTCTGGCCTCTTTCAGGATAATGACCTTATGAAT
ATTTTCACAAGCATCTTTCAAGAAGAGCCCATC---ACCATCAAGAACTGTGAC---ATT
------------------------TATGAAGCTGACTTT------AGATTTGCATCCTCT
GGGGATTACACCATTCAGGACTTAGATCAAAAATGTTTGGCTTTGACCAAC---------
GCCAGTGAACTGAAAGCTCTCCATCTTAGTGGGCCAAACATAAGCCAACAAGTAATTTTC
AGCATGAAGTGCTAC---------------------------CTTGGTGAGGTAGGCTCC
CAGAAAACACATGTTGTCTTATGTATCAAGAAAAATAAT---------CTCTATCTGTCT
TGTGTGAAGCGTGATGGGAAGCCCATCCTGCAGCTAGAGCAAGTCGAC---------AGT
TTCCCAAAAGAAGATATTGAC------------AAGCGATTCGTCTTCAATAAG------
---ACAGAAATCAATAATAAGGTGGAATTTGAGTCAGAGGAGTACCCCAACTGGTACATC
AGCACTTCCCAACTGGATGCACAGGAGGTCTTCCTGGGGAACATGAGAGGCGGCCAGGAG
ATAACCAACTTCTTTTTG------GATGATCTCTCT---------------
>Orangutan|ENSPPYG00000012174
------------------------------------------------------------
------------------------------------------------------------
------------------------------------------------------------
------------------------------------------ATGGCAGAAGTACCTGAA
CTCGCCAGTGAAATGATGGCTTAC---------------------TACAGT---GGCAAC
GAGGATGACTTGTTCTTTGAA---GTCGATGGCCCTAAACAGATGAAG------------
---TGCTCCTTCCAG---GACCTGGACCTT------------------------------
---TGCCCT---------------------------------------------------
------------------------------------------CTG---------GATGGC
---------------------GGCATCCAGCTACGAATCTCCCACCAGCACTACAGCAAG
GGCTTC---------------------------------------------AAGCAGGCC
GTTTCA------------------------------------GTTGTTGTGGCCATGGAC
AAGCTGAGGAAGATGCTGGTTCCCTGCCCACAGAACTTCCAGGACAATGACCTGAGCACC
TTCTTTCCCTTCATCTTTGAAGAAGAACCTATC---------------TTCGAC---ACA
TGGGATAACGAGGCT---------TATGTGCACGATGCACCT---------GTACGATCA
CTGAACTGCACACTCCGGGACGCACAGCAAAAAAGCTTGGTGATGTCTGGT---------
CCATATGAACTGAAAGCTCTCCACCTCCAGGGACAGGATATGGAGCAACAAGTGGTGTTC
TCCATGTCCTTTGTA---------------------------CAAGGAGAAGAAAGTAAT
GACAAAATACCTGTGGCCTTGGGCCTCAAGGAAAAGAAT---------CTGTACCTGTCC
TGCGTGTTGAAAGATGATAAGCCCACTCTACAGCTGGAGAGTGTAGAT---CCCAAAAAT
TACCCAAAGAAGAAGATGGAA------------AAGCGATTTGTCTTCAACAAG------
---ATAGAAATAAATAACAAGCTGGAATTTGAGTCTGCCCAGTTCCCCAACTGGTACATC
AGCACCTCTCAAGCAGAAAACATGCCCGTCTTCCTGGGAGGGACCAAAGGCGGCCAGGAT
ATAACTGACTTCACCATG------CAATTTGTGTCT------------TCC
>Panda|ENSAMEG00000010733
------------------------------------------------------------
------------------------------------------------------------
------------------------------------------------------------
------------------------------------------ATGGCAAGAGTACCTGAA
CCCACCAGTGAAATGTCTTACTAC---------------------TGCAGT---GACAGT
GAGAATGACCTATCCTTTGAG---GCTGATGGCCCCAGCAAGATGAAG------------
---TGCTGCTTCCAA---GACCTGAATAGC------------------------------
---AGCTTT---------------------------------------------------
------------------------------------------CTG------GAAGATGAG
---------------------GGCATCCAGCTGCACATTTCCCACCAGCTCCAGAACAAG
AGTCTG---------------------------------------------AGGCATTTC
GTGTCA------------------------------------GTCGTTGTGGCTTTGGAG
AAGCTGAAGAAGATCTCTTTACCCAGCTCACAGCTCTTCCAGGATGATGACCTGAAGAAT
GTCTTTTCCTGCATCTTTGAAGAAGAACCCATCATC------------TGTGAA---GCG
TATGATGATGATGCC---------CTTGTGTGTGATGCACCC---------CTGCAATCG
CTGGACTGCAAGTTCTGGGACGTGAACCAAAAATCCCTGGTGCTGTATAAC---------
TCGTATGAGTTGCGGGCTCTCCACCTCAATGGGAGTAGTGTGAACCAACAAGCGGTGTTC
CGCATGAGCTTTGTG---------------------------CAAGGGGATGAAAGTAGT
AACAAGATACCTGTGGCCTTGTGCATCAAGGAAAAGAAT---------CTGTACCTGTCC
TGTGTGATGAAAGACGGGAAGCCCACCCTGCAGCTGGAGATGTTAGAC---CCCAGAGTT
TACCCAAAGAAGAAGATGGAA------------AAGCGATTTGTCTTCAACAAG------
---ACACAAATCAAGAAGAGGTTGGAATTTGAGTCTGCCCAGTTCCCCAACTGGTACATC
AGCACCTCTCAAGCAGAAGAAATGCCTGTCTTCCTGGGAAATACCAAAGGTGGTCAGGAT
ATAACTGACTTCACCATG------GAA---CTCACT------------TCC
>Pika|ENSOPRG00000012817
------------------------------------------------------------
------------------------------------------------------------
------------------------------------------------------------
------------------------------------------ATGGCAATAGTACCCGAA
CTCGCCAGTGAGATGACGGCTTAC---------------------CACAGC---GGCAGT
GAGAATGACTTGTTTTTTGAG---GAAAATGATCCCAAAAGTATGAAG------------
---AGCTACCTCCTG---GAC---------------------------------------
------------------------------------------------------------
------------------------------------------CCG---------GATGAG
---------------------GGCATCCAGCTGCACATCTCCCCTGGCCACCACAACAAG
AGTTTC---------------------------------------------CAACAGGTC
TTGTCG------------------------------------ATCATCGTGTCTCTGGAG
AAGCTGAAGAAGAAAGCAGTTCCCTGCCCTCTGGCCTTCCAGGATGGCGGCCTGAGGACT
TTCTTCTCCTTAATCTTTGAAGAAGAACTT---CTC------------TATGAT---ACA
GAGGATGAC---AGT---------TTTGAGTGTGAT---GCA---------ATACAGTCA
CTGCACTGCAAGCTCCGGGATGCACACCAAAAATGCTTGACGTTGTCAGAG---------
TCCTATGAGCTGAGAGCTCTCCACCTCAGTGCACAGAATCTGAACCAACAAGTGGTGTTT
TCTATGAACTTTGTA---------------------------CAAGGAGAAGAAAGTATT
GACAAGATACCTGTAGCACTGGGCCTCAGGGGGAAGAAT---------CTGTATCTGTCC
TGTGTGATGAAAGACGAGAAGCCCACCCTGCAGCTGGAGAGCGTAGAC---CCCAACCAT
TACCCAAGGAAGAAGATGGAA------------AAGCGATTTGTCTTCAACAAG------
---ATAGAAATCAAGGACAAGGTAGAATTTGAGTCTGCCCAGTTCCCCAACTGGTACATC
AGCACCTCTCAGGCCCAGAACATGCCGGTCTTCCTGGGAAAAAACATTGGTGGCAGAGAT
ATAACTGACTTCAGCATG------GAGTTTGTGTCT------------TCC
>Platypus|ENSOANG00000010546
------------------------------------------------------------
------------------------------------------------------------
------------------------------------------------------------
------------------------------------------ATGGCCAGAGTACCAGAC
CAGTCCAGGGACCTGATGGAGTGC---------------------TACAGTGGAGATGGA
GAAGAC---CAGTTCTATGAA---GTCGACGGTCCCAGTCAA------------------
---------------------------ATAAAGAGTGGTTTCCAGGACCTGAAGGCAAGG
ACATGCCAAGAGACA---------------------------------------------
------------------------------------AGAATCCAT------AAGGAGGAC
AAATGCTCACCATGCCAGATGGGCATCGAGCTGAAGGTCACAGAACTCCCCTCCAGCCAC
GGCTTC---------------------------------------------CGCAAGGCG
GTGGTC------------------------------------CTCGTTGTCGCCGTGGAG
AGGATAAAGAGACAGGCGGTGTCCTACAACACGTCCTTTATGGACAGGGACCTGATGGAC
ATCTTCACCTCTATCTTCAAGGAAGAACCCATC---TCCTGTTCGACGTGGGAACAGACC
------------------------TTGGTGACCGACTCACTCTACCACTACTTGAGATGC
CAGGAGGTCACCATCTGGGATGAGGAGCACAAGAGCTTCACCCTGAACACCATGGCTAAT
CCCTGCGAGCTGAGAGCGCTGCACCTCATAGGTGCTAACGCTACCCAAGAAGTGAAGTTA
AACATGAACTTCTACTACAAGACAGAGCGCCTGGCAGGTCCC---------------ACA
GTGAAGCAGCCCGTGACTTTGGGGATCAAGGGGGGAAACCCAGGGAACCTGTACCTGTCT
TGTGTGAAGAAAGGCGGCAAGCCCACTCTGCAGCTGGAGGTGGTCAAC------------
------AAGAGCGACCTTTTGGGGAAGAATCAGGAGCGCTTCATCTTCAATAAG------
---TCCACCGAGGGGACGTCCACCACCTTCGAATCGGCCGCCTACCCCGACTGGTACATC
AGCACCTCCCGGGAGGAGGACGAGCCAGTCTTCCTGGGGGCCAGCAAGGGGGAGGAGGCC
ATCACCAATTTCTTCCTG------CAC------------------------
>Rabbit|ENSOCUG00000023958
------------------------------------------------------------
------------------------------------------------------------
------------------------------------------------------------
------------------------------------------ATCTCTGAGGTCCCTTCC
ACCTCTCTGCTGCTGCCTGACTAC---------------------CTTCAC---GCACCC
ACTGACTGCCTCGTT------------------------TCTCCACAG------------
---AGCTGCTTCCAG---GACCTGGACCTC------------------------------
---TGCTGT---------------------------------------------------
------------------------------------------CCA---------GACGAG
---------------------GGCATCCAGCTGCGCATCTCCTGCCAACCCTACAACAAG
AGCTTC---------------------------------------------CGGCAGGTC
TTGTCA------------------------------------GTCGTTGTGGCTCTGGAG
AAGCTGCGGCAGAAAGCAGTTCCCTGCCCACAGGCCTTCCAGGATGACGGCCTGAGAACT
TTCTTTTCCTTAATCTTTGAAGAAGAACCC---GTC------------TCTGCA---CAC
TGGGATGACTACAGT---------CTGAGTGTGATG---CAG---------GTACGATCA
CTGCACTGC---CTCCAGGATGCACAACAGAAATCCCTGGTGTTGTCTGGC---------
ACGTATGAGCTGAAAGCTCTCCACCTCAATGCAGAGAATCTGAACCAACAAGTGGTGTTC
TCCATGAGTTTTGTG---------------------------CAAGGAGAAGAAAGTAAC
GACAAGATACCTGTGGCCTTGGGCCTCAGGGGGAAGAAT---------CTGTACCTGTCC
TGCGTGATGAAAGACGATAAACCTACCCTGCAGCTGGAGAGTGTAGAC---CCCAACCGT
TACCCAAAGAAGAAGATGGAA------------AAACGATTTGTCTTCAACAAG------
---ATAGAAATCAAGGACAAGCTGGAATTTGAGTCTGCCCAGTTCCCCAACTGGTACATC
AGCACCTCTCAGACAGAGTACATGCCCGTCTTCCTGGGAAACAACAGTGGCGGCCAAGAC
CTAATTGACTTCAGCATG------GAATTCGTGTCT------------TCC
>Rat|ENSRNOG00000004649
------------------------------------------------------------
------------------------------------------------------------
------------------------------------------------------------
------------------------------------------ATGGCAACTGTCCCTGAA
CTCAACTGTGAAATAGCAGCTTTC---------------------GACAGT------GAG
GAGAATGACCTGTTCTTTGAG---GCTGACAGACCCCAAAAGATTAAG------------
---GATTGCTTCCAA---GCCCTTGACTTG------------------------------
---GGCTGT---------------------------------------------------
------------------------------------------CCA---------GATGAG
---------------------AGCATCCAGCTTCAAATCTCACAGCAGCATCTCGACAAG
AGCTTC---------------------------------------------AGGAAGGCA
GTGTCA------------------------------------CTCATTGTGGCTGTGGAG
AAGCTGTGGCAGCTACCTATGTCTTGCCCGTGGAGCTTCCAGGATGAGGACCCAAGCACC
TTCTTTTCCTTCATCTTTGAAGAAGAGCCCGTCCTC------------TGTGAC---TCG
TGGGATGAT---GACGAC---CTGCTAGTGTGTGATGTTCCC---------ATTAGACAG
CTGCACTGCAGGCTTCGAGATGAACAACAAAAATGCCTCGTGCTGTCTGAC---------
CCATGTGAGCTGAAAGCTCTCCACCTCAATGGACAGAACATAAGCCAACAAGTGGTATTC
TCCATGAGCTTTGTA---------------------------CAAGGAGAGACAAGCAAC
GACAAAATCCCTGTGGCCTTGGGCCTCAAGGGGAAGAAT---------CTATACCTGTCC
TGTGTGATGAAAGACGGCACACCCACCCTGCAGCTGGAGAGTGTGGAT---CCCAAACAA
TACCCAAAGAAGAAGATGGAA------------AAGCGGTTTGTCTTCAACAAG------
---ATAGAAGTCAAGACCAAAGTGGAGTTTGAGTCTGCACAGTTCCCCAACTGGTACATC
AGCACCTCTCAAGCAGAGCACAGACCTGTCTTCCTAGGAAACAGCAATGGT---CGGGAC
ATAGTTGACTTCACCATG------GAACCCGTGTCT------------TCC
>Sheep|ENSOARG00000020866
------------------------------------------------------------
------------------------------------------------------------
------------------------------------------------------------
------------------------------------------ATGGCAACCGTACCTGAA
CCCATTAATGAAGTGATGGCTTAC---------------------TACAGT---GAT---
GCGAATGAGCTGTTATTTGAG---GTTGATGGCCCCAAACAGATGAAG------------
---AGCTGCACCCAA---CACCTGGACCTC------------------------------
---GGCTCC---------------------------------------------------
------------------------------------------ATG------GGAGATGGA
---------------------AACATCCAGCTGCAGATTTCTCACCAGCTCTACAACAAA
AGCTTC---------------------------------------------AGGCAGGTA
GTGTCG------------------------------------GTCATCGTGGCCATGGAG
AAGCTGAGGAGCCGT------GCCTACGAACATGTCTTCCGTGATGATGACCTGAGGAGC
ATCCTTTCATTCATCTTCGAAGAAGAGCCTGTCATC------------TTCGAA---ACA
TCCTCCGATGAG------------CTTCTGTGTGATGCAGCC---------GTGCAGTCA
GTAAAATGCAAACTCCAGGACAGAGAGCAAAAATCCCTGGTGCTGGATAGC---------
CCATGTGTGCTGAAGGCTCTCCACCTCCTCTCACAGGAAATGAGCCGAGAAGTGGTGTTC
TGCATGAGCTTCGTA---------------------------CAAGGAGAGGAAAGAGAC
AACAAGATTCCTGTGGCCTTGGGTATCAGGGACAAGAAT---------CTATACCTGTCT
TGTGTGAAAAAAGGTGATACACCGACCCTGCAGCTGGAGGAAGTAGAC---CCCAAAGTC
TACCCCAAGAGGAATATGGAA------------AAGCGATTCGTCTTCTACAAG------
---ACAGAAATCAAGAACACAGTTGAATTTGAGTCTGTCCTGTACCCTAACTGGTACATC
AGCACTTCTCAAATCGAAGAAAAGCCCGTCTTCCTGGGACGTTTTAGAGGTGGCCAGGAT
ATAACTGACTTCAGAATG------GAAACCCTCTCT------------CCC
>Shrew|ENSSARG00000004066
------------------------------------------------------------
------------------------------------------------------------
------------------------------------------------------------
------------------------------------------------------------
------------------------------------------------------CACAGT
GAGAATGACCTGTTCTTCGAGCCTGAAGATAGGCCCCAGCAGTTGAAG------------
---TGCTGCTCCGAA---GACCTGGATCCC------------------------------
---AGCCAC---------------------------------------------------
------------------------------------------TGG------AAAGACAGC
---------------------AGTTTGCAGCTGCAATTCTCGCACCAGCGCTACAACAAG
AAGCTC---------------------------------------------AGACATGTT
GTGTCA------------------------------------GTCATTGTTGCTGTAGAG
AGGCTGAAGTCTTTTCTTGTCCCTGACTCAGTGGCCTTCCAGGATGATGACCTCAGGAGC
ATCTTTTCCATGATCTTTGAAGAAGNNNNNNNNNNN------------NNNNNN---NNN
NNNNNNNNNNNNNNN---------NNNNNNNNNNNNNNNNNN---------NNNNNNNNN
NNNNNNNNNNNNNNNNNNNNNNNNNAACAAAAATGTCTGGTGCTGTCTCCT---------
GCATTTCAGCTGTATGCACTCCATCTCACGACAGAGTCTCTGAACAAACAAGCTGTGTTC
TACATAAGCCTTGTC---------------------------GAAGGAAAATACCACGAA
CACAAGACGCCTGTAGCTTTGGGTCTCAAGGATAAGAAT---------ATGTACCTGTCT
TGTGCAAAGATAGATGGCACACCCACTCTGCAACTGGAGAGGGTCGAC---CCC------
TACCCCAAGTGGAAAATGGAA------------ACGCGATTCATCTTCAACAAA------
---ACAGAAGTCAATGACAAAGTTGAATTTGAGTCTGCCCTGTTCCCCAACTGGTACATC
AGCACTTCTCAAGAAGAACAAATGCCTGTCTTCCTGACAAATACCAAAGGTGGCCAGGAT
ATCACTGACTTCTCTATG------GAGAGCCTCTCC------------CCC
>Squirrel|ENSSTOG00000002292
------------------------------------------------------------
------------------------------------------------------------
------------------------------------------------------------
------------------------------------------ATGGCAGCAGTACCCGAA
CTGGCCAGTGAGATGATGGCTTAC---------------------CACAGC---AGTGAC
GAGAACGACCTGTTCTTTGAG---GTGGACGGCCCCAAACACATGAAG------------
---AGAGGGTGGCCTTGGGAACTAACCCAT------------------------------
---GCCTGC---------------------------------------------------
------------------------------------------CCCTTTTTC---CTCCCT
---------------------GGGATGGAACTTAGTGTTGGCAGAAAGCCTGAGAAGAAG
GATCTG---------------------------------------------TGTAGAAAA
ATCCAGAACTCGTTGAGTGAGCCAAGATCAACAGAAAAAGTCATGATCGTTATGGTTCCA
AAAATTTTAATCCCCCGCTGGCTCTGCCTT---------------GACGACCTTTGTCTC
CTGATTCCA---------------GAGCCCATCTTC------------TGTGAC---CCC
TGGGATGACGACGGA---------TACGAGTATGACGCGGCC---------GTCCCGGTG
CTGAACTGCCGGCTGCGTGACGTCCAGCAGAAGAGCCTGGTGCTGTCTGAC---------
CCGTGTGAGCTCAAAGCTCTGCACCTCAATGGACCGAATCTAAGGCAACAAGTGGTGTTC
TCCATGAGCTTTGTG---------------------------CTGGGAGAAGGGAATGAC
AGCAAGACACCCGTGGCCTTGGGCATCAAGGGGAAGAAC---------CTGTACCTGACC
TGCGTGATGAAGGGGGACAAGCCCACCCTGCAGCTGGAGAGTGTAGAC---CCCAAAAGT
TACCCCAAGAAGAGGATGGAG------------CCGAGGTTCGTGTTCAACAAG------
---ATAGAGGTCAAAGACAAGGTGGAGTTTGAGTCTGCTCAGTTCCCCAACTGGTACATC
AGCACCTCCCAGGCGGAGCACCTGCCCGTCTTCCTGGGGAACAACAGCGGC---CAGGAT
ATAACAGACTTCACCATG------GAATTCGTGTCC---------------
>Tas_devil|ENSSHAG00000008907
------------------------------------------------------------
------------------------------------------------------------
------------------------------------------------------------
------------------------------------------ATGGCTATGGTACCTGAA
ATCACTTGTGAGGAGATGGATTTT------------------------TACAGGGACAAT
GAACAC---CAATTTTATGAG---TCAGATGGTCCCAACCAAAAGAAG------------
---GGTAATCTCCAG---TGTCTGGATCTT------------------------------
---TGCCCCAAGGAA---------------------------------------------
------------------------------------AGTCTTTTG------GTAGAGGAT
---------------------GACATCCAGCTGAAATTCACTGCTCAGCCT------CAT
CAATTC---------------------------------------------TATCGAACT
GTGGTG------------------------------------GTAGTTGTTGCAATTGAA
AAGATGAAGCATCTCAACAAAATCTGCTCCCAGTTCTTCCAGGATAATGATCTGATGAAT
ATTTTCACAACCATCTTTCAAGAAGAACCCATA---GTCATCGAGAACTGTGAT---ATG
------------------------TATGAGTCTGACTTCCCCTTTCCATTTGCATTCTCC
CGGGATTATACTATTCAAGACATAAATCAAAAATGCCTTACCTTGTCCAAT---------
GCCAGTGAATTGCAAGCTCTTCATCTCAATGGACAGAACATAAGCCAACAAGTAATTTTC
AGCATGAAGTACTTC---------------------------CTTGGTGAGATAGGCTCC
CAGAAAACACATGTTGTCCTCTGTATCAAGAAAAATAAT---------TTCTATCTGTCT
TGTGTGAAGCGTAACGGGAAGCCCATTCTACAGCTAGAGCAAGTTGCC---------AAT
TTCCCCAGCAATAACCCGGAC------------AGGCGATTTATCTTCAACAAG------
---ACAGAAATCAATCATAAGACTGAATTTGAGTCTGTAGAATACCCCAACTGGTTTATC
AGCACCTCCCAAATGGATGAGCAGCCTGTCTTCCTGGGAAACATAAGAGGGGGCGAAGAC
ATAACTAACTTCATTTTG------GAGGATCTCTCTGAAATGAACTCT---
>Turkey|ENSMGAG00000003598
------------------------------------------------------------
------------------------------------------------------------
------------------------------------------------------------
------------------------------------------ATGGCGTTTGTTCCTGAC
CTG------GACGTGCTGGAGAGC------------------------AGCAGCCTCAGT
GAGGAG---ACCTTCTAC------------GGCCCCTCCTGC------------------
---------------------------CTC------------------------------
---TGTCTTCAGAAGGTAGGGATGGGAGGGCTCGGTGGCACGGTGGCACGGTGCCATGGC
AGCGCGGGGTGCTCAGCTGCAGCCCTCTCCTTGCAGAAGCCTCGT------CTGGATTCT
GAGCACACCGCG------GTGGGTGTGCAGGTGACAGTGAGGAAGGGACGCGGTGCCCGG
AGCTTC---------------------------------------------CGGCAGGCT
GCCGTG------------------------------------CTGGTGGTGGCCATGACC
AAGCTGCTGCGGAGGCCGACACGCAGGGAC------TTTGCTGACAGCGACCTGAGCGCT
CTCCTGGAGGAGGTTTTT------GAGCCCGTC---ACCTTCCAGCGGCTGGAGAGCAGC
------------------------TACGCTGGGGCGCCCGCCTTCCGCTACACCCGCTCA
CAGTCCTTTGATATCTTTGACATCAACCAGAAGTGCTTCGTGCTGGAGTCG---------
CCCACACAGCTGGTGGCCCTGCACCTCCAGGGGCCCTCCTCCAGCCAGAAAGTGAGGCTC
AACATTGCGCTGTAC------------CGGCCCCGAGGCCCACGGGGCAGCGCTGGAGCT
GGGCAGACACCAGTGGCACTGGGCATCAAGGGCTACAAG---------CTCTACATGTCG
TGCGTGCTGAGCGGCGCCGAGCCCACGCTGCAGCTGGAGGAAGCCGACGTC---------
------ACGCGAGACATCGACAGCGCCGAGCTGACCCGCTTCGTCTTCTACCGCCTGGAC
AGCCCGGCCGAGGGCACC---ACGCGCTTCGAGTCGGCCGCCTTCCCCGGATGGTTCATC
TGCACCTCCCTGCAGCCCCGCCAGCCCGTGGGCATCACCAACCGACCCGACCAGGTCAAC
ATTGCCACCTACAAGCTGAGTGGGCGC------------------------
>Human|ENSG00000125538
------------------------------------------------------------
------------------------------------------------------------
------------------------------------------------------------
------------------------------------------ATGGCAGAAGTACCTGAG
CTCGCCAGTGAAATGATGGCTTAT---------------------TACAGT---GGCAAT
GAGGATGACTTGTTCTTTGAA---GCTGATGGCCCTAAACAGATGAAG------------
---TGCTCCTTCCAG---GACCTGGACCTC------------------------------
---TGCCCT---------------------------------------------------
------------------------------------------CTG---------GATGGC
---------------------GGCATCCAGCTACGAATCTCCGACCACCACTACAGCAAG
GGCTTC---------------------------------------------AGGCAGGCC
GCGTCA------------------------------------GTTGTTGTGGCCATGGAC
AAGCTGAGGAAGATGCTGGTTCCCTGCCCACAGACCTTCCAGGAGAATGACCTGAGCACC
TTCTTTCCCTTCATCTTTGAAGAAGAACCTATCTTC------------TTCGAC---ACA
TGGGATAACGAGGCT---------TATGTGCACGATGCACCT---------GTACGATCA
CTGAACTGCACGCTCCGGGACTCACAGCAAAAAAGCTTGGTGATGTCTGGT---------
CCATATGAACTGAAAGCTCTCCACCTCCAGGGACAGGATATGGAGCAACAAGTGGTGTTC
TCCATGTCCTTTGTA---------------------------CAAGGAGAAGAAAGTAAT
GACAAAATACCTGTGGCCTTGGGCCTCAAGGAAAAGAAT---------CTGTACCTGTCC
TGCGTGTTGAAAGATGATAAGCCCACTCTACAGCTGGAGAGTGTAGAT---CCCAAAAAT
TACCCAAAGAAGAAGATGGAA------------AAGCGATTTGTCTTCAACAAG------
---ATAGAAATCAATAACAAGCTGGAATTTGAGTCTGCCCAGTTCCCCAACTGGTACATC
AGCACCTCTCAAGCAGAAAACATGCCCGTCTTCCTGGGAGGGACCAAAGGCGGCCAGGAT
ATAACTGACTTCACCATG------CAATTTGTGTCT------------TCC
