# Supplementary material for: Adaptive Evolution in TRIF Leads to Discordance between Human and Mouse Innate Immune Signaling
Source: Genome Biol Evol. 2021 Dec 6;13(12):evab268. doi: 10.1093/gbe/evab268 (PMC8691055; doi:10.1093/gbe/evab268)
Supplement: evab268_Supplementary_Data [file evab268_supplementary_data.zip › IL6.best.fas]

>Alpaca|ENSVPAG00000006021
------------------------------------------------------------
------------------------------------------------------------
------------------------------------------------------------
------------------------------------------------------------
------------------------------------------------------------
------------------------------------------------------------
------------------------------------------------------------
------------------------CCATTCACCTCT---------CCAGACAAAACT---
------------GAAGAACTTATTAAGTACATCCTCGGCAGAATCTCTGCAATGAGAAAG
GAGATGTGTGAAAAGTATGACAAGTGTGAAAACAGCAAGGAGGCACTGTCAGAAAACAAC
CTGAACCTTCCGAAAATGACAGAAAAAGACGGATGCTTCCAATCTGGGTTCAATCAGGAG
ACCTGCCTGATGAGAATCACCATTGGTCTTCTGGAGTTTCAGATATACCTGGACTACCTC
CAGAACTATTATGAGGGTGAT---AAAGGAAAC---ACTGAGGCTGTGCAAATCAGTACC
AAAGCATTGATCCAGCTCCTG------AGGCAAAAAGTAAAGCAACCAGAAGAAGTAAGC
ACCCCTAACCCAATCACAGGCTCCAGCCTGCTGAATAAACTGCAGACTGAGAACCAG---
---TGGATGAAGAAT---------------------ACAAAAATGATCCTCATCCTGCGA
AGCCTCGAGGATTTCCTGCAGTTCAGCCTGAGGGCTGTTCGGATAATG------------
------------
>Bushbaby|ENSOGAG00000004177
------------------------------------------------CTCCCCTCT---
---------------------------------------------------------CTC
CGCACAGGC---------------------------------------------------
------------------------------------------------------------
---------------------------------------------------GCCTTC---
---AGCGCGGTGGCCTTCTCACTGGGGCTGCTCCTGGCGACGGCTACTGCGTTCCCC---
------------ACTTCT---GGA---CCCCTGGAAGTT------------TTGGAAAAA
GAT---GCCACCCCCGCAAAG------CCATTATCGCTCAGTACTCCAGAACAAACC---
------------GAAGGACTCATCACTCACATCATCATGGAAATCAATGACCTGAATGGG
AAGATGTGCAGCAAGGGTATCAAGTGTGAAGGCGACAGCCATGTAATGGAAAATAACAAA
CTTCACCTGCCCAGGTTGGAAGATGATGATGGATGCTTCGAAACTGGATTCAATAAGGAG
GAGTGCCTGACAAGAATCACCTATGGTCTTAGCGGCTATGAGAAATACCTGGCCTACATC
GAGGGCAAGTTTGAGGGTGAT---ATAAATGAA---GCTGTGGCTTTGGATCTGGGCACA
AAACACCTGATTGATGTCCTG------AAGCAGAAGTTGTCTAATCCAACTCAAGTCACC
GCT---AACCCGACCACAGATAGTGAAGTGATTGCGGAGCTGGACTCCCAGGAGGAC---
---TGGCAGCAGTAC---------------------ACAGCCATTCACATCATCCTGGTC
AACCTGAAGGAGTACCTGCACAAAACCCTCAGGGCCCTGCGCCATATT------------
------------
>Cat|ENSFCAG00000009165
------------------------------------------------ATGACCTTC---
---------------------------------------------------------CTC
TCCACAAGC---------------------------------------------------
------------------------------------------------------------
---------------------------------------------------GCCTTC---
---AGTCCACTCGCCTTCTCCCTGGGGCTGCTCCTGGTGGTGGCTACTGCTTTCCCT---
------------ACCCCG------GGACCCCTGGGAGGA------------GAT------
------GCCACCTCAAATAGACTACCACTCACCTCT---------GCAGACAAAATG---
------------GAAGAACTCATTAAGTACATCCTCGGCAAAATCTCTGCACTGAAAAAG
GAGATGTGTGACAACTATAACAAATGTGAGGACAGCAAGGAGGCACTGGCAGAAAACAAC
CTGAATCTTCCGAAACTGGCAGAAAAAGATGGATGCTTCCAATCTGGGTTCAATCAGGAG
ACCTGCCTGACAAGAATCACTACTGGTCTTCAGGAGTTTCAGATATACCTGAAATTCCTC
CAGGACAAGTATGAGGGTGAT---AAGGAAAAT---GCCAAGTCTGTGTACACCAGTACT
AACGTCCTGCTCCAGATGCTG------AAGCGTAAGGGAAAGAATCAGGATGAGGTAACC
ATCCCTGTCCCAACCGTAGAAGTTGGCCTGCAGGCTAAGCTGCAGTCACAGGAAGAG---
---TGGCTGAGGCAT---------------------ACAACAATTCACCTCACCCTTCGA
AGGCTGGAGGACTTCCTTCAGTTCAGCCTCAGGGCTGTTCGGATAATG------------
------------
>Chicken|ENSGALG00000010915
ATGAACTTCACCGAGGGCTGCGAGGCGACGGGACGGCGGCCGGGGAGCGCCGGGAGCCGC
CGCCGGAGAGCGCCCCGTCCCGGCCCCGTCGCGCTGCTGCCGCTGCTGCTGCCGCTGCTG
------------------------------------------------------------
------------------------------------------------------------
------------------------------------------------------CTG---
---CCGCCCGCCGCCGCCGTC------------------------CCGCTGCCCGCC---
------------GCCGCG---GAC---TCGTCCGGAGAG------------GTTGGG---
---------------------------CTGGAGGAGGAGGCGGGGGCGCGGCGGGCGCTG
CTCGAC---TGCGAGCCGCTGGCCCGGGTGCTGCGCGACCGCGCCGTCCAGCTGCAGGAC
GAGATGTGCAAGAAGTTCACCGTGTGCGAGAACAGCATGGAGATGCTCGTCCGGAACAAC
CTCAACCTGCCCAAGGTGACGGAGGAGGACGGCTGCCTGCTCGCCGGCTTCGACGAGGAG
AAATGCCTGACGAAGCTCTCCAGCGGCCTGTTCGCCTTTCAGACCTACCTGGAATTCATT
CAAGAGACTTTCGATAGCGAA---AAGCAGAAC---GTCGAGTCTCTGTGCTACAGCACA
AAGCACCTGGCGGCCACGATC------CGGCAGATGGTGATAAATCCCGATGAAGTGGTC
ATCCCAGACTCGGCCGCCCAGAAATCCCTCCTCGCCAATCTGAAGTCAGATAAGGAC---
---TGGATAGAGAAA---------------------ATCACCATGCACCTCATCCTCCGA
GACTTTACTTCATTTATGGAGAAGACCGTGAGGGCCGTTCGCTATTTGAAAAAGACCAGG
AGTTTCAGTGCC
>Chimpanzee|ENSPTRG00000018979
------------------------------------------------ATGAACTCC---
---------------------------------------------------------GTC
TCCACAAGC---------------------------------------------------
------------------------------------------------------------
---------------------------------------------------GCCTTC---
---GGTCCAGTTGCCTTCTCCCTGGGGCTGCTCCTGGTGTTGCCTGCTGCCTTCCCT---
------------GCCCCA------GTACCCCCAGGAGAA------------GATTCCAAA
GATGTAGCCGCCCCACACAGACAGCCACTCACCTCT---------TCAGAACGAATT---
------------GACAAACAAATTCGGTACATCCTCGACGGCATCTCAGCCCTGAGAAAG
GAGACATGTAACAAGAGTAACATGTGTGAAAGCAGCAAAGAGGCACTGGCAGAAAACAAC
CTGAACCTTCCAAAGATGGCTGAAAAAGATGGATGCTTCCAATCTGGATTCAATGAGGAG
ACTTGCCTGGTGAAAATCATCACTGGTCTTTTGGAGTTTGAGGTATACCTAGAGTACCTC
CAGAACAGATTTGAGAGTAGT---GAGGAACAA---GCCAGAGCTGTGCAGATGAGTACA
AAAGTCCTGATCCAGTTCCTG------CAGAAAAAGGCAAAGAATCTAGATGCAATAACC
ACCCCTGACCCAACCACAAATGCCAGCCTGCTGACGAAGCTGCAGGCACAGAACCAG---
---TGGCTGCAGGAC---------------------ATGACAACTCATCTCATCCTGCGC
AGCTTTAAGGAGTTCCTGCAGTCCAGCCTGAGGGCTCTTCGGCAAATG------------
------------
>Cow|ENSBTAG00000014921
------------------------------------------------ATGAACTCC---
---------------------------------------------------------CGC
TTCACAAGC---------------------------------------------------
------------------------------------------------------------
---------------------------------------------------GCCTTC---
---ACTCCATTCGCTGTCTCCCTGGGGCTGCTCCTGGTGATGACTTCTGCTTTCCCT---
------------ACCCCG------GGTCCCCTGGGAGAA------------GATTTCAAA
AATGACACCACCCCAGGCAGACTACTTCTGACCACT---------CCAGAGAAAACC---
------------GAAGCTCTCATTAAGCGCATGGTCGACAAAATCTCTGCAATGAGAAAG
GAGATATGTGAGAAGAATGATGAGTGTGAAAGCAGCAAGGAGACACTGGCAGAAAATAAG
CTGAATCTTCCAAAAATGGAGGAAAAGGACGGATGCTTCCAATCTGGGTTCAATCAGGCG
ATTTGCTTGATCAGAACCACTGCTGGTCTTCTGGAGTATCAGATATACCTGGACTACCTC
CAGAACGAGTATGAGGGAAAT---CAGGAAAAT---GTCAGGGATTTGAGGAAAAATATC
AGAACACTGATCCAGATCCTG------AAGCAAAAG------ATCGCAGATCTAATAACC
ACT------CCAGCCACAAACACTGACCTGCTGGAGAAGATGCAGTCTTCAAACGAG---
---TGGGTAAAGAAC---------------------GCAAAGATTATCCTCATCCTGAGA
AACCTTGAGAATTTCCTGCAGTTCAGCCTGAGAGCTATTCGGATGAAG------------
------------
>Dog|ENSCAFG00000002733
------------------------------------------------ATGAACTCC---
---------------------------------------------------------CTC
TCCACAAGC---------------------------------------------------
------------------------------------------------------------
------------------------------------------------------------
------------GCCTTCTCCCTGGGGCTGCTCCTGGTGATGGCTACTGCTTTCCCT---
------------ACCCCG------GGACCCCTGGCAGGA------------GATTCCAAG
GATGATGCCACTTCAAATAGTCTACCACTCACCTCT---------GCAAACAAAGTG---
------------GAAGAACTGATTAAGTACATCCTCGGCAAAATCTCTGCACTGAGAAAG
GAGATGTGTGACAAGTTTAACAAGTGTGAAGACAGCAAAGAGGCACTGGCAGAAAATAAC
CTACATCTTCCCAAACTGGAGGGAAAAGATGGATGCTTCCAATCTGGGTTCAATCAGGAG
ACCTGCTTGACAAGAATCACTACCGGTCTTGTGGAGTTTCAGCTACACCTGAATATCCTC
CAGAACAACTATGAGGGTGAT---AAGGAAAAT---GTCAAGTCTGTGCACATGAGTACC
AAGATCCTGGTCCAGATGCTA------AAGAGCAAGGTAAAGAATCAGGATGAAGTGACC
ACTCCTGACCCAACCACAGACGCCAGCCTGCAGGCTATCTTGCAGTCGCAGGATGAG---
---TGGCTGAAGCAC---------------------ACAACAATTCACCTCATCCTGCAG
AGTCTGGAGGATTTCCTGCAGTTCAGTCTGAGGGCTGTTCGGATAATG------------
------------
>Dolphin|ENSTTRG00000009057
------------------------------------------------ATGAACTCC---
---------------------------------------------------------CTC
TCCACAATC---------------------------------------------------
------------------------------------------------------------
---------------------------------------------------GCCTTC---
------------------TCCCTGGGGCTGCTCCTGGTGACGGCTACTGCTTTCCCT---
------------ACCCCG------GGACCCCTGGGAGAA------------GATTTCAAA
GATGATACCACTTCAGACAGACTACTCCTCACCTCT---------CCAGACAAAACT---
------------GAAGCTCTCATTAAGTACATCCTCGGCAAAATCTCCGCAATGAGAAAG
GAGATGTGTGAGAAGTATGACAAGTGTGAAAACAGCAAGGAGGCACTGGCAGAAAACAAC
CTGAACCTTCCAAAAATGGCAGAAAAAGACGGATGCTTCCAATCTGGGTTCAATCAGGAG
ACTTGCTTGATGAGAATCACCACCGGCCTTCTGGAGTATCAGATCTACCTGGACTACCTC
CAGAATGAGTATGAGGGTGAT---AAGGGAAGC---ATCGAGGCTGTGCAGATTAGCAGC
AAAGCACTGGCCCAGATCCTG------AGGCAAAAGGTCAAGAATCCAGATGAAGTAACC
ACCCCTGACCCAACCACAAATGCCAGCCTGATGAATAATCTGCAGTCGCAGAATGAT---
GACTGGATGAAGAAC---------------------ACAAAGATTATCCTCATCCTGCGA
AGCCTTGAGAACTTCCTGCAGTTCAGCCTGAGGGCTATTCGGATCAAG------------
------------
>Elephant|ENSLAFG00000015573
------------------------------------------------ATGAACTCC---
---------------------------------------------------------CTC
TCCACAAGC---------------------------------------------------
------------------------------------------------------------
---------------------------------------------------GCCTTC---
---AGTCCAGTTGCCTTCTCCCTGGGGCTGCTTCTGGTGATGGCTTCTGCTTTCCCC---
------------AACCCA------AAACCCCTGGAAGGA------------GATTCCAAA
GATGATGCCGCCTCAAACAGACCATCACTCACCTCT---------CCAGACAAAACC---
------------GAAGAACTCATAAGGTTCATCCTTGCCGAAATCTCTGTTCTGAGAAAG
AAGATGTGTGACAAATATGACAAGTGTGAAAACAGCAGGGAGGCACTGGCAGGAAACAAT
CTGAAGCTTCCACAGATGACAGAAGAAGATGGATGCTTCCACTCTGGATTCAATAAGGAG
ACTTGTCTGATGAAAATTATCACTGGTCTTTCGGAGTTTCAAATATACCTGGATTACCTG
CAGAACAAGTTCGAGGGCAGT---AAGGCAAAC---GTCATAGTTGTGCAGAACAGCACC
AAAGCCCTGGTCCAGATCCTG------AAGCAAAAGATAAAGAATCCAGAAGACGTAACC
ACCCCTGACCCAACTGCAAATGCCAGCCTGCTGTCTAAGCTGCAGCTGCAGACTGAG---
---TGGCTGAAGAAC---------------------ACAACGATTAACCTCATCCTGCGA
AGCCTGGATGACTTCATGCAGTTCAGCCTGAGGGCTGTTCGGATAATG------------
------------
>Ferret|ENSMPUG00000013592
------------------------------------------------ATGAACTCC---
---------------------------------------------------------CTC
TCCACAAGC---------------------------------------------------
------------------------------------------------------------
---------------------------------------------------GCCTTC---
---AGTCCAGTGGCCTTCTCTCTGGGGCTGCTCCTGGTGATGGCTACTGCTTTCCCT---
------------ACCCCG------GGACCCCTGGGAGGA------------GATTCCAAA
GATGATGCCACCTCAAACAGACCACCACTCACCTCT---------GCAGACAAAATG---
------------GAAGACTTCATTAGGTTCATCCTTGGCAAAATCTCTGCATTGAAAAAG
GAGATGTGTGAAAAGTATAACAAATGTGAAGACAGCAAGGAGGCACTGGCAGAGAACAAC
CTAAATCTTCCAAAACTGGCAGAAGAGGACAAATGCTTCCAGTCTCAATTCAATCAGGAG
ACCTGTCTGACAAGAATCACTACCGGTCTTCAGGAGTTTCAGATACACCTGAAATACCTA
GAGGCCAACTATGAGGGTAAT---AAGAACAAT---GCCCACTCTGTGTACATCAGCACC
AAACACCTGCTCCAGAAGCTGAGGCCCATGAATCGGGTT------------GAAGTGACC
ACCCCCGACCCTACCACAGATTCCAGCCTGCAGGCTCTCTTCAAGTCGCAGGACAAG---
---TGGCTGAAACAC---------------------GTAACAATTCACCTCATCCTACGG
AGCCTTGAGGATTTCCTGCAGTTCAGCCTGAGGGCCATTCGGATCATG------------
------------
>Gibbon|ENSNLEG00000016777
------------------------------------------------ATGAACTCC---
---------------------------------------------------------GTC
TCCACAAGC---------------------------------------------------
------------------------------------------------------------
---------------------------------------------------GCCTTC---
---GGTCCAGTTGCCTTCTCCCTGGGGCTGCTCCTGGTGTTGCCTGCTGCCTTCCCT---
------------GCCCCA------GTACCCCCAGGAGAA------------GATTCCAAA
GATGTAGCCGCCCCACACAGACAGCCACTCACCTCT---------TCAGAACGAATT---
------------GACAAACAAATTCGGTACATCCTCGACGGCATCTCAGCCCTGAGAAAG
GAGACATGTAACAGGAGTAACATGTGTGAAAGCAGCAAAGAGGCACTGGTAGAAAACAAC
CTGAACCTTCCAAAGATGGCTGCAAAAGATGGATGCTTCCAATCTGGATTCAATGAGGAG
ACTTGCCTGGTGAAAATCATCACTGGTCTTTTGGAGTTTGAGGTATACCTAGAGTACCTC
CAGAACAGGTTGGAGAGTAGT---GAGGAACAA---GCCAGAGCTGTGCAGATGAGTACA
AAAGTCCTGATCCAGTTCCTG------CAGAAAAAGGCAAAGAATCTAGATGCAATAACC
ACCCCTGACCCAACCACAAATGCCAGCCTGCTGACGAAGCTGCAGGCACAGAACCAG---
---TGGCTGCAGGAC---------------------ATGACGACTCATCTCATCCTGCGC
AGCTTTAAGGAGTTCCTGCAGTACAGCCTGAGGGCTCTTCGGCAAATG------------
------------
>Gorilla|ENSGGOG00000005335
------------------------------------------------ATGAACTCC---
---------------------------------------------------------GTC
TCCACAAGTAAGTGCAGGAAATCCTTAGCCCTGGAACTGCCAGGGGCGGTCGAGCCCTGT
GTGAGGGAGGGGTGTGTGGCCCAGGGAGGGCTGGCGGGCGGCCAGCAGCAGAGGCAGGCT
CCCAGCTGTGCTGTCAGCTCACCCCTGCGCTCGCTCCCCTCCGGCACAGGCGCCTTC---
---GGTCCAGTTGCCTTCTCCCTGGGGCTGCTCCTGGTGTTGCCTGCTGCCTTCCCT---
------------GCCCCA------GTACCCCCAGGAGAA------------GATTCCAAA
GATGTAGCCGCCCCACACAGACAGCCACTCACCTCT---------TCAGAACGAATT---
------------GACAAACAAATTCGGTACATCCTCGACGGCATCTCAGCCCTGAGAAAG
GAGACATGTAACAAGAGTAACATGTGTGAAAGCAGCAAAGAGGCACTGGCAGAAAACAAC
CTGAACCTTCCCAAGATGGCTGAAAAAGATGGATGCTTCCAATCTGGATTCAATGAGGAG
ACTTGCCTGGTGAAAATCATCACTGGTCTTTTGGAGTTTGAGGTATACCTAGAGTACCTC
CAGAACAGATTTGAGAGTAGT---GAGGAACAA---GCCAGAGCTGTGCAGATGAGTACA
AAAGTCCTGATCCAGTTCCTG------CAGAAAAAGGTG---------------------
------------------GGTGTGTCCTCATTCCCTCAACTTGGTGTGGGGGAAGAC---
---AGGCTCAAAGACAGTGTCCTGGACATCTCAGGGATGCAATGCCAC------------
------------TTCCAAAAGAGAAGGCTACATGTAAACAAAAGAGTC------------
------------
>Hedgehog|ENSEEUG00000005053
------------------------------------------------ATGAGTTCC---
---------------------------------------------------------CTT
TCCACAAGC---------------------------------------------------
------------------------------------------------------------
---------------------------------------------------ATCTTC---
---AGTTCACTTGCCTTCTCCTTGGGGCTGCTCCTGGGGATGGCTACTGCTCTCCCCATC
CATGAAACCACCAGTGCC---AGC---TCTCATGGGGAT------------GCCACC---
---------------------------CTGAGTACAACCGCCTTTTCATCCAAGACT---
------------GAGGGGAGCATTAGGTACATCCTCGGCAAAATCTCTGAACTGAAACAG
GAGATATGTGAAAATCACTCCATGTGCAGAAATGGTATGGTGGCCCTGGAAGACAACAAC
CTGAATTTTCCACAGATAACAGAGGATGGAGGATGTTTGCCATCTGGGTTCAACAAGGAG
ACCTGCCTGAATACCATCACCACCAGTCTCTCAGAGTATCAACCATACCTCAATTATCTT
CAGGAAAATTACAACCTTAAT---GAGCGAACT---GCCATTGATATTCAAACCTATTTT
AAAGTCCTGATTCGGATCCTG------AAGCAAATGGAGAACAACGCAGATGAAATAACC
ACCCCTAACCCAGTGAAATATGACACACTGTCAAAAATGCTGAGATCACAGAACAAC---
---TGGCAGATGAAC---------------------ACAACGTTTTACCTCACCCTGCAA
AGTCTTGAGAGGTTCCTGCAGTATACCGTAAGGGCTATTCGGATGATG------------
------------
>Horse|ENSECAG00000016482
------------------------------------------------ATGAACTCC---
---------------------------------------------------------CTC
TTCACAAGC---------------------------------------------------
------------------------------------------------------------
---------------------------------------------------ACCGTC---
---ACTCCAGTTGCCTTCTCCCTGGGGCTGCTCCTGGTGATGGCTACTGCTTTCCCC---
------------ACCCCA------CTACCCCTGGGA---------------------GAA
GATGAAACCACCTCAAATGGACCACTACTCACCACT---------GCAGACAAAACC---
------------AAACAGCACATTAAGTACATCCTCGGCAAAATCTCTGCCCTGAAAAAT
GAGATGTGTAACAATTTTAGCAAGTGTGAAAACAGCAAGGAGGTACTGGCAGAAAACAAC
CTGAATCTTCCAAAGATGGCAGAAAAAGACGGATGCTTCCAATCTGGGTTCAATCAGGAG
ACCTGCCTGATGAAAATCACCACTGGTCTTTCGGAGTTTCAGATATACCTGGAGTACCTC
CAGAACGAGTTCAAGGGTGAA---AAGGAAAAC---ATCAAGACTATGCAGATCAGTACC
AAAGTCCTGGTCCAGATCCTG------ATGCAAAAGATGAAGAATCCA---GAAGTAACC
ACCCCTGACCCAACTGCAAAAAGCAGCCTGCTGGCTAAGCTGCATTCACAGAATGAG---
---TGGCTGAAGAAC---------------------ACAACAACTCACCTCATCCTTCGA
AGCCTTGAGGATTTCCTGCAGTTCAGCCTGAGAGCTGTTCGGATAATG------------
------------
>Hyrax|ENSPCAG00000007831
------------------------------------------------ATGAACTCC---
---------------------------------------------------------CAC
TCCACAAGC---------------------------------------------------
------------------------------------------------------------
---------------------------------------------------GCTTTC---
---AGTCCACTTGCCTTCTCTCTGGGGCTGCTCCTGGTGATGGCTTCTGCTTTCCCC---
------------ACACCA------ACACTCCTGGAAGGA------------GCTTCCCAG
GATGATGCCACCTCAGACAGATCACCATCCCCTTCT---------CCAGACAAAACC---
------------GAAGAACTCATGAAGCTCATCCTTACCGAAGTCTCAGAACTGAGAAAG
GAGNNNNNNNNNNNNNNNNNNNNNNNNNNNNNNNNNNNNNNNNNNNNNNNNNNNNNNNNN
NNNNNNNNNNNNNNNNNNNNNNNNNNNNNNNNNNNNNNNNNNNNNGGATTCAATAAGGAG
ACTTGCTTGATGAGAATCCTCACTGGTCTTTCAGAGTTTCAAATATACCTGGATTACCTG
CAGAACAAATTTGAGGGCAAT---AAAGGAAAG---GTTACAGTGGTGCGGAACAGCACC
AAAGCCCTGGTCCAGACCCTG------AAGCAAAAAGTGAAGAATCCAAAAGCAGCAGCC
ACCACTGAACCAACTGCAAATACCAGCCTGCTGTCTGAGATGCAGTCACAGACTGAG---
---TGGATGAAGATC---------------------ACAACGATTAACCTCATCCTTCGG
AGCCTGGAGGACTTCTTGCAGTTCGGCCTGAGGGCTATTCGGATAATG------------
------------
>K_rat|ENSDORG00000009373
------------------------------------------------ATGAAGTTC---
---------------------------------------------------------CTC
TCCACAAGC---------------------------------------------------
------------------------------------------------------------
---------------------------------------------------ACCTTC---
---TGTCCACTTGCCTTC---GTGGGGCTGCTCCTGGTGACAGCTACTGCCTTCCCC---
------------ACCTCA---GAAGTCCCAAGAGAAGAA------------GTCACATCC
AAT---GCCACCTCAGATGGA------CCA---ACATATGCCTCTACGCAAAATGCT---
------------GAAGATCAGATTTCATATACCCTCATGAAAATCAAAGAACTGAAAGAG
GAGGTATGTAACAATGAGGAAAAGTGTGTTAGAAAAGACAATGCATTGTCAGAAGAAAAG
CTGAACCTTCCAAAGATGACAGTGGAAGATGGGTGCTTTGGAAGCGGACATAAAAAGGAC
ACCTGCCTGCTGAAAATCACCTCTGGTCTTCTGGAGTTCCAGATTTACCTAAAGTACATC
CAGAATAAGTTTCAGAGTAGTGAGAAAAATAACAAAGCCAAAGATGTGAAAAGCAGTACA
AAATCTGTGATCCAACTCCTG------ATGCAAGAGATAAAGAATCAAGATGAAATAGTC
TTCCCTAGCCCAACTGCAAATGCTCTCCTACTGAAAGAGCTGGAGTCACAGAATGAG---
---TGGCAGAAGAAC---------------------ATGATAATTCACCTCATCCTGAGC
AGCCTTGAGACTTTCCTGCAGTTCAGTTTAAGAGCTCTTCGGATACTG------------
------------
>L_hedgehog|ENSETEG00000001221
------------------------------------------------------------
------------------------------------------------------------
------------------------------------------------------------
------------------------------------------------------------
---------------------------------------------------ACCTTC---
---AGTCCAGTCGCCTTCTTTTTGGGGCTGCTCCTGATGATGGCTTCTGCATTCCCT---
------------ACTCCG------AGACCCCTGGAAGGA------------GATTCTAAA
GGTGATGCCATCTCAGACACACCACGC---ACCTCT---------TCAAACAAAACC---
------------CTAGAACTTTTGATGTTCATTCTCTCCCAAGTCGAGGAACTGAGAAAG
GAGATATGTGACAAATATGACAAATGTGAAAACAGCAGGGAAGCTCTGGCAGAAAACAAT
CTGAACCTTCCAAAGATGAGAGAAGAAGACAGATGCTTCCAAGATGGATTCAACAAGGAG
ACTTGCCTGAGGAGAATCATCGCTGGCCTTTCACAATTTCACATCTACATGAAATTTGTG
GGGAAC---TTTGGAAGAGGA---GAACAGAAA---GCCTCAGGTGTGCTGAAGAGCATC
AAAGCGTTGATCCAGCTCCTG------GAGGAAAACGTCAAGCATCCAAATGAAATAGCC
ACCCTTGACTCAACCACAAATGCCACAGTGTTGCCTACATGGCAGTTAAACACCGAA---
---TGGCTGAAGAAT---------------------ACAATGATTAACCTCATCCTTCAA
AGCTTGGAGAAGTTCATTCAGTTCAGCGTGAGGGCTGTTCGGCTAATG------------
------------
>Macaque|ENSMMUG00000019983
------------------------------------------------ATGAACTCC---
---------------------------------------------------------GTC
TCCACAAGC---------------------------------------------------
------------------------------------------------------------
---------------------------------------------------GCCTTC---
---GGTCCAGTTGCCTTCTCCCTGGGGCTGCTCCTGGTGTTGCCTGCTGCCTTCCCC---
------------GCCCCA------GTACTCCCAGGAGAA------------GATTCCAAA
GATGTAGCCGCCCCACACAGCCAGCCACTGACCTCT---------TCAGAACGAATT---
------------GACAAACACATTCGGTACATCCTCGACGGCATCTCAGCCCTGAGAAAG
GAGACATGTAACAGGAGTAACATGTGTGAAAGCAGCAAAGAGGCACTGGCAGAAAACAAC
CTGAACCTTCCAAAGATGGCTGAAAAAGATGGATGCTTCCAATCTGGATTCAATGAGGAC
ACTTGCCTGGTGAAAATCATCACTGGTCTTTTGGAGTTTGAGGTATACCTAGAGTACCTC
CAGAACAGGTTTGAGAGTAGT---GAGGAGCAA---GCCAGAGCTGTGCAAATGAGTACA
AAAGTCCTGATCCAGTTCCTG------CAGAAAAAGGCAAAGAATCTAGATGCAATAACC
ACCCCTGAACCAACCACAAATGCCAGCCTGCTGACGAAGCTGCAGGCACAGAACCAG---
---TGGCTGCAGGAC---------------------ATGACGACGCATCTCATCCTGCGC
AGCTTTAAGGAGTTCCTGCAGTCCAGCCTGAGGGCTCTTCGGCAAATG------------
------------
>Marmoset|ENSCJAG00000001400
------------------------------------------------ATGAACTCT---
---------------------------------------------------------CTC
TCCACAAGC---------------------------------------------------
------------------------------------------------------------
---------------------------------------------------GCCTTC---
---AGACCAGTTGCCTTCTCCCTGGGGCTGCTCCTGGTGATGCCTGCTGCCTTCCCT---
------------GCCCCA------GTACCCCTGGGAGAA------------GATTCCAAA
GAGGTAGCTGCCCCAAATAGACAGCTACTCACCTCT---------ACAGAACGAATT---
------------GACAAACACATTCGGTACATCCTCGACGGCATCTCAGCCTTGAGAAAG
GAGATATGTAACAAGAGTAACATGTGTGAAAGCAGCAAAGAGGCACTGGCAGAAAACAAC
CTGAACCTTCCAAAGATGGCAGAAAAAGATGGATGCTTCCAATCTGGATTCAATGAGGAG
ACTTGCCTGCTGAAAATCACCACTGGTCTTTTGGAGTTTGAAGTATACCTAGAGTACCTC
CAGAACAGGTTTGAGAGTAGC---AAGGAACAA---GCCGGAGCTGTGCAGATGAGTACA
AAAGGCCTGATCCAGTCCCTG------CAGAAAAAGGCAAAGAATCTAAGTGCAATAGCC
ACCCCTGACCCAGCCACAAATGCCAGCCTGCTGACGAAGCTGCAGGCACAGGACCAG---
---TGGCTGCAGGGC---------------------GTGACGACGCATCTCATCCTGCGC
AGCTTTAAGGACTTCCTGCAGAACAGTCTGAGGGCTCTTCGGCAAATG------------
------------
>Megabat|ENSPVAG00000006475
------------------------------------------------ATGAACTCC---
---------------------------------------------------------TTC
TGCACAAGC---------------------------------------------------
------------------------------------------------------------
---------------------------------------------------GCTTTC---
---AGGCCAGTCGCCTTCTCCCTGGGGCTGCTGCTAGTGATGGCTACTGCTTTCCCT---
------------ATTCCG------GTTCCCTCCGGAGAA------------GATTCCAAA
GATGATACCAACTCAAACAGACCACAACTCACCTCT---------CCAAACCAAACC---
------------GAAAACCTCATTAAGTCCATCTTCCTTGAAATCTCTGAAGTGAGAAAT
AAGNNNNNNNNNNNNNNNNNNNNNNNNNNNNNNNNNNNNNNNNNNNNNNNNNNNNNNNNN
NNNNNNNNNNNNNNNNNNNNNNNNNNNNNNNNNNNNNNNNNNNNNNNNNNNNNNNNNGAG
ACCTGCTTGATGAAAATCACTACCGGTCTCCTGGAGTTTCAGATATACCTGGACTACCTC
CAGAACAAGTTTGAG------------GAAAAC---GCCAAGGCGATGCAGATGCGAACC
AAAGCCCTGGTCCAGGTGCTG------AAGCAGAAGGTAAAGAATCCAAATGAGATAACC
ACCCCTGACCCAACCACAAACTCCAGCCTGCTGGCTAAGCTGCAGTCGCAGAGCGAA---
---TGGCTGCAGACC---------------------ACGACAATTCACCTCATCCTGCGA
AGCCTTGAGGATTTCCTGCAGTTCACCCAGAGGGCTGTCCGGATAATG------------
------------
>Microbat|ENSMLUG00000015855
------------------------------------------------ATGAACTCC---
---------------------------------------------------------CTC
TCCACAAAC---------------------------------------------------
------------------------------------------------------------
---------------------------------------------------ACCTTC---
---AGTTCAGTGGCCTTCTCCCTGGGGCTGCTCCTGGTGATGACTACTGCTTTCCCT---
------------ACCCCG------GTTCCCCGGGGAGAA------------GATTCTAAA
GATGATACCACCTCAAATAGACCACTACTCACCTCT---------TCAGAACAAATT---
------------GAAAACCTCATTAAGTCCATCCTCCTCGAAATCTCTGACGTGAAAAAT
AAGATGTGTGACAACCATGAATCGTGTAAAAACAGCAAGGAAGTACTGACAGAAAACAAC
CTGAACCTTCCAAAACTGGCCAGAAAAGATGGATGCTTCCATTCTGGATTCAATCAGGAG
ACCTGCTTGATAAGAATCACCACCGGTCTTCTGGAGTTTCAGGTATACCTGGAGTACATC
CAGAACACATTTGAGGGA------------CAT---GCCCAGGCCATGAAGATAGGAACC
AAAGCCCTGGTCAATATCCTG------AGGCAAAAGATGAAGAACCCCGTTGAAGAAACC
ATCCCTGACCCAACCACAAACACTGGCCTGCTGGAGAAGATGCATGCACAGAAAAAC---
---TGGCTGAAGACC---------------------ACGACGATTCACCTCATCCTGCGA
AGCCTCGAGGACTTCCTACAGTTCACTCAGAGGGCTATCCGG---ATG------------
------------
>M_lemur|ENSMICG00000006701
------------------------------------------------ATGAAATCC---
---------------------------------------------------------CTC
------------------------------------------------------------
------------------------------------------------------------
------------------------------------------------------------
---TCCGCACGCGCCTTCTCTCTGGGGCTGCTCCTGGTCGTGGCTACTGCATTCCCC---
------------ACCCCA---GAA---CCTCTGGAAGAA------------GCAGCCAAA
GATGATGCTACCCCAGACAAG------CCA---TCACTCACCACTCCAGAGCAAACA---
------------GAAGGACTCATGAAGCACCTCATCAAA------TCGACCCTGACAGAG
CAGCTGTGTGGCGACAGTTCCAAGTGTGGAGATGCCAAGGAGGCACTGACAGAAAACAAC
CTGAAGCTTCCACAGATAACAGAACAAGATGGATGCTTCCAGTCTGGATTCAGTGAGGAC
AGTTGCCTGGAAACTATCACCTCTGGACTTGCAGCGTATCATGTATACATAGAGTACATT
GAGGACAAGTTTGAGGGTGAT---TTGAACAGT---GCCAGAGCTTTGGATATGGGCGTC
AAATATCTGATCGATATCCTG------AAGGAAAAGATAAAGAATGCGGAGGCGGTCACC
ACCCCTAGCCCAACGGCAAACGCCAAACTGATAGAGGATCTGGAGTCCCAGGATGAG---
---TGGGTGCAGCAC---------------------ACTGCGATTAACATCATCCTGCGC
AGCCTTAAGGAATACCTGCAGTTCAGCTTGAGGGCTATTCAGCCACAG------------
------------
>Mouse|ENSMUSG00000025746
------------------------------------------------ATGAAGTTC---
---------------------------------------------------------CTC
TCTGCAAGA---------------------------------------------------
------------------------------------------------------------
---------------------------------------------------GACTTC---
---CATCCAGTTGCCTTC---TTGGGACTGATGCTGGTGACAACCACGGCCTTCCCT---
------------ACTTCA---CAAGTCCGGAGAGGAGAC------------TTCACAGAG
GAT---ACCACTCCCAACAGA------CCT---GTCTATACCACTTCACAA---GTC---
------------GGAGGCTTAATTACACATGTTCTCTGGGAAATCGTGGAAATGAGAAAA
GAGTTGTGCAATGGCAATTCTGATTGTATGAACAACGATGATGCACTTGCAGAAAACAAT
CTGAAACTTCCAGAGATACAAAGAAATGATGGATGCTACCAAACTGGATATAATCAGGAA
ATTTGCCTATTGAAAATTTCCTCTGGTCTTCTGGAGTACCATAGCTACCTGGAGTACATG
AAGAACAACTTAAAAGATAAC---AAGAAAGACAAAGCCAGAGTCCTTCAGAGAGATACA
GAAACTCTAATTCATATCTTC------AACCAAGAGGTAAAAGATTTACATAAAATAGTC
CTTCCTACCCCAATTTCCAATGCTCTCCTAACAGATAAGCTGGAGTCACAGAAGGAG---
---TGGCTAAGGACC---------------------AAGACCATCCAATTCATCTTGAAA
TCACTTGAAGAATTTCTAAAAGTCACTTTGAGATCTACTCGGCAAACC------------
------------
>Opossum|ENSMODG00000001265
------------------------------------------------------ATG---
---------------------------------------------------------CTC
------------------------------------------------------------
------------------------------------------------------------
------------------------------------------------------CTC---
---ATGGCCACGGCTGCTTTC------------------------CCC------------
---------------------------ACCCCAGGTTCC------------TGGGGGAAA
GGA---TTTACAGGGTATGAG------CTCTCAAGCAAACTGCCGTCCAGCATTCCTGAC
CTGGATTCAATAGTGAATCACGCCAAATATCTCGAGAAGACAGCGTCCGACCTGAAAGAG
GAGATCTGTAGGATCCATAACCTGTGTGACAATAGTAATGAGGCACTCGCCGAAAACAAC
CTGCTTCTTCCCAATATCACAGAGCGAGATGGATGCTTACCTTCGTCATTCAATGAGGAG
ACATGCTTGATAAAGATCATCAGTGGTCTTCAAGACTTTGACATATTTCTTAACTACATG
GAAACTGAGATGGAGGAT---------AACAGG---TTTCAAACCCTAAAGCTGAGCACT
ACTCAATTAGCCAACACTCTG------AAGACCGTGATCAAAAAGACAGATCTAGTTCCC
ACCACCAACCCAACTACCTCCAGTATCCTACTCTCCGAACTGCAGTCTCTGACAGCC---
---TGGTCTAGGAAG---------------------GTGGGTTTCCGTCTCATCCTGTGG
CACTATACCCGCTTCATCCAGGGGACTGTCCGGGCTGTTCGGTATCTGAAA---ACCAGG
AGTCTCGATGCC
>Orangutan|ENSPPYG00000017740
------------------------------------------------ATGAACTCC---
---------------------------------------------------------GTC
TCCACAAGC---------------------------------------------------
------------------------------------------------------------
---------------------------------------------------GCCTTC---
---GGTCCAGTTGCCTTCTCCCTGGGGCTGCTCCTGGTGTTGCCTGCTGCCTTACCT---
------------GCCCCA------GTACCACCAGGAGAA------------GATTCCAAA
GATGTAGCCGCCCCACACAGACAGCCACTCACCTCT---------TCAGAACGAATT---
------------GACAAACAAATTCGGTACATCCTCGACGGCATCTCAGCCCTGAGAAAG
GAGACTTGTAACAAGAGTAACATGTGTGAAAGCAGCAAAGAGGCACTGGCAGAAAACAAC
CTGAACCTTCCAAAGATGGCTGAAAAAGATGGATGCTTCCAATCTGGATTCAATGAGGAG
ACTTGCCTGGTGAAAATCATCACTGGTCTTTTGGAGTTTGAGGTATACCTAGAGTACCTC
CAGAACAGGTTTGAGAGCAGT---GAGGAACAA---GCCAGAGCTGTGCAGATGAGTACA
AAAGTCCTGATCCAGTTCCTG------CAGAAAAAGGCAAAGAATCTAGATGCAATAACT
ACCCCTGACCCAACCACGAATGCCAGCCTGCTGACGAAGCTGCAGGCACAGAACCAG---
---TGGCTGCAGGAC---------------------ATGACAACTCATCTCATTCTGCGC
AGCTTTAAGGAGTTCCTGCAGTCCAGCCTGAGGGCTCTTCGGCAAATG------------
------------
>Panda|ENSAMEG00000003313
------------------------------------------------ATGAACTCC---
---------------------------------------------------------CTC
TCCACAAGC---------------------------------------------------
------------------------------------------------------------
---------------------------------------------------GCCTTC---
---AGTCCAGTTGCCTTCTCCCTGGGGCTGCTCCTGGTGATGGCTACTGCTCTCCCT---
------------ACCCCG------GGACACCTGGGAAGA------------GATTCCAAA
GATGAGGCCACCTCAAATAGACCACCACTCATCTCT---------GCAGACAAAATG---
------------GAA---ATCATTAAATACATCCTCGGCAGAATCTCTGCACTGAAAAAG
GAGATGTGTGACAAGTATAACAAGTGTGAAGACAGCAAGGAGGCACTGGCAGAAAATAAC
TTACATCTTCCAAAACTGGCAGAAAAGGACGGATGCTTCCAATCTGGGTTCAATCAGGAC
ACCTGCCTGACAAGAATCGCTACCGGTCTTCTGGAGTTTCAGGTACACCTGAAATACCTC
CAGGCCAACTATGAAGGTGAT---AAGGAAAAT---GCCAACTCTGTGTACTTCAGTACC
AAAGTCCTGCTCCAGATGCTG------ATGGAAAAGGTAAAGAATCAGGATGAAGTGACC
ACCCCCGACCCCACCACAGACACCGGCCTGCAGGCTATCCTGAAGTCGCAGGACAAG---
---TGGCTGAAGCAA---------------------ACAACAATTCACCTCATCCTGCGG
AACCTTGAGGATTTCCTGCAGTTCAGCCTGAGGGCTGTGCGGGTCATG------------
------------
>Pika|ENSOPRG00000003073
------------------------------------------------ATGAACTCC---
---------------------------------------------------------GTC
TTCGCAAGC---------------------------------------------------
------------------------------------------------------------
---------------------------------------------------GCCCTCCGT
CCAGCTCCCGTGGGCTTCGCGCTGGGGCTGCTCCTCGTGGTGGCCACTGCCTTCCCC---
------------ACTGCTCCTTCAGTTTCCATGAAAGAA------------GAGCCCCAA
GGTGGTGCTACCTCAGATAAA------CTTCACGCC---------GGTCAAAATATC---
------------------TACATTTCTTACATCCTCATGAAGATCTCCGATATCAGAAAG
AAGATGTGCAACTATGACGCCAACTGCCTGGATTGCAAGCAAGTACTGTCAGATGTCAAC
CTGACCCTTCCACAGCTGACAGAAAGAGACGGATGCTTCCCGTCGGCACCAAATCAGGAG
ATTTGCCTGATGAGAATCACTGCTGGCCTTTTGGAGTTTGAGATTTACCTAAAGCACCTT
CAGAACAAGTTCAAGAGTGATGAGGAACAACAT---GGAATTGTGCTGCAGAACAGT---
CAAACCCTGGTCAAGACCCTG------AGGCCAAAGGTCAAGACTACTGAAGAAGCACCC
ACTCTTGAGCCAGCCACTTTGACCAGCCTAAAGGAGAATATGCAGCTGAAGGAGCAG---
---TGG---AAGGAC---------------------ACGACAATCCACTACATCCTGTGT
GGCCTCAAGGACTTCCTGGAGTTCACCCTGCGTGCGGTGCGCCTGATG------------
------------
>Platypus|ENSOANG00000022300
------------------------------------------------ATGAACTCT---
---------------------------------------------------------CTA
------------------------------------------------------------
------------------------------------------------------------
------------------------------------------------------CTC---
---CAAAGCACAGCTGCTCTAATCCTGCTCCTCATCATGACTGCTACCGCCTTGCCC---
------------ACCTCG---AAA---TCCTCCAAGGAAGAACTTTCAGACGTCGCT---
---------------------------CTGCCAAACAAGTCACCCTCGAGCAAACAGCCA
TTTGGAAATCCCGAGTCCCTCACAAAGACTCTCTGGAAACAAGCTAACGGTTTGAAAGAC
AAGATATGTGACGACTACAGTTTGTGTGAGGAAAATAAAGTGGTACTTGCAGAAAACAAT
ATGAACCTTCCAAAAATGACAGAAGAAGATGGATGCTTCCTTTCTGGCTTTAATGAGGAG
ACATGCCTTAAAAGGATCGTCACTGGCCTTTCAGAATTTCAGATATACCTGAAATATGTA
CAAAAAACATTCAAGGGTGAA---GAGAAAATA---CTGGAATCCATACAGAACTATACA
AAACATCTCTCTAATATCTTG------AAGCAG---------------------------
------------------------------------------------------------
------------------------------------------------------------
------------------------------------------------------------
------------
>Rat|ENSRNOG00000010278
------------------------------------------------ATGAAGTTT---
---------------------------------------------------------CTC
TCCGCAAGA---------------------------------------------------
------------------------------------------------------------
---------------------------------------------------GACTTC---
---CAGCCAGTTGCCTTC---TTGGGACTGATGTTGTTGACAGCCACTGCCTTCCCT---
------------ACTTCA---CAAGTCCGGAGAGGAGAC------------TTCACAGAG
GAT---ACCACCCACAACAGA------CCA---GTATATACCACTTCACAA---GTC---
------------GGAGGCTTAATTACATATGTTCTCAGGGAGATCTTGGAAATGAGAAAA
GAGTTGTGCAATGGCAATTCTGATTGTATGAACAGCGATGATGCACTGTCAGAAAACAAT
CTGAAACTTCCAGAAATACAAAGAAATGATGGATGCTTCCAAACTGGATATAACCAGGAA
ATTTGCCTATTGAAAATCTGCTCTGGTCTTCTGGAGTTCCGTTTCTACCTGGAGTTTGTG
AAGAACAACTTACAAGATAAC---AAGAAAGACAAAGCCAGAGTCATTCAGAGCAATACT
GAAACCCTAGTTCATATCTTC------AAACAAGAGATAAAAGACTCATATAAAATAGTC
CTTCCTACCCCAACTTCCAATGCTCTCCTAATGGAGAAGTTAGAGTCACAGAAGGAG---
---TGGCTAAGGACC---------------------AAGACCATCCAACTCATCTTGAAA
GCACTTGAAGAATTTCTAAAGGTCACTATGAGGTCTACTCGGCAAACC------------
------------
>Sheep|ENSOARG00000012021
------------------------------------------------ATGAACTCC---
---------------------------------------------------------CTC
TTCACAAGC---------------------------------------------------
------------------------------------------------------------
---------------------------------------------------GCCTTC---
---AGTCCACTCGCTGTCTCCCTGGGGCTGCTCCTGGTGATGACTTCTGCTTTCCCT---
------------ACCCCG------GGTCCCCTGGGAGAA------------GATTTCAAA
AATGACACCACCCCAAGCAGACTACTTCTGACCACT---------CCAGAAAAAACC---
------------GAAGCTCTCATTAAGCACATCGTCGACAAAATCTCTGCAATAAGAAAG
GAGATATGTGAGAAGAATGACGAGTGTGAAAACAGCAAGGAGACACTGGCAGAAAATAAG
CTGAAACTTCCAAAAATGGAGGAAAAAGATGGATGCTTCCAATCTGGGTTCAATCAGGCG
ATTTGCTTGATCAAAACCACTGCTGGTCTTCTGGAGTATCAGATATACCTGGACTTCCTC
CAGAACGAGTTTGAGGGAAAT---CAGGAAACT---GTCATGGAGTTGCAGAGCAGTATC
AGAACACTGATCCAGATCCTG------AAGGAAAAGGTAAAGATCGCAGGTCTAATAACC
ACT------CCAGCCACACACACTGACATGCTGGAGAAGATGCAGTCCTCAAACGAG---
---TGGGTAAAGAAC---------------------GCAAAGGTTATCATCATCCTGAGA
AGCCTTGAGAATTTCCTGCAGTTCAGCCTGAGAGCTATTCGGATGAAG------------
------------
>Shrew|ENSSARG00000012781
------------------------------------------------ATGAGCTCG---
---------------------------------------------------------CTG
TCCCCACGC---------------------------------------------------
------------------------------------------------------------
---------------------------------------------------GCCTTC---
---AGTCCAGTCGCCTTCTCCCTGGGGCTGCTCCTGGTGCTGGCTACTGCCTTCCCC---
------------ACCCCG------GCCCCCCTGGGAGAA------------GAGGCCACG
GATGCTGCCGCCCCGACCCTGCCGCCCGTCACCTCT---------CCCGAAAGAACC---
------------GAAGACCTCATTAAGTACATCCTGGGCAAAATCTCG---CTACTGAAG
GAGCTGTGTGGCAAGTACGGCAAGTGTGAGAACGTGAAGGAAGCACTGGCAGAGAACAGC
CTGAACCTTCCGAAGATGGCAAATGGAGTGGAATGCTTCCCGTCCAGGTTTGATCAGGAG
CCTTGCCTGATAAGAATCACCTCCGGTCTCTTGGAGTTTCAGATATACCTAGAGTACCTT
CAGAAAGTGTTTGATGGTGAT---AAGAAAAAT---GCCATGGATGTGCATGACAATACC
AAAAACCTGGTTCAGCTCCTG------AAGCAAAACGTGAAGAACCCGGATGAAGTCACG
ACTCCAGACCCCAGCCACAGTGCCAACGTGCTCAGCTGGCTACAGTCCCAGTCCCAGAAA
AACTGGCTACAGAGC---------------------ACCACGTTCCACATGATGCTGCAG
AGCCTGGAGGACTTCCTGCAGTTCAGCCTGAGGGCCGTCCGAATCATG------------
------------
>Sloth|ENSCHOG00000010921
------------------------------------------------------------
------------------------------------------------------------
------------------------------------------------------------
------------------------------------------------------------
---------------------------------------------------ACCCTC---
---AGCCAAGTTGTCTTCTCCCTGGGGCTGCTCCTGGTGATGGCTACTGCTTTCCCC---
------------ACCCCA------ACCCAGCTGGGAGAA------------GATTCCAAA
GATGATGCCACCCCAAATAGACCACCACTCACCTCT---------CCACACAAAGCG---
------------GAAGAACTTATTAAGTACATTCTCGGCAAAATCTCTGAATTGAAAAAG
GAGNNNNNNNNNNNNNNNNNNNNNNNNNNNNNNNNNNNNNNNNNNNNNNNNNNNNNNNNN
NNNNNNNNNNNNNNNNNNNNNNNNNNNNNNNNNNNNNNNNNNNNNNNNNNNNNNNNNGAA
ACTTGCCTGATGAGAATCGCCACTGGTCTTTTGGAGTTTCAGAACTCCCTGGAGTACCTG
AAGAAT---TTTGAGGGTTAT---AAGGAAAAG---GTTGACGTTGTGCAGATGGCTATC
AAAGTCCTAATCGAAATCCTG------AAGCAAAAGATTAAGAATCCAGATAAAGTAACC
ACCCCTGACCCAAGCGCAGATGCCACCCTGCTGACTAAG---CAGCCACAGACCGAC---
---TGGCTGAAGAAT---------------------ACAACTGCTCACCTCATCCTGCAA
AGCCTTGAGAAATTCATGGAGTCCAGTCTGAGGGCTGTTCGGAATAAG------------
------------
>Tas_devil|ENSSHAG00000011246
---------------------------AAATACAGATCAGAGATGTCGGGAGGCTCA---
---------------------------------------------------------CTC
------------------------------------------------------------
------------------------------------------------------------
------------------------------------------------------TGC---
---TCTCCGACCACCAGACTC------------------------CCCGGCCTGCCT---
------------TCAACG---CTC---ACCCCGGACGCC------------TTGGGG---
---------------------------GTCTCCAGCAAGCCAGCATTGGGCACTACCGAC
CTGGGCAAATGCAAGAGCCTAGCCAAAACGCTGTACAAAGAAGCTGACGCCCTGAAGGAA
GAGAATGGTGAAAACCAGAGCATGTGCGACAATAGCAGCACCATACTAGCTGAAAACAAC
CTGGTCTTTCCCAACTTGACAGAGCAAGATGGATGCTTCTATTCTGGATTCAATAAGGAG
ACATGCCTGATAAACCTCATCAGTAAACTGCAGGAATTTGACGGGTATTTCCAGTTCATG
GAAAATGAGCTGAAAGAAAAG---AAAAGCAGG---ATCGAAGCACTAAAAATGTTCACG
ACTCAACTAGCCGAGTCTCTG------AAAAAATTGATGATGGGGGCAGATCTAGTACCA
ACCCTCAACCCAACTGCCTCCCATGACCTGGTTTTGAAACTGAAGAGCCTGAATGAG---
---TGGTCCAGGAAG---------------------GTGGCTCTCCATCTCAGCCTGTGT
CGCTACATCAAGTTCATGGAGCATACCATTCGGGCTATTCGGAACATGGAC---CCCACG
GATGTCAGTGTT
>Turkey|ENSMGAG00000016678
------------------------------------------------------------
------------------------------------------------------------
------------------------------------------------------------
------------------------------------------------------------
------------------------------------------------------------
------------------------------------------------------------
------------------------------------------------------------
------------------------------------------------------------
------------------------------------------------------------
------------------------------------------------------------
---------------GTGACGGAGGAGGACGGCTGCCTGCTCGCCGGCTTCGACGAGGAG
AAATGCCTGAGGAAGCTCTCCAGCGGCCTGTTCGCCTTTCAGACCTATCTGGAATTCATT
CAAGAAACTTTTGCTAGCGAA---AAGCAGAAT---GTCGAATCGCTGTGCTACGGCACA
AAGCACCTGGCGGCCACGATC------CGGCAGATGGTGATAAATCCCGATGAAGTGGTC
ATCCCAGACTCAGCCACCCAGAAATCCCTCCTCGCCAAGCTGAAGTCAGATAAGGCG---
---TGGATAGAGAAG---------------------ATCACCACGCACCTCATCCTCCGT
GACTTTACTTCGTTTATGGAGAAGACCGTGAGGGCCGTTCGCTATTTGAAAAACACCAGG
AGTTTCAGTGCC
>Human|ENSG00000136244
------------------------------------------------ATGAACTCC---
---------------------------------------------------------TTC
TCCACAAGC---------------------------------------------------
------------------------------------------------------------
---------------------------------------------------GCCTTC---
---GGTCCAGTTGCCTTCTCCCTGGGGCTGCTCCTGGTGTTGCCTGCTGCCTTCCCT---
------------GCCCCA------GTACCCCCAGGAGAA------------GATTCCAAA
GATGTAGCCGCCCCACACAGACAGCCACTCACCTCT---------TCAGAACGAATT---
------------GACAAACAAATTCGGTACATCCTCGACGGCATCTCAGCCCTGAGAAAG
GAGACATGTAACAAGAGTAACATGTGTGAAAGCAGCAAAGAGGCACTGGCAGAAAACAAC
CTGAACCTTCCAAAGATGGCTGAAAAAGATGGATGCTTCCAATCTGGATTCAATGAGGAG
ACTTGCCTGGTGAAAATCATCACTGGTCTTTTGGAGTTTGAGGTATACCTAGAGTACCTC
CAGAACAGATTTGAGAGTAGT---GAGGAACAA---GCCAGAGCTGTGCAGATGAGTACA
AAAGTCCTGATCCAGTTCCTG------CAGAAAAAGGCAAAGAATCTAGATGCAATAACC
ACCCCTGACCCAACCACAAATGCCAGCCTGCTGACGAAGCTGCAGGCACAGAACCAG---
---TGGCTGCAGGAC---------------------ATGACAACTCATCTCATTCTGCGC
AGCTTTAAGGAGTTCCTGCAGTCCAGCCTGAGGGCTCTTCGGCAAATG------------
------------
