# Supplementary material for: Adaptive Evolution in TRIF Leads to Discordance between Human and Mouse Innate Immune Signaling
Source: Genome Biol Evol. 2021 Dec 6;13(12):evab268. doi: 10.1093/gbe/evab268 (PMC8691055; doi:10.1093/gbe/evab268)
Supplement: evab268_Supplementary_Data [file evab268_supplementary_data.zip › IL12A.best.fas]

>Alpaca|ENSVPAG00000008762
------------------------------------------------------------
------------------------------------------------------------
------------------------------------------------------------
------------------------------------------------------------
------------------------------------------------------------
------------------------------------------------------------
------------------------------------------------------------
------------------------------------------------------------
------------------------------------------------------------
------------------------------------------------------------
---------------------------GCCAGACAAACCCTAGAATTT---TACTCTTGC
ACTTCTGAAGAGATTGACCATGAAGATATCACCAAAGATAAAACCAGCACAGTGGAGGCC
TGCTTACCACTGGAATTAGCCACGAATGAGAGTTGCCTGGCTTCCAGGGAGACCTCT---
------------------TTAATAACTCATGGGAGTTGCCTGGCTTCCGGAAAGACCTCT
TTT------ATGACGACCCTGTGCCTTAGCAGCATC---TATGAGGACTTGAAGATGTAC
CATATGGAGTTCCAGGCCATGAATGCAAAGCTTCTGATGGACCCTAAGAGGCAGATCTTT
CTGGATCAGAACATGCTGGTAGCCATTGCTGAGCTGATGCAGGCTCTGAATGTCAGCGGT
GAGACTGTGCCGCAG------------------AAACCCTCCCTGGAAGAA------CCG
GATTTTTATAAGACCAAAGTCAAGCTCTGCATACTTCTTCACGCCTTCAGAATTCGTGCA
GTGACCATCGACAGAATGATGAGCTATCTGAAT------------TCTTCC---------
---------------
>Armadillo|ENSDNOG00000041731
------------------------------------------------------------
------------------------------------------------------------
------------------------------------------------------------
ATGTGGCCCCCTGGGCCGGCCCGCCAGCCGCCGCGCTCGCCGCTGCCCGCGCCGCCCCGT
CCCGCCGCCGCCCAGCTCCGCGCAGAGCCGCCCAGC------------------------
---------------------------------------------ATG------------
------------------------------------------------------------
---------------------------TGCCCGGCGCGCGGCCTCCTCCTCGTGGCCAGC
CTTGTCCTCTTGGACAGTCTC---------AGCTTGGCCAGGAATCTCCCTACAGCC---
ACACCAAGCCCT------GGAATGTTCCGG---TGCCTCGACCGCTCTCAAAACCTGCTG
AAGGCCGTCAAGAACTCGCTTCAGAAGTTCACACAAACCCTAAAATCG---TACCCTTGC
ACTCCTGAAGAGATTGATCACGAAGACATCACAAAGGATAAAAGCAGCACAGTGAAGGCC
TGTTTACCACTGGAATTAACCAAGAATGAAAGTTGCATGGCTTCCAGAGAGACTTCT---
------------------TTCATAATCAATGCGAATTGCTTAGCCTCCGGGAAGACCTCT
CTG------ATGATGACCCAGTGCCTTAGTAGCATC---TATGAGGACCTGAAGTTGTAC
CAGGTGGAGTTCAAGACCCTGAAGCCAGAACTT---------------------------
CTGGATCAAAACATGCTGGAGGCTATTGATGACCTAATGCAGGCCCTGAGTTTCAGCAGT
GAGACTGTGCTA---------------------CCAAAACCCGCCATCAAA------AGT
GATCCTTATAAAATCAAAATGAAGCTCTGCATTCTTCTTCATGCTTTCAGAATTCGTGCA
GTGACTATTGATAGAATGATGAGCTACCTGAAT------------TCTTCC---------
---------------
>Bushbaby|ENSOGAG00000013000
------------------------------------------------------------
------------------------------------------------------------
------------------------------------------------------------
------------------------------------------------------------
------------------------------------------------------------
---------------------------------------------ATG------------
------------------------------------------------------------
---------------------------AGTCCCCAGCGCAGCCTGCTCCTAGTGGCCATC
CTAGTCCTCTTGGACCACCTC---------AGCTTGGCCAGGAACCTCCCCCGGCCC---
ACCCCAGAACCA------GGA------AGG---TGCCATCAGCATTCCCAAAAGCTGCTG
GAGGCTGTCAGCACCACCCTTCAGAAGGCCAGAGAAACCCTAAATTCT---TCCTCCCAC
ACTTCTGAAGAGATTGATCATGAAGACATCACAAAAGATAAAACCAGCACAGTAAGGGCC
TGCATACCGCTAGAATTAACCAAGAATGAGAGTTGCCTGGCCTCCAGAGAGACATCT---
------------------TTCATACCTAATGGGAAATGCCTAACCTCTAGAAAGACCTCT
TCT------ATGATGACTCTGTGCCTTAGTAGTATC---TATGAGGACTTGAAGATGTAC
CAGGTGGAGTTCAAAGCCATGAATGAGGTGCTTTCCATGTATCCCATCAACCAGACCATT
CTAGATCAAAACTTGCTGACTGTTATGGAGAAGCTGATGCAGGACCTGAATTCCACCAGC
GAGACTGTGATGCAC------------------CCATCTTCCCATGAAGAA------ACA
AACTTTTATAAAACTAAAGTCAAGCTCTTTGTACTTCTTCATGCTTTCAGAATTCGTGCA
GTGACTATTGATAGAGTGATGAGCTATCTGAAT------------TCTTCC---------
---------------
>Cat|ENSFCAG00000011130
------------------------------------------------------------
------------------------------------------------------------
------------------------------------------------------------
------------------------------------------------------------
------------------------------------------------------------
------------------------------------------------------------
------------------------------------------------------------
---------------------------------------GGCCTCCTCCTTGTAACCATC
CTGGTCCTGTTAAACCACCTGGACCACCTCAGTTTGGCCAGGAACCTCCCCACACCC---
ACACCAAGCCCA------GGAATGTTCCAG---TGCCTCAACCACTCCCAAACCCTGCTG
CGAGCCATCAGCAACACGCTTCAGAAGGCCAGACAAACTCTAGAATTT---TACTCCTGC
ACTTCCGAAGAGATTGATCATGAAGATATCACAAAAGATAAAACCAGCACAGTGGAGGCC
TGCTTACCACTGGAATTAACCATGAATGAGAGTTGCCTGGCTTCCAGAGAGATCTCT---
------------------CTGATAACTAATGGGAGTTGCCTGGCCTCCAGAAAGACCTCT
TTT------ATGACGACCCTGTGCCTTAGCAGTATC---TATGAGGACTTGAAGATGTAC
CAGGTGGAGTTCAAGGCCATGAATGCAAAGCTGTTAATGGATCCTAAAAGGCAGATCTTT
CTGGATCAAAACATGCTGACAGCTATTGATGAGCTGTTACAGGCCCTGAATGTCAACAGT
GTGACTGTGCCACAG------------------AACTCCTCCTTGGAAGAA------CCG
GATTTTTATAAAACTAAAATCAAGCTCTGCATACTTCTTCATGCTTTCAGAATTCGTGCA
GTGACCATCAATAGAATGATGAGCTATCTGAAT------------TCTTCC---------
---------------
>Chicken|ENSGALG00000009574
ATGGCAGAGCACGGCATCGGCAGCAGAGCGGCACGGCTGGGGGTCGGGCGC---------
------------------------------------------------------------
------------------------------------------------------------
------------------------------------------------------------
------------------------------------------------------------
------------------------------------------------------------
------------------------------------------------------------
------------------------------------------TGCGTGCTGCTGGCCGCG
CTCTGCCTGCTGCTG---------CCTTCCACGTGGGCA---------------CTGCCA
CCTCCTGCCCAC------AACCTGGCCAAG---GGACTCAACTGCTCCAGGGCGCTGCTG
GCCGCTGCAAACGAGGCACTCCTGAAGGTGCAGAAGCAGAGGACGCTGGGGTTTGAGTGC
ACCCTTGAAGAGGTCGATCTTGAAGACGTCACCAACAGTCAGAGCAACACAATAAAGTCC
TGCACGTCTCAGGAT---CCGGGG------------------------------------
---------------------------CCTGGAAACTGCCCCGTACTGGAAAGTTCTACT
TTA------GATATGAGCAAATGCCTGCAGGGGATC---TACGAAGACCTGAAAACCTAC
AAGGCAGAGCTGGGGAACCTCAGG------------------------------------
---GATCTGAGGGTGCTGACATCCATTGATGACATGATGCAAGCCCTGCAGCCCCGCAGC
CCAGCCATGCTGCAG------------------CCCTCGCCCAGCACCACC------CTT
GGCTCCTTCCAGGGCCGCATGCGGCTCTGCGGGGTCCTGCACGCCTTCTGCCTGCGCGCA
GTCACCATCGGCAGGATGCTGGGCTACCTGAGTGCCCTCACTGCAGAGATG---------
---------------
>Chimpanzee|ENSPTRG00000015576
---------------------------------------------ATGTGGCCCCCTGGG
TCAGCCTCCCAGCCACCGCCC------------TCACCTGCCGCGGCCACAGGT------
------------CTGCATCCAGCGGCTCGCCCA---------------------------
------------------------------------------------------------
------------------------------------------------------------
---------------------GTGTCCCTGCAGTGCCGGCTCAGCATG------------
------------------------------------------------------------
---------------------------TGTCCAGCGCGCAGCCTCCTCCTTGTGGCTACC
CTGGTCCTCCTGGACCACCTC---------AGTTTGGCCAGAAACCTCCCCGTGGCC---
ACCCCAGACCCA------GGAATGTTCCCA---TGCCTTCACCACTCCCAAAACCTGCTG
AGGGCCGTCAGCAACATGCTCCAGAAGGCCAGACAAACTCTAGAATTT---TACCCTTGC
ACTTCTGAAGAGATTGATCATGAAGATATCACAAAAGATAAAACCAGCACAGTGGAGGCC
TGTTTACCATTGGAATTAACCAAGAATGAG---TGCTNAAATTCCAGAGAGACCTCT---
------------------TTCATAACTAATGGGAGTTGCCTGGCCTCCAGAAAGACCTCT
TTT------ATGATGGCCCTGTGCCTTAGTAGTATT---TATGAAGACTTGAAGATGTAC
CAGGTGGAGTTCAAGACCATGAATGCAAAGCTTCTGATGGATCCTAAGAGGCAGATCTTT
CTAGATCAAAACATGCTGGCAGTTATTGACGAGCTGATGCAGGCCCTGAATTTCAACAGT
GAGACTGTGCCACAA------------------AAATCCTCCCTTGAAGAA------CTG
GATTTTTATAAAACTAAAATCAAGCTCTGCATACTTCTTCATGCTTTCAGAATTCGGGCA
GTGACTATTGATAGAGTGATGAGCTATCTGAAT------------GCTTCC---------
---------------
>Cow|ENSBTAG00000015150
------------------------------------------------------------
------------------------------------------------------------
------------------------------------------------------------
------------------------------------------------------------
------------------------------------------------------------
---------------------------------------------ATG------------
------------------------------------------------------------
---------------------------TGCCCGCTTCGCAGCCTCCTCCTCATATCCACC
CTGGTTCTCCTCCACCACCTGCCCCACCTCAGTTTGGGCAGGAGCCTCCCCACCACC---
ACAGCAAGCCCA------GGAAGG---AGC---TGCCTCGACTACTCCCAAAACCTGCTG
AGGGCTGTCAGCAACACGCTACAGAAGGCCAGACAAACTCTAGAATTT---TACTCCTGC
ACTTCTGAGGAGATCGATCATGAAGATATCACCAAAGATAAAACCAGCACAGTGGAGGCC
TGTTTACCACTGGAATTAGCCACGAATGAGAGTTGCCTGGCTTCCAGAGAGACATCT---
------------------TTTATAACTAATGGGCATTGTCTGGCTTCTGGAAAGACCTCT
TTT------ATGACAACCCTGTGCCTTAGAAGTATC---TATGAGGACTTGAAGATGTAC
CACGTGGAGTTCCAGGCCATGAATGCAAAGCTTCTGATGGATCCTAAGAGGCAAATCTTT
CTAGACCAGAACATGCTGGCAGCTATTGCTGAGCTGATGCAGGCCCTGAATTTCGACAGT
GAGACTGTGCCACAG------------------AAACCCTCCCTGAAAGAA------CTG
GATTTTTACAAGACAAAAGTCAAGCTCTGCATCCTTCTTCACGCCTTCAGAATTCGTGCG
GTGACCATCGACAGAATGATGAGCTATCTGAGT------------TCTTCC---------
---------------
>Dog|ENSCAFG00000014200
------------------------------------------------------------
------------------------------------------------------------
------------------------------------------------------------
------------------------------------------------------------
------------------------------------------------------------
---------------------------------------------ATG------------
------------------------------------------------------------
---------------------------TGCCCGCCGCGCGGCCTCCTCCTTGTGACCATC
CTGGTCCTGCTAAGCCACCTGGACCACCTTACTTGGGCCAGGAGCCTCCCCACAGCC---
TCACCGAGCCCA------GGAATATTCCAG---TGCCTCAACCACTCCCAAAACCTGCTG
AGAGCCGTCAGCAACACGCTTCAGAAGGCCAGACAAACTCTAGAATTA---TATTCCTGC
ACTTCCGAAGAGATTGATCATGAAGATATCACAAAGGATAAAACCAGCACAGTGGAGGCC
TGCTTACCACTGGAATTAACCATGAATGAGAGTTGCCTGGCTTCCAGAGAGATCTCT---
------------------TTGATAACTAACGGGAGTTGCCTGGCCTCTGGAAAGGCCTCT
TTT------ATGACGGTCCTGTGCCTTAGCAGCATC---TATGAGGACTTGAAGATGTAC
CAGATGGAATTCAAGGCCATGAACGCAAAGCTTTTAATGGATCCCAAGAGGCAGATCTTT
CTGGATCAAAACATGCTGACAGCTATCGATGAGCTGTTACAGGCCCTGAATTTCAACAGT
GTGACTGTGCCACAG------------------AAATCCTCCCTTGAAGAG------CCG
GATTTTTATAAAACTAAAATCAAGCTCTGCATACTTCTTCATGCTTTCAGAATTCGTGCG
GTGACCATCGATAGAATGATGAGTTATCTGAAT------------TCTTCC---------
---------------
>Dolphin|ENSTTRG00000009289
------------------------------------------------ATGCCCCCCGGG
TCGGCCTTCCAGCCACCACCC------------TCACCTGCCGCGTGCACCCGT------
------------CTGCGTCCAGCTGCCCGCTCG---------------------------
------------------------------------------------------------
------------------------------------------------------------
---------------------GTGCCCCCGCAGCGC---CTCAGCATG------------
------------------------------------------------------------
---------------------------TGCCCGCCTCGCAGACTCCTCCTTGTGGCCACC
CTGGTCCTCCTCCACCACCTGGACCACTTTAGTTTGGCCAGGAGCCTACCCGCCACC---
ACAGCGGGCCCC------GGAATGTTCCAG---TGCCTCAACCACTCCCAAAACCTGCTG
AGAGCCGTCAGCAACACCCTTGGGAAGGCCAGACAAACCCTAGAATTT---TACTCCTGC
ACTTCTGAAGAGATTGATCATGAAGATATCACCAAAGATAGAACCAGCACAGTGGAGGCC
TGCTTACCACTGGAATTAGCCACGAATGAGAGTTGCCTGGCTTCCAGAGAGACCTCT---
------------------TTAATAACTAATGGGAGTTGCCTGGCTTCCAGAAGGAGCTCT
TTT------ATGACGACCCTGTGCCTTAGCAGTATC---TATGAGGACTTGAAGATGTAC
CACATGGAGTTCCAGGCCATGAACGCAAAGCTGCTGATGGATCCTAAGAGGCAGATCTTT
GTGGATCAGGACATGCTGGTGGCTATTGCTGAGCTGATGCAGGCCCTGAATTCCCACAGC
AAGATTGTGTCACAG------------------AAACCCTCCCTGGAAGAA------CTG
GATTTTTATAAGACTAAAGTCAAGCTCTGCATACTTCTTCATGCCTTCAGAATTCGTGTG
GTGACCATCGACAGAATGATGAGCTATCTG---------------AGTTCT---------
---------------
>Elephant|ENSLAFG00000001089
------------------------------------------------------------
------------------------------------------------------------
------------------------------------------------------------
------------------------------------------------------------
------------------------------------------------------------
---------------------------------------------ATG------------
------------------------------------------------------------
---------------------------TGCTCGCAGCGCAGCCTCCTCCTTGCGGCCACT
CTCATCCTCCTGGCCCACCTC---------AGCTTGGCCAGGAACCTCCCAGAGACC---
TCACCAGGCTCT------GGAATGTTCGAG---TGCCTCAGCCACTCCCAAAACCTGCTG
AGGGCTGTCAGCAACATGCTTCAGAAGGCCAGACAAACCCTAGAGTTT---TACTCCTGC
ACTTCTGAAGAGATTGACCATGAAGATATCACTAAAGATAAAACCAGCACGGTCAAGGCC
TGCTTACCACCGGAATTAACCGCGAATGAGAATTGCCTGGCTTCCAACAAGACCTCT---
------------------TTCATAACCGATGGGAGTTGCCTGGCTTCCAGAAAGACGTCT
TTT------ATAATGACCCTGTGCCTTAGTAGTATC---TACGAGGACCTGAAGATGTAC
CAGGTGGAGTTCAAGGCCATGAATGCAAAGCTTTTGATGGACCCCAAGAGGCAGATCTTT
CTGGATCAAGACATGTTGGCAGCTATTGACAAGCTGATGCAGGCCCTGAATTTCAACAGT
GAGACTGTGCCACAA------------------AAACCCTCCCTTGAAGAG------CCG
GATTTTTATAAAACTAAAATCAAGCTTTGTATCCTTCTTCACGCTTTCAGAATTCGTGCA
GTGACTATCAACAGGATGATGAGCTATCTGAGT------------TCTTCC---------
---------------
>Ferret|ENSMPUG00000002896
------------------------------------------------------------
------------------------------------------------------------
------------------------------------------------------------
------------------------------------------------------------
------------------------------------------------------------
---------------------------------------------ATG------------
------------------------------------------------------------
---------------------------TGCCCGCCGCGCGGCCTCTACCTTCTGACCCTC
TTGGTCCTCCTAAACCACGTGGACGACCTCAGTTTGGCCAGGAGCCTCCCCACAGCA---
TCCCCAAGCCCA------GGAATGTTCCAG---TGCCTCAGCCACTCCCAAAACCTGCTG
AGAGCTGTCAGCAACACGCTTCAGAAGGCCCAACAAACCCTAGAACTT---TACTCCTGC
ACTTCTGAAGAGATTGATCATGAAGATATCACAAAGGATAAAACCAGCACCGTGGAGGCC
TGCTTACCATTGGAATTAACCATGAATGAGAGTTGCCTGGCTTCCAGAGAGATCTCT---
------------------TTGATAACTAATGGGAGTTGCCTGGCCTCCAGAAAGGCCTCC
TTT------ATGACGACCCTGTGCCTTAGCAGTATC---TATGAGGACTTGAAGATGTAC
CAGGTGGAGTTCAAGGCCATGAACGCAAAGCTTTTAATGGATCCTAAGAGGCAGATCTTT
CTGGATCAAAGCATGCTGACGGCTATTGATGACTTGTTGCAGGCCCTGAATTTCAACAGT
GTGACTGTGCCACAG------------------ACATCTTCCCTTGAAGAA------CCA
GATTTTTATAAAACTAAAATCAAGCTCTGCATACTTCTTCATGCTTTCAGAATTCGTGCC
GTGACCATCGATAGAATGATGAGCTATCTGAAC------------TCTTCC---------
---------------
>Gibbon|ENSNLEG00000004371
---------------------------------------------ATGTGGCCCCCTGGG
TCAGCCTCCCAGCCACCGCCC------------TCACCTGCCGCGGCCACAGGT------
------------CTGCATCTAGCGGCTCGCCCA---------------------------
------------------------------------------------------------
------------------------------------------------------------
---------------------GTGTCCCTGCAGTGCCGGCTCAGCATG------------
------------------------------------------------------------
---------------------------TGTCCAGCGCGCAGCCTCCTCCTTGTGGCCACC
CTGGTCCTCCTGGACCACCTC---------AGTTTGGCCAGAAACCTCCCCGTGGCC---
ACCCCAGGCCCA------GGAATGTTCCCA---TGCCTTCACCACTCCCAAAACCTGCTG
AGGGCCGTCAGCAACATGCTCCAGAAGGCCAGACAAACTCTAGAATTT---TACCCTTGC
ACTTCTGAAGAGATTGATCATGAAGATATCACAAAAGATAAAACCAGCACAGTGGAGGCC
TGTTTACCATTGGAATTAACCAAGAATGAGAGTTGCCTAAATTCCAGAGAGACCTCT---
------------------TTCATAACTTGTCAAAGAATGTTATCATCTAGGCAGCTGTAT
CAC------TTAACCCCTCTGTGCCTCAGTTTCCTCCAATATGAAAGTATTTATTCATCA
AGGGTGCAAATTAAACAGGCCTCTCATCGAAGATGCATGTGCTTGGAAAATGAGTATTTC
TTTTCTCAGGTTCTGCGGACTGAGTTGCAGGCTCTGAGACATGCCCTGAATTTCAACAGT
GAGACTGTGCCACAA------------------AAATCCTCCCTTGAAGAA------CCA
GATTTTTATAAAACTAAAATCAAGCTCTGCATACTTCTTCATGCTTTCAGAATTCGGGCA
GTGACTATTGATAGAGTGATGAGCTATCTGAAT------------GCTTCC---------
---------------
>Gorilla|ENSGGOG00000006828
---------------------------------------------ATGTGGCCCCCTGGG
TCAGCCTCCCAGCCACCGCCC------------TCACCTGCCGCGGCCACAGGT------
------------CTGCATCCAGCGGCTCGCCCA---------------------------
------------------------------------------------------------
------------------------------------------------------------
---------------------GTGTCCCTGCAGTGCCGGCTCAGCATG------------
------------------------------------------------------------
---------------------------TGTCCAGCGCGCAGCCTCCTCCTTGTGGCTACC
CTGGTCCTCCTGGACCACCTC---------AGTTTGGCCAGAAACCTCCCCGTGGCC---
ACCTCAGACCCA------GGAATGTTCCCA---TGCCTTCACCACTCCCAAAACCTGCTG
AGGGCCGTCAGCAACATGCTCCAGAAGGCCAGACAAACTCTAGAATTT---TACCCTTGC
ACTTCTGAAGAGATTGATCATGAAGATATCACAAAAGATAAAACCAGCACAGTGGAGGCC
TGTTTACCATTGGAATTAACCAAGAATGAGAGTTGCCTAAATTCCAGAGAGACCTCT---
------------------ATCATAACTAATGGGAGTTGCCTGGCCTCCAGAAAGACCTCT
TTT------ATGATGGCCCTGTGCCTTAGTAGTATT---TATGAAGACTTGAAGATGTAC
CAGGTGGAGTTCAAGACCATGAATGCAAAGCTTCTGATGGATCCTAAGAGGCAGATCTTT
CTAGATCAAAACATGCTGGCAGTTATTGACGAGCTGATGCAGGCCCTGAATTTCAACAGT
GAGACTGTGCCACAA------------------AAATCTTCCCTTGAAGAA------CCA
GATTTTTATAAAACTAAAATCAAGCTCTGCATACTTCTTCATGCTTTCAGAATTCGGGCA
GTGACTATTGATAGAGTGATGAGCTATCTGAAT------------GCTTCC---------
---------------
>Guinea_pig|ENSCPOG00000000016
------------------------------------------------------------
------------------------------------------------------------
------------------------------------------------------------
------------------------------------------------------------
------------------------------------------------------------
---------------------------------------------ATG------------
------------------------------------------------------------
---------------------------AGTCCTTTGCGCAAGTGCCTCCTTCTGACGAGC
CTTGTCCTCCTGGTGAGCTGC---------AGTTTGGCCAGGAACCTCCCTAGGGCC---
TCACCAGCACCAGTCACAGAACCGGTCCAG---TGCTTTAACCACTCCCAAACTCTGCTG
AGGGCGGTGAACAGTGAACTTCACAAGGCCATACAAATGCTAGCAGTT---TACTCCTGT
ACTCCTGAAGAGATCGATCATGAAGATATCACAAAAGACAAAACCAGCACCGTGAAAGCC
TGTGTACCACTGGAATTAGTCAAGAATGAGAGCTGCCTGGCTTCTGGACATATTTCT---
------------------TTCACAACCAATGGGAGTTGCCTGGCTTCCGGAAAGACCTCT
TTT------ATGATGGCCCTGTGCCTTAACAGTATC---TATGAGGACTTGAAGCTGTAC
CAGCTGGAGTTCAAGAACATGAATGCACAACTTTTAATGGATCCTCAGAGGCAGATCTTT
TTAGATCAAAACATGCTTTCAGCTATTGATGAATTGATTCAGGCCCTGAATGGCAGCGAT
GTGACTGTGCCACAA------------------AAGCTTTCCCTTGAAGAA------CCG
GATTTTTATAAAATTAAAATGAAGCTCTGCATACTTCTACACGCTTTCAGAATTCGTGCG
GTGACTATCGACAGAGTGATGAGCTACCTGACT------------TCTTCC---------
---------------
>Hedgehog|ENSEEUG00000004470
---------------------------------------------ATGGGGCCC------
GCCGCCTCCCAGTCACCGCCC------------TCACCTGCCGCGGCCGCAGTC------
------------CCGCGCCCAGCGGCCGCGTCC---------------------------
------------------------------------------------------------
------------------------------------------------------------
---------------AGCCCCGAGCCCGCACCGTCCAGGCCCAGCATG------------
------------------------------------------------------------
---------------------------AGCCCCCAGAGCAGCCTCCTCGTTGTGGCCACT
CTGGCCCTCCTGAGCGCCAGCGACCACCTGAGTCTGGCCCCGAGCATC---TTTGTAACC
TCCGAGGAGCCA------GGCATAGCCCAG---TGCCTCAGCCGCTCGCAGAAGCTGCTC
CAGGCTGTCAGCAACACGCTACAGAAGGCCAGACAAACCCTAGAGCTT---TACCCTTGC
AGCCCTGAAGAAACTGATCATGAGGACATCACAAAAGATAAAACCAGCACAGTGGAGGCC
TGCCTGCCCCTGGAGCTGGCCATGAATGGGAGTTGTGTGACCTCCAGAAAGGCCTCT---
------------------TCTTTGATGAATGGGAGTTGTATGACCTCCAGAAAGGCCTCT
TCT------TTGATGGATCTATGTCTTAGCAGTATC---TATGAGGACCTGAAGATGTAC
CAGCTGGAGTTCAAGACCATGAATGCTACGCTTCTTATGGATCCCAAGAGGCAGATCTTT
CTAGATCAAAACCTGATGATGGCTATTGGGGAGCTGATGCAGGGCCTGAAGTTGAACAGT
GAGAACACGTCACAA------------------AACCCTGCCCTGGAAGAA------CTG
GATTTTTATAAAATGAAAACCAAGCTCTGCATACTTCTGCATGCTTTCCGAGTTCGAGTG
GTGACTATCAACAGAATGATGACCTATCTG---------------TCCTCT---------
---------------
>Horse|ENSECAG00000024671
---------------------------------------------ATGTCACCCCCCGGG
CCGGGCTCGCCACCACCGCCC------------TCACCTGCGGCGTCCACCCGT------
------------CGGCGTCCCGCGGCCAGTCCA---------------------------
------------------------------------------------------------
------------------------------------------------------------
---------------------GAGTCGGCGCAGCGCCCGCTCGCCATG------------
------------------------------------------------------------
---------------------------TGCGCCCCGCGCGGCCTCCTCCTTGTGGCCATC
CTGGTCCTCCTAAACCACCTGGACCACCTCAGTTTGGCCAGGAACCTCCCCACAGCC---
ACACCAGGCCCA------GGAATGTTCCAG---TGCCTCAACCACTCCCAAAACCTGCTG
AGGACCGTCAGCAACACGCTTCAGAAGGCCAGGCAAACCCTAGAATTC---TACTCCTGC
ACTTCTGAAGAGATCGATCAT---GATATCACAAAAGACCATAGCAGCACCGTGGCGGCC
TGCCTCCCCCTGGAACTCGCCCCGAACGAGAGTTGCCTGGCTTCCAGAGAGATCTCT---
------------------TTCATAACTAATGGGAGTTGCCTGACCCCCGGAAAGGCCTCT
TCT------ATGATGACGCTGTGCCTTAGCAGCATC---TATGAGGACTTGAAGATGTAC
CAGGTGGAGTTCAAGGCCATGAATGCCAAGCTGTTGATAGATCCTCAGAGGCAGATCTTT
CTGGATGAGAACATGCTGACAGCCATTGACAAGCTGATGCAGGCCCTGAACTTCAACAGT
GAGACTGTGCCACAA------------------AAGCCCTCCCTTGAAGGA------CTG
GATTTTTATAAAACTAAAGTCAAGCTCTGCATCCTTCTTCATGCCTTCAGAATCCGCGCA
GTGACCATCAACAGGATGATGGGCTATCTGAAT------------TCTTCC---------
---------------
>K_rat|ENSDORG00000011607
------------------------------------------------------------
------------------------------------------------------------
------------------------------------------------------------
------------------------------------------------------------
------------------------------------------------------------
------------------------------------------------------------
------------------------------------------------------------
------------------------------------------CTGCTCCTCGTGGCCGCC
CTCGCGCTCCTGGACCACACC---------AGCCAGGCCAGGAGCCTGTCCGCGTCCGCA
ACCCACGCGGGG------GGGCCCCACGCG---TGCCTCGACAGCTCCCAGAACCTGCTG
CGGGCCGTCGGCCGCGCGCTGCAGAAGGCCAGACAGACCCTGGAACAT---TACTCTTGC
ACTGCGGAAAAGATTGGTCATGTAGATATCACAAAAGACAGAACAAGCACGGTGGAGGCC
TGCGTGCCCCTGGAGCTGGCCAAGAACAAGAGCTGCCTGGTTTCTAGAGAAACATCT---
------------------GTCCTGACTACGGGGAGTTGCCTAGCCTCTACAGAGCCTTCT
CCAGAGCCGATGATGACCCTGTGCCTCAGCAGTATC---TATGAGGACTTGAAAATGTAC
CAGGGGGAGTTCAAGGCCATGAATGCAATACTATTGATGGATCCCACAAGTGAGATCACT
CTAGATAAAGACATGCTAACAGCTATTGATGCCCTGATGCAGGCTCTGAATTCCAAGAGC
GAGACAGTGCCACAC------------------CAACCTTCCTCTGAAGAG------CCA
GATTTGTACAGGATAAGAATGCAGCTTTGCATCCTTCTCCATGCCTTTAGAGTCCGTGCA
GTTACTATCGACAGAGTGATGAGCTACCTGAGC------------TCTTCC---------
---------------
>Macaque|ENSMMUG00000023084
---------------------------------------------ATGTGGCCCCCTGGG
TCAGCCTCGCAGCCACCGCCC------------TCACCTGCCACGGCCACAGGT------
------------CTGCATCCAGCGGCTCGCCCA---------------------------
------------------------------------------------------------
------------------------------------------------------------
---------------------GAGCCCCTGCAGTGCCGGCTCAGCATG------------
------------------------------------------------------------
---------------------------TGTCCAGCGCGCAGCCTCCTCCTTGTGGCCACC
CTAGTCCTCCTGGACTACCTC---------AGTTTGGCCAGAAACCTCTCCGTGGCC---
ACCCCAGGCCCA------GAAATGTTCCCG---TGCCTTCACCACTCCCAAAACCTGCTG
AAGGCCGCCAGCAACACGCTTCAGAAGGCCAGACAAATTCTAGAATTT---TACCCTTGC
ACTTCTGAAGAGATTGATCATGAAGATATCACAAAAGATAAAACCAGCACAGTAGAGGCC
TGTTTACCATTGGAATTAATCAAGAATGAGAGTTGCCTAAATTCCAGAGAGACTTCT---
------------------TTCATAACTAATGGGAGTTGCCTGGCCTCCAGAAAGACCTCT
TTT------ATGATGGCCCTGTGCCTTAGGAGTATT---TATGAAGACTTGAAGATGTAC
CAAGTGGAGTTCAAGACCATGAATGCAAAGCTTCTGAGGGATCCTAAGAGGCAGATCTTT
CTAGATCAAAACATACTGGGAGTTATTGATGAGCTGATGCAGGCCCTGAATTTCAACAGT
GAGACTGTGCCACAA------------------AAATCCTCCCTTGAAGAA------CCG
GATTTTTATAAAACTAAAATCAAGCTCTGCATACTTCTTCATGCTTTCAGAATTCGGGCA
GTGACTATTGATAGAGTGATGAGCTATCTGAAT------------GCTTCC---------
---------------
>Marmoset|ENSCJAG00000000431
---------------------------------------------TTGTGGCCCCCTGGG
TCAGCCTTGCAGCCACCTCCC------------TCACCTGCCGCGGCCACAGGT------
------------CTGCATCCAGCGGCTCGCCCA---------------------------
------------------------------------------------------------
------------------------------------------------------------
---------------------GTGTCCCTGCAGTGCCGGCCCAGCATG------------
------------------------------------------------------------
---------------------------TGTCCAGCGCGCAGCCTCCTCCTTGTGGCCACT
CTGGTCCTCCTGGACTGCCTC---------AGCTTGGCCAGAAACCTCCCCATGGCC---
ACCCCAGACCCA------GGAATGTTCCCG---TGCCTTCACCACTCCCAAACCCTGCTA
AGGGCCGTCAGCAACATGCTCCAGAAGGCCAGACAAACTCTAAAATTT---TACCCTTGC
ACTTCTGAAGAGATTGATCATGAAGATATCACAAAAGATAAAACCAGCACAGTGGAGGCC
TGCTTACCATTGGAATTAACCAAGAATGAGAGTTGCCTAAATTCCAGAGAGACCTCT---
------------------TTTATAACTAACGGGAGTTGCCTGGCCTCCAGAAAAACCTCT
TTT------ATGATGGCCCTGTGCCTTAGTAGTATT---TATGAAGACTTGAAGATGTAC
CAGGTGGAGTTCAAGGCCATGAATGCAAAGCTTCTGATGGATCCTAAGAGGCAGATCTTT
CTAGATCAAAACATGCTGGCAGTTATTGACAAGCTGATGCAGGCCCTGAATTTCAACAGT
GAGACTGTGCCACAA------------------AAGTCCTCCCTTGAAGAA------CCG
GATTTTTATAGAACTAAAACCAAGCTCTGCATACTTCTTCATGCTTTCAGAATTCGGGCA
GTGACCATTGATAGAGTGATAAGCTATCTGCAT------------GTTGCC---------
---------------
>Megabat|ENSPVAG00000006082
---------------------------------------------ATGTGGCCCCCTGGG
TCGGCCTCCACACCGTCC---------------TCACCTGCTGCATCCAGCCCT------
------------CGACGTCCAGCTGCTGGCTCG---------------------------
------------------------------------------------------------
------------------------------------------------------------
---------------------GTGTCCGCGCAGCGCCCACTCAGCATG------------
------------------------------------------------------------
---------------------------AACCCACCGCACGGACTCCTCCTTGTGGCCACT
CTGGTCCTCCTAAACCACCTGGACCACTTCAGTTTGGCCAGGAACCTCCCCACAGCC---
ACACCAGGCCCA------GGAATGTTCAAG---TGCCTCAACCACTCCCAAAACCTGCTG
AGGGCCGTCAGCAGCGCACTTCAGAAGGCCAGACAAACTCTAGAATTT---TACTCCTGC
ACTTCTGAAGAGATTGATCATGAAGATATTACAAAAGATAAAACCAGCACCATAGAGGCC
TGTTTACCACTGGAATTAACCACGAATGAAAGTTGCCTGGTGTCCAGAGAGATCTCT---
------------------TTCATAACTAATGGGAATTGCCTGGCCTCCGGGAAGGCTTCT
TAT------ATGATGACCCTCTGCCTTAGTAGTATC---TATGAGGACTTGAAGATGTAC
CAGGTGGAGTTCAAGGCCATGAATGCAAAGCTTTTGATGGATCCTAAGAGGCAGATCATT
CTGGATCAAAATATGCTGGCAGCTATTGATGAGCTAATGCAGGCCCTGAATTTCAACAGT
GAGATTGTGCCACAA------------------AAACCCTTCTTTGAAGAA------CCA
GATTTATATAAGACTAAAATCAAGCTCTGCATCCTTCTTCATGCTCTCAGAATTCGTGCA
GTGACTATTGATAGGATGATGAGCTATCTGAAT------------TCTTCC---------
---------------
>Microbat|ENSMLUG00000014101
---------------------------------------------CCGGGGCCCGGGGGA
GTTAATCCGAAAGCGCCGCCA------------GCCCCGCGGGCCCAACTCCAC------
------------GTGTCACCGAGAAGGGCTTCT---------------------------
------------------------------------------------------------
------------------------------------------------------------
---------------------GTTTCTTGC------CCAGGATCCCTC------------
------------------------------------------------------------
---------------------------AGCTACAGCTCTAGCCTCCTCCTGGCAGTTTCT
CTGGTCCTCCTGCACCACCTC---------AGTTTGGCCAGGAACCTCCCCACCACAGCC
ACGGCAGGCCCT------GGCATGTTCGCG---TGCCTCAGCCACTCCCGGAACCTGCTG
AAGGCCGTCAGCAGCACGCTTCACAAGGCCAGACAAACATTAGAATTT---TACTCCTGC
ACTTCTGAAGAGATTGATCATGAAGATATCACAAAAGATAAAACCAGCACCGTAGAAGCC
TGCCTACCACTGGAATTAATCACGTATGAGAATTGCCTGGTTTCCAGAGAGATTGCT---
------------------TTCATAACTAATGGGAGTTGCCTGGCTTCCAGAACGGCCTCT
TTT------ATGACGACCCTGTGCCTCAGTAGTATC---TATGAGGACTTGAAGATGTAC
CAGGTGGAGTTCAAGGCCATAAATGCAAAGCTTTTGATGGATCCTAAGAGGCAGATCATT
CTGGATCAAAACATGTTGGCAGCTATTGATGAGCTGATGCAGGCCCTGAATTTCAACAGT
GCGGCTGTGCCACAG------------------AAACCCGCCCTGGAAGAA------CTG
GATCTTTACAAGACGAAAGTCAAGCTCTGCATCCTCCTTCACGCTTTCAGAGTCCGCGCA
GTGACTATCAACAGGATGATGAGCTATCTGAAT------------TCTTCC---------
---------------
>M_lemur|ENSMICG00000006475
---------------------------------------------ATGTGGCTGGCCGGG
TCAGCCTCCCAGACACCGCCC------------TCACCTGCTGTGGCCACAGGT------
------------CCGCATCCAGCCGCCCGCTCC---------------------------
------------------------------------------------------------
------------------------------------------------------------
---------------------GTGTCCGCGCAGTGCCGGCTCAGCATG------------
------------------------------------------------------------
---------------------------TGTCCCCCGCGCAGCCTCCTGCTCGTGGCCTCC
CTAGTCCTCCTGGACCACCTC---------AGCTTGGCCAGGAGCCTCCCCAGGACC---
ACGCCAGGCCCA------GAAATGTTCCAG---TTCCTTCAGCATTCCCAAAACCTGCTG
GGAGCTGTCAGCACCATGCTGCAGAAGGCCAACCAAACCCTAGAATTT---TACTCCTGC
ACTTCTGAAGAGATTGATCATGAAGATATCACAAAAGATAAAACCAACACAGTGTGGGCC
TGTTTACCACTAGAATTAACCAAGAATGAGAGTTGCCTGGCTTCCAGAGAGACCTCT---
------------------TTCATAAGTAGTGGGAGTTCCCTGACCTCCAGAGAGGCTTCT
TTC------ATGAAGACCCAGTGCCTTAGCAGTATC---TATGAGGACTTGAAGATGTAC
CAGGTGGAGTTCAAGGCCATGAATGCAAAGCTTTTGATGGATCCTAAGAGGCAGATCTCT
CTAGATCAAAACATGCTGGCAGTTATTGATGACCTCATGCAGGCCCTGAATTTCAACAAT
GAGACTGTGCCACAA------------------AACTCCTCCCTTGAAGAA------CTG
GATTTTTATAAAACTAAAATGAAGCTCTGCATACTTCTTCATGCTTTCAGAATTCGTGTG
GTGACTATAGATAGAGTGATGAGCTATCTGAAT------------TCTTCC---------
---------------
>Mouse|ENSMUSG00000027776
------------------------------------------------------------
------------------------------------------------------------
------------------------------------------------------------
------------------------------------------------------------
------------------------------------ATGGTCAGCGTTCCAACAGCCTCA
CCCTCGGCATCCAGC------AGCTCCTCTCAGTGCCGGTCCAGCATG------------
------------------------------------------------------------
---------------------------TGTCAATCACGCTACCTCCTCTTTTTGGCCACC
CTTGCCCTCCTAAACCACCTC---------AGTTTGGCCAGGGTCATTCCAGTCTCT---
GGACCT------------------GCCAGG---TGTCTTAGCCAGTCCCGAAACCTGCTG
AAGACCACAGATGACATGGTGAAGACGGCCAGAGAAAAACTGAAACAT---TATTCCTGC
ACTGCTGAAGACATCGATCATGAAGACATCACACGGGACCAAACCAGCACATTGAAGACC
TGTTTACCACTGGAACTACACAAGAACGAGAGTTGCCTGGCTACTAGAGAGACTTCT---
------------------TCCACAACAAGAGGGAGCTGCCTGCCCCCACAGAAGACGTCT
TTG------ATGATGACCCTGTGCCTTGGTAGCATC---TATGAGGACTTGAAGATGTAC
CAGACAGAGTTCCAGGCCATCAACGCAGCACTTCAGAATCACAACCATCAGCAGATCATT
CTAGACAAGGGCATGCTGGTGGCCATCGATGAGCTGATGCAGTCTCTGAATCATAATGGC
GAGACTCTGCGCCAG------------------AAACCTCCTGTGGGAGAA------GCA
GACCCTTACAGAGTGAAAATGAAGCTCTGCATCCTGCTTCACGCCTTCAGCACCCGCGTC
GTGACCATCAACAGGGTGATGGGCTATCTGAGC------------TCCGCC---------
---------------
>Opossum|ENSMODG00000011361
------------------------------------------------------------
---ATGAGCCCCCAA---------------------------------------------
------------------------------------------------------------
------------------------------------------------------------
------------------------------------------------------------
------------------------------------------------------------
------------------------------------------------------------
---------------------------------------CATATCTTCCTCATTGCCACA
TTGATTGGCCTCAGC---------CAGATCCACTGGGCCACAAGCCTT---CCTGTGCCC
CAACCCGAACCC------AGCATGCCTCAG---TGTCTCACAGCCTCCAAGAACCTAGTG
GAGGCTACAAATGAAATTCTCCAGAAGTCAAGAAAAATACTTGAGCTT---TATCCTTGC
TCCTTGGAAGAAATTGATCACGAAGATATCACTAAAGGCAGAAGCGACACCGTGAGGGCT
TGCTTGCCCCCAGAATTCATCAAG------------------------------------
---------------------------AACGGAAGTTGCCTGGTTTCCACAGAGACACTT
TTC------ATTAAGGATTTGTGCCTGAGAAGCATC---TATGAGGACCTGGAGACCTAC
AAGGCTGAGTTTAACGTGATCAAGAAAACTCTCACAAAGGACCCTGCCAAGCAGATTTCT
GTGGATCTCAACATGTTGGCTGCCATTGAGGAGATGATGCAGGCCCTGAATTTCAACAGC
AAAAATGTGCCCCTG------------------ATCTCTTCACCCAAAGAA------TCT
GACTTTTACAAGACTAAAGTCAAGCTCTGTGTCCTCCTTCATGCCTTTCAAACCCGGACC
GTGACCATCGATAGAATGATGAACTACCTG------------GCTCCCTCC---------
---------------
>Orangutan|ENSPPYG00000014253
---------------------------------------------ATGTGGCCCCCTGGG
TCAGCCTCCCAGCCACCGCCC------------TCACCTGCCGCGGCCACAGGT------
------------CTGCATCCAGCGGCTCGCCCA---------------------------
------------------------------------------------------------
------------------------------------------------------------
---------------------GTGTCCCTGCAGTGCCGGCTCAGCATG------------
------------------------------------------------------------
---------------------------TGTCCAGCGCGCAGCCTCCTCCTTGTGGCTACC
CTGGTCCTCCTGGACCACCTC---------AGTTTGGCCAGAAACCTCCCTGTGGCC---
ACCCCAGGCCCA------GGAATGTTCCCG---TGCCTTCACCACTCCCAAAACCTGCTG
AGGGCCGTCAGCAACATGCTCCAGAAGGCCAGACAAACTCTAGAATTC---TACCCTTGC
ACTTCTGAAGAGATTGATCATGAAGATATCACAAAAGATCAAACCAGCACAGTGGAGGCC
TGTTTACCATTGGAATTAACCAAGAATGAGAGTTGCCTAAATTCCAGAGAGACCTCT---
------------------TTCATAACTAATGGGAGTTGCCTGGCCTCCAGAAAGACCTCT
TTT------ATGATGGCCCTGTGCCTTAGTAGTATT---TATGAAGACTTGAAGATGTAC
CAGGTGGAGTTCAAGACCATGAATGCAAAGCTTCTGATGGATCCTAAGAGGCAGATCTTT
CTAGATCAAAACATGCTGGCAGTTATTGATGAGCTGATGCAGGCCCTGAATTTCAACAGT
GAGACTGTGCCACAA------------------AAATCCTCCCTTGAAGAA------CCG
GATTTTTATAAAACTAAAATCAAGCTCTGCATACTTCTTCATGCTTTCAGAATTCGGGCA
GTGACTATTGATAGAGTGATGAACTATCTGAAT------------GCTTCC---------
---------------
>Panda|ENSAMEG00000003144
---------------------------------------------ATGGGACCCCCCGGG
CCGGCCTCCCACCACCGCCCTCACCTGCTGCGCCCTCAGTCCGCGTCCAGC---------
------------------------GCCGGCCCG---------------------------
------------------------------------------------------------
------------------------------------------------------------
---------------------GGGTCCACGCAGTGCCCGCTCAGCATG------------
------------------------------------------------------------
---------------------------TGCCCGCCGCGCGGCCTCCTCCTCGTGACCATC
CTGGTCCTCCTAACCCACCTGGACCACCTCAGTTTGGCCAGGAGCCTCCCCCCAGCC---
TCCCCAAGCCCA------GGAATGTTCCTG---TGCCTCAACCACTCCCAAAACCTGCTG
AGAGCCGTCAGCAACTCGCTTCAGAAGGCCAGACAAACTCTAGAACTT---TACTCCTGC
ACTTCTGAAGAGATTGATCATGAAGACATGACAAAGGATAAAACCAGCACAGTAGAGGCC
TGCTTACCGTTGGAATTAACCATGAATGAGAGTTGCCTGGCTTCCAGAGAGATCTCT---
------------------TTGATAACTAATGGGAGTTGCCTGGCATCCAGAAAGGCCTCT
TTT------ATGACAACCCTGTGCCTCAGCAGCATC---TATGAGGACTTGAAGATGTAC
CAGGTGGAGTTCAAGGCCATTAACGCAAAGCTTCTAATGGATCCTAAGAGGCAGATCTTT
CTGGATCAAAACATGCTGACAGCTATTGATGACCTGTTACAGGCCCTGAATTTCAACAGT
GTGACTGTGCCACAG------------------AAATCCTCCCTTGAAGAA------CCG
GATTTTTATAAAACTAAAATCAAGCTCTGCATACTTCTTCATGCTTTCAGAATTCGGGCG
GTGACCATCGATAGAATGATGAGCTATCTGAAT------------TCTTCC---------
---------------
>Pig|ENSSSCG00000011730
------------------------------------------------------------
------------------------------------------------------------
------------------------------------------------------------
------------------------------------------------------------
------------------------------------------------------------
---------------------------------------------ATGTGTTCCCCTGGG
GGCCTCCAAACTAGCGCCCTCACCTGCGACGTCCATCCATCTGCGTCCAGCCGCCGACTC
GCTGTCACCGCAGCGCCGCTCAGCATGTGCCCGCTGCGCAACCTCCTCCTTGTGGCCACC
CTGGTCCTCCTCAACCACCTGGACCATCTCAGTTTGGGCAGGAGCCTCCCTGCAACC---
ACAGCAGGCCCA------GGAATGTTCAAA---TGCCTCAACCACTCCCAAAATCTGCTG
AAGGCCGTCAGCAACACACTTCAGAAGGCCAAACAAACCCTAGAATTT---TACTCCTGC
ACTTCAGAAGAGATCGATCATGAAGATATCACCAAAGATAAAACCAGCACAGTGGAGGCC
TGCTTACCACTTGAACTAGCCACGAATGAGAGTTGCCTGGCTGCCAGAGAGACCTCT---
------------------TTAATAACTAATGGAAATTGCCTGACTTCTGGAAAGACCTCT
TTT------ATGACAACCCTGTGCCTTAGCAGTATC---TACGAGGACTTGAAGATGTAC
CATGTGGAGTTCCAGGCCATGAATGCAAAGCTTCTGATGGATCCTAAGAGGCAGATCTTT
CTGGATCAGAACATGCTGACAGCTATTACTGAGCTGATGCAGGCTCTGAATTTCAACAGT
GAGACTGTGCCACAG------------------AAGCCCTCCCTGGAAGAA------CTG
GATTTTTATAAGACTAAAATCAAGCTCTGCATACTTCTTCATGCCTTCAGAATTCGTGCG
GTGACCATCGACAGAATGATGAGCTATCTGAAT------------TCTTCC---------
---------------
>Platypus|ENSOANG00000002081
------------------------------------------------------------
------------------------------------------------------------
------------------------------------------------------------
------------------------------------------------------------
------------------------------------------------------------
------------------------------------------------------------
------------------------------------------------------------
------------------------------------------------------------
------------------------------------------------------------
---------------------------------------------GCCAAAAAGCTCCTA
GGCGCGATAAGCGGCACTTGGCAGAAGGCAAGTCAAATATTGGAACTT---TACTCCTGC
ACCCCTGAAGAGATTGACCATGAAGATATCACTAGAAACCAAATAAATACTATGAAGGCA
TGTTTTCTGGAAGAGTTAACCAAGAATAACCTTGGAATGACTATGTATAACATATCTGAT
---------------TTCTCCTTCCAGAATGGCACTTGCGTGAAAACAGAAGCCTATCTA
AAT------CTGAGCCAAAGGTGTTTGAAAAGCATC---TCTGAGGATCTGGAAAAATAC
AAAGTGGAGTTCAAGGCAATCAATAAAACTCTTTCAAGTGATCATAGGAGGCAGATTTCT
CTAGATCACAATATGTTGGCTGCAATAGATGAACTCATGCAGGCCCTGAATATCCCCGCA
CCTTCGGAAACCCCAGATACACTCCCCACATCAACTACAAGTTATAGGACA------GAC
GATTTTTATAAAACCAAGATCAAGCTCTGCATACTTCTTCAGGCATTCAGAATCCGTGTT
GTGACAATCAACAGACTGATGAACTACCAGAAT------------TCTTCT---------
---------------
>Rabbit|ENSOCUG00000010149
------------------------------------------------------------
------------------------------------------------------------
------------------------------------------------------------
------------------------------------------------------------
------------------------------------------------------------
---------------------------------------------ATG------------
------------------------------------------------------------
---------------------------TGCTCCCTGCGCGGCCTCCTCCTTGTGTCCACG
CTTGTCCTTCTGAACGGCCTC---------AGTCTGGCCAGGAACCTGCCCGTGGCC---
ACACCGGACCTG------GGACTATTCCAG---TGCCTTAACCACTCCCAAAACCTGCTG
AGAGCCGTCAGCGACACGCTACACAAGGCCAGACAAACTCTAGAATTC---TACTCCTGC
ACTTCTGAGGAGATTGATCATGAAGATATCACAAAAGATAAGACCAGCACGGTGAAGGCC
TGTTTACCACTGGAGTTAACCAAGAATGAGAGTTGCCTGGCTTCCAGAGAGACCTCT---
------------------TTAATAATTAATGGGAGTTGCCTGTCTTCTGGAAAGACCTCC
TCT------ATGGTGACCCTGTGCCTTAGTAGTATC---TATGAGGACTTGAAGATGTAC
CAGGTAGAGTTCATGGCCATGAATGCAAAGCTTCTGATGGATTCTAAGAGACAGATCTTT
CTAGATCAAGACATGCTGGGAGCTATTGAAGAGCTGATGCAGGCCTTGAATTCCAACAGT
GGAGCTGTGCCACAA------------------AACCCCTCCCTTGAAGAG------CTG
GATTTCTATAAAACAAAAATCAAACTCTGCATTCTTCTGCATGCTTTCAGAATTCGTGTG
GTGACTATTGATAGAATGATGAGCTATCTGAGT------------TCTTCC---------
---------------
>Rat|ENSRNOG00000009468
------------------------------------------------------------
------------------------------------------------------------
------------------------------------------------------------
------------------------------------------------------------
------------------------------------------------------------
---------------------------------------------ATG------------
------------------------------------------------------------
---------------------------TGTCAATCACGCTACCTCCTCTTCTTGGCCACC
CTTGTCCTCCTAAACCACCTC---------ACTTCGGCCAGGGTCATACCAGTCTCT---
GGACCT------------------GCCAAG---TGTCTTAACCAGTCCCAAAACCTGCTG
AAGACCACGGACGACATGGTGAGGACGGCCAGAGAAAAATTGAAACAT---TACTCTTGC
ACTGCTGGAGACATCGATCATGAAGACATCACACGGGACAAAACCAGCACACTGGAGGCC
TGCTTACCACTGGAACTCCACAAGAATGAGAGTTGCCTGGCTACTAAAGAGACTTCT---
------------------TCCATCATAAGAGGGAGCTGCCTGCCTCCACAAAAGACTTCT
TTG------ATGATGACCCTGTGCCTTGGTAGCATC---TATGAGGACTTGAAGATGTAC
CAGTCAGAGTTCCAGGCCATAAATGCAGCACTTCAGAGCCACAATCATCAGCAGATCACT
CTGGACAGAAACATGCTGATGGCTATTGATGAGCTAATGCAGTCTCTGAATCACAGCGGC
GAGACTCTGCACCAG------------------AAAGCTCCCATGGGAGAA------GCA
GATCCTTACAGAGTGAAGATGAAGCTCTGTATCCTGCTCCATGCCTTCAGCACCCGCGTC
ATGACTATCAACAGGGTGATGAACTATCTGAGC------------TCCTCC---------
---------------
>Sheep|ENSOARG00000002198
------------------------------------------------------------
------------------------------------------------------------
------------------------------------------------------------
------------------------------------------------------------
------------------------------------------------------------
---------------------------------------------ATG------------
------------------------------------------------------------
---------------------------TGCCCGCTTCGCAGCCTCCTCCTCATATCCACC
CTGGTTCTCCTCCACCACCTGCCCCACCTCAGTTTGGGCAGGAGCCTGCCCACCACC---
ACAGCAGGCCCA------GGAAGG---AGT---TGCCTTGACTACTCCCAAAACCTGCTG
AGGGCCGTCAGCAACACGCTGCAGAAGGCCAGACAAACCCTAGAATTT---TACTCCTGC
ACTTCTGAGGAGATTGATCATGAAGATATCACCAAAGATAAAACCAGCACAGTGGAGGCC
TGTTTACCACTGGAATTAGCCACGAATGAGAGTTGCCTGGCTTCCAGAGAGACCTCT---
------------------TTAATAACTAATGGGCATTGTCTGTCTTCTGGAAAGACCTCT
TTT------ATGACAACCCTGTGCCTTAGAAGTATC---TACAAGGACTTGAAGATGTAT
CACATGGAGTTCCAGGCCATGAATGCAAAGCTTCTGATGGATCCTAAGAGGCAAGTCTTT
CTAGACCAGAACATGCTGGCAGCTATTGCTGAGCTAATGCAGGCCCTGAATTTCGACAGT
GAGACTGTGCCACAG------------------AAACCCTCCCTGGAAGAA------CTG
GATTTTTACAAGACAAAAGTCAAGCTCTGCATCCTTCTTCACGCCTTCAGAATTCGTGCG
GTGACCATCGACAGAATGATGAGCTATCTGAGT------------TCTTCC---------
---------------
>Squirrel|ENSSTOG00000014615
------------------------------------------------------------
------------------------------------------------------------
------------------------------------------------------------
------------------------------------------------------------
------------------------------------------------------------
------------------------------------------------------------
------------------------------------------------------------
------------------------------TCACTTGCAGGCCTCCTTCTCCTGGCCTCC
CTTGTCCTCCTGGAGCATCTT---------GGTTCTGCCAGGAACCTCCCCAGGAGC---
ACCCCAGTCCCA------GCAGTGTCCCAGGAGTGCCACAACCTCTCCCAAACCCTGCTG
AGCACTGTGGATAGTGCCCTACAGAACGCCATAGAAATCCTAGAGCAT---TATCCCTGC
AGTGCTGAAGAGGTCAATCATGAAGATATCACCAAGAACAGAACCAACACAGTGAAGGCC
TGCTTGCCCCAGGAACTAGCCCAGAATGAAAATTGCCTGGCTTCTAGAGAGACCTCT---
------------------TTTATAATTAAGGGGAGCAGCCTGACCTCGGGGAGGACCTCC
TGG------AATACGACGCTGTGCTTTAGTAGTATC---TACGAGGACTTGAAGATGTAC
CAGCTGGAGCTCAAGGCCATCAATGAAAAGCTGTTGATGGATCCTAAGGGACAGATCTAT
GAAGATAAAGCCCTGCTGGCCGCTGTGGATTACCTGATGCAGGCCGTGAATGTCAACAAC
GAGACTGTGCCTCAG------------------ACACCATCCCCTGAAGCACCTTCCCCT
AATCTGTATAGAACGAAAACCAAGCTCTGCATACTTCTTCACGCTCTGCGAATCCGGGCA
GTGACCATCGACAGGGTGATGAGCTATCTGAAT------------TCTTCT---------
---------------
>Tas_devil|ENSSHAG00000004838
---------------------------------------------GCGCGTCCCCCGGCA
AGCGCCTCGCCTCCCGGGGCT------------GCGTTCGCGGCG---------GCCGGC
TGTGCCAGGTACCCCCGCCCCCAC------------------------------------
------------------------------------------------------------
------------------------------------------------------------
---------------------------TCCCAAGGCCAGCTTTCGGTT------------
------------------------------------------------------------
---------------------------TTGCCCGGGGGCGATACCTTCCTCATTGCCATA
CTTATTGGCCTTAGC---------CAAGTCAACTGGGTCAAGAGCATT---CCTGTGATC
CAGTCTGAACCC------AGCATGCACCAG---TATCTCAGAGGCTCCAAGAACCTACTG
GGGACCGTCACTGAGACTCTTCAGCAGGCAAGACAAAAACTTGAACTT---TACTCTTGT
TCCTTGGAAGAGATCGATCATGAAGATATCACCGAA------AGCAACACAGGCAGGGTC
TGCTTACCCCCAGAATTGATCAAGAAGAATTTC------------------ATTTCTAAT
CCAACGGGGAAAATTTTCATCATTAATAATGGAAGTTGCCTGGATTCCAAAGAGAAACTT
TCC------GTTAAGCAGTTGTGTCTTAAGAGCATC---TATAAGGATCTGGAGACTTAT
AAGACTGAGTTTAAAGTGGTCGAGGAAACTCTTGCAAAGGACCCTACAAGGCAGATTTCT
CTGGATCAAAATATGTTGGCTGCTATTGATGAGATGATGCAGGCCCTGAATTTCAGTAGT
GAAAACATGACAGTG------------------ACCCCTTCACCCAAAGAA------CCT
GACTTCTACAAGGCTAAAGTCAAGCTCTGCCTCCTCCTTCATGCTTTTAGAATCCGGGTT
GTGACCATCGATAGAATGAGGAACTACCTGTGCTTCCTAAAGGACTCATCACCCAGTGGC
TTCAGGTCTTTGGGA
>Tree_shrew|ENSTBEG00000002506
------------------------------------------------TGG---CCCGGG
TCAGCCTCCCAGCCACCGCCC------------TCACCTGCTCGGCGCACCGGT------
------------CCTCAGCCCGCGTCCCGCTCAGAGCCCGGCATGTGTGCCCCGCGCAGC
------------------------------------------------------------
------------------------------------------------------------
------------------------------------------------------------
------------------------------------------------------------
------------------------------------------CTCCTCCTGGCAGCCACC
CTTGTCCTCCTGCACCATGGC---------ACTTTGGCCAGGAACCTTCCTACGGCC---
AGGCCAGGCCCA------GGCAAGTTTGGA---TGCCTTAGCCACTCCCAGAACCTGCTG
ACCGCCATCAGCAACACTCTTCAGAAGGCCAGAAAAAACCTAGAATTT---TACTCCTGT
ACTTCCGAAGAGATTGATCATGAAGATATCACAAAAGATAAAACCAGCACAGTGAAGGCC
TGTTTACCCCTGGAATTAATCACGAATGAGAGTTGCCTGGCTTCCAGAGAGACCTCT---
------------------TTCAAAACCAATGGGAGTTGCCTGGCCCCTGAAAAGACCTCC
CAT------ATGATGACCCTGTGTCTTAGTAGTATC---TATGAAGACTTGAAGATGTAC
CAGGTGGAGTTCAAGGCCATAAATGCCCAGCTTTGGATGGATCCTGAAAGGCAGATCCTT
TTAGATCAAAACATGCTGACAGCTATTGATGAGCTGATGCAG------------------
------------------------------------------------------------
------------------------------------------------------------
------------------------------------------------------------
---------------
>Turkey|ENSMGAG00000010602
---------------------------------------------GGGCGC---------
------------------------------------------------------------
------------------------------------------------------------
------------------------------------------------------------
------------------------------------------------------------
------------------------------------------------------------
------------------------------------------------------------
------------------------------------------TGGGTGCTGCCGGCTGTG
CTCTGCCTCCTGCTG---------CCATCCACGTGGGCA---------------CTGCCT
GCTCCTGCCCAC------AGCCTGGCCAAG---GGACTCAACTGCTCCAGGTCACTGCTG
GCTGCTGCCAACGAGGCACTCCTGCAAGTGCAGAAACAGGGGGTACTGGGATTTGAATGC
ACCCTTGAAGAGGTCGATCTTGAAGATGTCACCAACAGCCAAATCAACACAATAAAATCC
TGCATATCTGAGGAT---ACAGGG------------------------------------
---------------------------GCTGGAAAGTGTCCAGTACTGGAAAGTTCTACT
TTA------GATATGAGCAAATGCCTGCAGGGGATC---TACGAAGATCTGAAAACCTAC
AAGGCAGAGCTGTGGAACCTCAAG------------------------------------
---GATCTGAGGGTGCTGACATCCATTGATGACATGATGCAAGTCCTGCAGCCCCGCAGT
CCGGCCACGCCGCAG------------------CCCTCGCCCAGCACCATC------CTT
GGCTCCTTCCAGGGCCGCATGCGGCTCTGCGGGGTCCTGCACGCCTTCTGCCTGCGTGCC
GTCACCATCAGCAGGATGCTGAGCTACCTGAGTGCCCTCACTGCAGAG------------
---------------
>Wallaby|ENSMEUG00000000619
------------------------------------------------------------
------------------------------------------------------------
------------------------------------------------------------
------------------------------------------------------------
------------------------------------------------------------
------------------------------------------------------------
------------------------------------------------------------
------------------------------------------------------------
------------------------------------------------------------
------------------------------------------------------------
---------------------------GCAAGACAAAAACTTGAACTG---TACTCTTGT
TCTTTGGAAGAAATTGATTATGAAGATATCACTGAAGTCAGAACCAACACAGTGAGGGAC
TGCTTACCTCCAGAATTAACCAAG------------------------------------
---------------------------AATGCAAGTTGCCTGGTTTCCAGAAAGACACCT
TGC------ATTAAGAACTGTTGCCTTAAAGGCATC---TATGAGGATCTGGAGACCTAT
AAAGCTGAGTTTAATGTGATCAAAGAAACTCTTGCAAAGGACCCTACAAGACAGATTTCT
CTGGACCAAAATATGTTGGCTGCTATTGATGAGATGATGCAGGCCCTGAATTTCAACAGT
GAAAACGTGCCTCTG------------------GCCTCTTCACCCAAAGAA------CCT
GACTTTTATAAAACTAAAGTCAAGCTCTGCATCCTCCTTCATGCTTTTAGAATCCGGGCT
GTGACCATCAATAGAATGATGAACTACCTG---------ACTGCTTCTTAT---------
---------------
>Human|ENSG00000168811
---------------------------------------------ATGTGGCCCCCTGGG
TCAGCCTCCCAGCCACCGCCC------------TCACCTGCCGCGGCCACAGGT------
------------CTGCATCCAGCGGCTCGCCCT---------------------------
------------------------------------------------------------
------------------------------------------------------------
---------------------GTGTCCCTGCAGTGCCGGCTCAGCATG------------
------------------------------------------------------------
---------------------------TGTCCAGCGCGCAGCCTCCTCCTTGTGGCTACC
CTGGTCCTCCTGGACCACCTC---------AGTTTGGCCAGAAACCTCCCCGTGGCC---
ACTCCAGACCCA------GGAATGTTCCCA---TGCCTTCACCACTCCCAAAACCTGCTG
AGGGCCGTCAGCAACATGCTCCAGAAGGCCAGACAAACTCTAGAATTT---TACCCTTGC
ACTTCTGAAGAGATTGATCATGAAGATATCACAAAAGATAAAACCAGCACAGTGGAGGCC
TGTTTACCATTGGAATTAACCAAGAATGAGAGTTGCCTAAATTCCAGAGAGACCTCT---
------------------TTCATAACTAATGGGAGTTGCCTGGCCTCCAGAAAGACCTCT
TTT------ATGATGGCCCTGTGCCTTAGTAGTATT---TATGAAGACTTGAAGATGTAC
CAGGTGGAGTTCAAGACCATGAATGCAAAGCTTCTGATGGATCCTAAGAGGCAGATCTTT
CTAGATCAAAACATGCTGGCAGTTATTGATGAGCTGATGCAGGCCCTGAATTTCAACAGT
GAGACTGTGCCACAA------------------AAATCCTCCCTTGAAGAA------CCG
GATTTTTATAAAACTAAAATCAAGCTCTGCATACTTCTTCATGCTTTCAGAATTCGGGCA
GTGACTATTGATAGAGTGATGAGCTATCTGAAT------------GCTTCC---------
---------------
