# Supplementary material for: Adaptive Evolution in TRIF Leads to Discordance between Human and Mouse Innate Immune Signaling
Source: Genome Biol Evol. 2021 Dec 6;13(12):evab268. doi: 10.1093/gbe/evab268 (PMC8691055; doi:10.1093/gbe/evab268)
Supplement: evab268_Supplementary_Data [file evab268_supplementary_data.zip › IL12A_amino_acid_best.fasta]

>Alpaca|ENSVPAG00000008762
------------------------------------------------------------
------------------------------------------------------------
------------------------------------------------------------
-----------------------------ARQTLEF-YSCTSEEIDHEDITKDKTSTVEA
CLPLELATNESCLASRETS-------LITHGSCLASGKTSF--MTTLCLSSI-YEDLKMY
HMEFQAMNAKLLMDPKRQIFLDQNMLVAIAELMQALNVSGETVPQ------KPSLEE--P
DFYKTKVKLCILLHAFRIRAVTIDRMMSYLN----SS--------
>Armadillo|ENSDNOG00000041731
------------------------------------------------------------
MWPPGPARQPPRSPLPAPPRPAAAQLRAEPPS-----------------------M----
-----------------------------CPARGLLLVASLVLLDSL---SLARNLPTA-
TPSP--GMFR-CLDRSQNLLKAVKNSLQKFTQTLKS-YPCTPEEIDHEDITKDKSSTVKA
CLPLELTKNESCMASRETS-------FIINANCLASGKTSL--MMTQCLSSI-YEDLKLY
QVEFKTLKPEL---------LDQNMLEAIDDLMQALSFSSETVL-------PKPAIK--S
DPYKIKMKLCILLHAFRIRAVTIDRMMSYLN----SS--------
>Bushbaby|ENSOGAG00000013000
------------------------------------------------------------
-------------------------------------------------------M----
-----------------------------SPQRSLLLVAILVLLDHL---SLARNLPRP-
TPEP--G--R-CHQHSQKLLEAVSTTLQKARETLNS-SSHTSEEIDHEDITKDKTSTVRA
CIPLELTKNESCLASRETS-------FIPNGKCLTSRKTSS--MMTLCLSSI-YEDLKMY
QVEFKAMNEVLSMYPINQTILDQNLLTVMEKLMQDLNSTSETVMH------PSSHEE--T
NFYKTKVKLFVLLHAFRIRAVTIDRVMSYLN----SS--------
>Cat|ENSFCAG00000011130
------------------------------------------------------------
------------------------------------------------------------
---------------------------------GLLLVTILVLLNHLDHLSLARNLPTP-
TPSP--GMFQ-CLNHSQTLLRAISNTLQKARQTLEF-YSCTSEEIDHEDITKDKTSTVEA
CLPLELTMNESCLASREIS-------LITNGSCLASRKTSF--MTTLCLSSI-YEDLKMY
QVEFKAMNAKLLMDPKRQIFLDQNMLTAIDELLQALNVNSVTVPQ------NSSLEE--P
DFYKTKIKLCILLHAFRIRAVTINRMMSYLN----SS--------
>Chicken|ENSGALG00000009574
MAEHGIGSRAARLGVGR-------------------------------------------
------------------------------------------------------------
----------------------------------CVLLAALCLLL---PSTWA-----LP
PPAH--NLAK-GLNCSRALLAAANEALLKVQKQRTLGFECTLEEVDLEDVTNSQSNTIKS
CTSQD-PG---------------------PGNCPVLESSTL--DMSKCLQGI-YEDLKTY
KAELGNLR-------------DLRVLTSIDDMMQALQPRSPAMLQ------PSPSTT--L
GSFQGRMRLCGVLHAFCLRAVTIGRMLGYLSALTAEM--------
>Chimpanzee|ENSPTRG00000015576
---------------MWPPGSASQPPP----SPAAATG------LHPAARP---------
-----------------------------------------------VSLQCRLSM----
-----------------------------CPARSLLLVATLVLLDHL---SLARNLPVA-
TPDP--GMFP-CLHHSQNLLRAVSNMLQKARQTLEF-YPCTSEEIDHEDITKDKTSTVEA
CLPLELTKNE-CXNSRETS-------FITNGSCLASRKTSF--MMALCLSSI-YEDLKMY
QVEFKTMNAKLLMDPKRQIFLDQNMLAVIDELMQALNFNSETVPQ------KSSLEE--L
DFYKTKIKLCILLHAFRIRAVTIDRVMSYLN----AS--------
>Cow|ENSBTAG00000015150
------------------------------------------------------------
-------------------------------------------------------M----
-----------------------------CPLRSLLLISTLVLLHHLPHLSLGRSLPTT-
TASP--GR-S-CLDYSQNLLRAVSNTLQKARQTLEF-YSCTSEEIDHEDITKDKTSTVEA
CLPLELATNESCLASRETS-------FITNGHCLASGKTSF--MTTLCLRSI-YEDLKMY
HVEFQAMNAKLLMDPKRQIFLDQNMLAAIAELMQALNFDSETVPQ------KPSLKE--L
DFYKTKVKLCILLHAFRIRAVTIDRMMSYLS----SS--------
>Dog|ENSCAFG00000014200
------------------------------------------------------------
-------------------------------------------------------M----
-----------------------------CPPRGLLLVTILVLLSHLDHLTWARSLPTA-
SPSP--GIFQ-CLNHSQNLLRAVSNTLQKARQTLEL-YSCTSEEIDHEDITKDKTSTVEA
CLPLELTMNESCLASREIS-------LITNGSCLASGKASF--MTVLCLSSI-YEDLKMY
QMEFKAMNAKLLMDPKRQIFLDQNMLTAIDELLQALNFNSVTVPQ------KSSLEE--P
DFYKTKIKLCILLHAFRIRAVTIDRMMSYLN----SS--------
>Dolphin|ENSTTRG00000009289
----------------MPPGSAFQPPP----SPAACTR------LRPAARS---------
-----------------------------------------------VPPQR-LSM----
-----------------------------CPPRRLLLVATLVLLHHLDHFSLARSLPAT-
TAGP--GMFQ-CLNHSQNLLRAVSNTLGKARQTLEF-YSCTSEEIDHEDITKDRTSTVEA
CLPLELATNESCLASRETS-------LITNGSCLASRRSSF--MTTLCLSSI-YEDLKMY
HMEFQAMNAKLLMDPKRQIFVDQDMLVAIAELMQALNSHSKIVSQ------KPSLEE--L
DFYKTKVKLCILLHAFRIRVVTIDRMMSYL-----SS--------
>Elephant|ENSLAFG00000001089
------------------------------------------------------------
-------------------------------------------------------M----
-----------------------------CSQRSLLLAATLILLAHL---SLARNLPET-
SPGS--GMFE-CLSHSQNLLRAVSNMLQKARQTLEF-YSCTSEEIDHEDITKDKTSTVKA
CLPPELTANENCLASNKTS-------FITDGSCLASRKTSF--IMTLCLSSI-YEDLKMY
QVEFKAMNAKLLMDPKRQIFLDQDMLAAIDKLMQALNFNSETVPQ------KPSLEE--P
DFYKTKIKLCILLHAFRIRAVTINRMMSYLS----SS--------
>Ferret|ENSMPUG00000002896
------------------------------------------------------------
-------------------------------------------------------M----
-----------------------------CPPRGLYLLTLLVLLNHVDDLSLARSLPTA-
SPSP--GMFQ-CLSHSQNLLRAVSNTLQKAQQTLEL-YSCTSEEIDHEDITKDKTSTVEA
CLPLELTMNESCLASREIS-------LITNGSCLASRKASF--MTTLCLSSI-YEDLKMY
QVEFKAMNAKLLMDPKRQIFLDQSMLTAIDDLLQALNFNSVTVPQ------TSSLEE--P
DFYKTKIKLCILLHAFRIRAVTIDRMMSYLN----SS--------
>Gibbon|ENSNLEG00000004371
---------------MWPPGSASQPPP----SPAAATG------LHLAARP---------
-----------------------------------------------VSLQCRLSM----
-----------------------------CPARSLLLVATLVLLDHL---SLARNLPVA-
TPGP--GMFP-CLHHSQNLLRAVSNMLQKARQTLEF-YPCTSEEIDHEDITKDKTSTVEA
CLPLELTKNESCLNSRETS-------FITCQRMLSSRQLYH--LTPLCLSFLQYESIYSS
RVQIKQASHRRCMCLENEYFFSQVLRTELQALRHALNFNSETVPQ------KSSLEE--P
DFYKTKIKLCILLHAFRIRAVTIDRVMSYLN----AS--------
>Gorilla|ENSGGOG00000006828
---------------MWPPGSASQPPP----SPAAATG------LHPAARP---------
-----------------------------------------------VSLQCRLSM----
-----------------------------CPARSLLLVATLVLLDHL---SLARNLPVA-
TSDP--GMFP-CLHHSQNLLRAVSNMLQKARQTLEF-YPCTSEEIDHEDITKDKTSTVEA
CLPLELTKNESCLNSRETS-------IITNGSCLASRKTSF--MMALCLSSI-YEDLKMY
QVEFKTMNAKLLMDPKRQIFLDQNMLAVIDELMQALNFNSETVPQ------KSSLEE--P
DFYKTKIKLCILLHAFRIRAVTIDRVMSYLN----AS--------
>Guinea_pig|ENSCPOG00000000016
------------------------------------------------------------
-------------------------------------------------------M----
-----------------------------SPLRKCLLLTSLVLLVSC---SLARNLPRA-
SPAPVTEPVQ-CFNHSQTLLRAVNSELHKAIQMLAV-YSCTPEEIDHEDITKDKTSTVKA
CVPLELVKNESCLASGHIS-------FTTNGSCLASGKTSF--MMALCLNSI-YEDLKLY
QLEFKNMNAQLLMDPQRQIFLDQNMLSAIDELIQALNGSDVTVPQ------KLSLEE--P
DFYKIKMKLCILLHAFRIRAVTIDRVMSYLT----SS--------
>Hedgehog|ENSEEUG00000004470
---------------MGP--AASQSPP----SPAAAAV------PRPAAAS---------
---------------------------------------------SPEPAPSRPSM----
-----------------------------SPQSSLLVVATLALLSASDHLSLAPSI-FVT
SEEP--GIAQ-CLSRSQKLLQAVSNTLQKARQTLEL-YPCSPEETDHEDITKDKTSTVEA
CLPLELAMNGSCVTSRKAS-------SLMNGSCMTSRKASS--LMDLCLSSI-YEDLKMY
QLEFKTMNATLLMDPKRQIFLDQNLMMAIGELMQGLKLNSENTSQ------NPALEE--L
DFYKMKTKLCILLHAFRVRVVTINRMMTYL-----SS--------
>Horse|ENSECAG00000024671
---------------MSPPGPGSPPPP----SPAASTR------RRPAASP---------
-----------------------------------------------ESAQRPLAM----
-----------------------------CAPRGLLLVAILVLLNHLDHLSLARNLPTA-
TPGP--GMFQ-CLNHSQNLLRTVSNTLQKARQTLEF-YSCTSEEIDH-DITKDHSSTVAA
CLPLELAPNESCLASREIS-------FITNGSCLTPGKASS--MMTLCLSSI-YEDLKMY
QVEFKAMNAKLLIDPQRQIFLDENMLTAIDKLMQALNFNSETVPQ------KPSLEG--L
DFYKTKVKLCILLHAFRIRAVTINRMMGYLN----SS--------
>K_rat|ENSDORG00000011607
------------------------------------------------------------
------------------------------------------------------------
----------------------------------LLLVAALALLDHT---SQARSLSASA
THAG--GPHA-CLDSSQNLLRAVGRALQKARQTLEH-YSCTAEKIGHVDITKDRTSTVEA
CVPLELAKNKSCLVSRETS-------VLTTGSCLASTEPSPEPMMTLCLSSI-YEDLKMY
QGEFKAMNAILLMDPTSEITLDKDMLTAIDALMQALNSKSETVPH------QPSSEE--P
DLYRIRMQLCILLHAFRVRAVTIDRVMSYLS----SS--------
>Macaque|ENSMMUG00000023084
---------------MWPPGSASQPPP----SPATATG------LHPAARP---------
-----------------------------------------------EPLQCRLSM----
-----------------------------CPARSLLLVATLVLLDYL---SLARNLSVA-
TPGP--EMFP-CLHHSQNLLKAASNTLQKARQILEF-YPCTSEEIDHEDITKDKTSTVEA
CLPLELIKNESCLNSRETS-------FITNGSCLASRKTSF--MMALCLRSI-YEDLKMY
QVEFKTMNAKLLRDPKRQIFLDQNILGVIDELMQALNFNSETVPQ------KSSLEE--P
DFYKTKIKLCILLHAFRIRAVTIDRVMSYLN----AS--------
>Marmoset|ENSCJAG00000000431
---------------LWPPGSALQPPP----SPAAATG------LHPAARP---------
-----------------------------------------------VSLQCRPSM----
-----------------------------CPARSLLLVATLVLLDCL---SLARNLPMA-
TPDP--GMFP-CLHHSQTLLRAVSNMLQKARQTLKF-YPCTSEEIDHEDITKDKTSTVEA
CLPLELTKNESCLNSRETS-------FITNGSCLASRKTSF--MMALCLSSI-YEDLKMY
QVEFKAMNAKLLMDPKRQIFLDQNMLAVIDKLMQALNFNSETVPQ------KSSLEE--P
DFYRTKTKLCILLHAFRIRAVTIDRVISYLH----VA--------
>Megabat|ENSPVAG00000006082
---------------MWPPGSASTPS-----SPAASSP------RRPAAGS---------
-----------------------------------------------VSAQRPLSM----
-----------------------------NPPHGLLLVATLVLLNHLDHFSLARNLPTA-
TPGP--GMFK-CLNHSQNLLRAVSSALQKARQTLEF-YSCTSEEIDHEDITKDKTSTIEA
CLPLELTTNESCLVSREIS-------FITNGNCLASGKASY--MMTLCLSSI-YEDLKMY
QVEFKAMNAKLLMDPKRQIILDQNMLAAIDELMQALNFNSEIVPQ------KPFFEE--P
DLYKTKIKLCILLHALRIRAVTIDRMMSYLN----SS--------
>Microbat|ENSMLUG00000014101
---------------PGPGGVNPKAPP----APRAQLH------VSPRRAS---------
-----------------------------------------------VSC--PGSL----
-----------------------------SYSSSLLLAVSLVLLHHL---SLARNLPTTA
TAGP--GMFA-CLSHSRNLLKAVSSTLHKARQTLEF-YSCTSEEIDHEDITKDKTSTVEA
CLPLELITYENCLVSREIA-------FITNGSCLASRTASF--MTTLCLSSI-YEDLKMY
QVEFKAINAKLLMDPKRQIILDQNMLAAIDELMQALNFNSAAVPQ------KPALEE--L
DLYKTKVKLCILLHAFRVRAVTINRMMSYLN----SS--------
>M_lemur|ENSMICG00000006475
---------------MWLAGSASQTPP----SPAVATG------PHPAARS---------
-----------------------------------------------VSAQCRLSM----
-----------------------------CPPRSLLLVASLVLLDHL---SLARSLPRT-
TPGP--EMFQ-FLQHSQNLLGAVSTMLQKANQTLEF-YSCTSEEIDHEDITKDKTNTVWA
CLPLELTKNESCLASRETS-------FISSGSSLTSREASF--MKTQCLSSI-YEDLKMY
QVEFKAMNAKLLMDPKRQISLDQNMLAVIDDLMQALNFNNETVPQ------NSSLEE--L
DFYKTKMKLCILLHAFRIRVVTIDRVMSYLN----SS--------
>Mouse|ENSMUSG00000027776
------------------------------------------------------------
--------------------------------MVSVPTASPSASS--SSSQCRSSM----
-----------------------------CQSRYLLFLATLALLNHL---SLARVIPVS-
GP------AR-CLSQSRNLLKTTDDMVKTAREKLKH-YSCTAEDIDHEDITRDQTSTLKT
CLPLELHKNESCLATRETS-------STTRGSCLPPQKTSL--MMTLCLGSI-YEDLKMY
QTEFQAINAALQNHNHQQIILDKGMLVAIDELMQSLNHNGETLRQ------KPPVGE--A
DPYRVKMKLCILLHAFSTRVVTINRVMGYLS----SA--------
>Opossum|ENSMODG00000011361
---------------------MSPQ-----------------------------------
------------------------------------------------------------
---------------------------------HIFLIATLIGLS---QIHWATSL-PVP
QPEP--SMPQ-CLTASKNLVEATNEILQKSRKILEL-YPCSLEEIDHEDITKGRSDTVRA
CLPPEFIK---------------------NGSCLVSTETLF--IKDLCLRSI-YEDLETY
KAEFNVIKKTLTKDPAKQISVDLNMLAAIEEMMQALNFNSKNVPL------ISSPKE--S
DFYKTKVKLCVLLHAFQTRTVTIDRMMNYL----APS--------
>Orangutan|ENSPPYG00000014253
---------------MWPPGSASQPPP----SPAAATG------LHPAARP---------
-----------------------------------------------VSLQCRLSM----
-----------------------------CPARSLLLVATLVLLDHL---SLARNLPVA-
TPGP--GMFP-CLHHSQNLLRAVSNMLQKARQTLEF-YPCTSEEIDHEDITKDQTSTVEA
CLPLELTKNESCLNSRETS-------FITNGSCLASRKTSF--MMALCLSSI-YEDLKMY
QVEFKTMNAKLLMDPKRQIFLDQNMLAVIDELMQALNFNSETVPQ------KSSLEE--P
DFYKTKIKLCILLHAFRIRAVTIDRVMNYLN----AS--------
>Panda|ENSAMEG00000003144
---------------MGPPGPASHHRPHLLRPQSASS-----------AGP---------
-----------------------------------------------GSTQCPLSM----
-----------------------------CPPRGLLLVTILVLLTHLDHLSLARSLPPA-
SPSP--GMFL-CLNHSQNLLRAVSNSLQKARQTLEL-YSCTSEEIDHEDMTKDKTSTVEA
CLPLELTMNESCLASREIS-------LITNGSCLASRKASF--MTTLCLSSI-YEDLKMY
QVEFKAINAKLLMDPKRQIFLDQNMLTAIDDLLQALNFNSVTVPQ------KSSLEE--P
DFYKTKIKLCILLHAFRIRAVTIDRMMSYLN----SS--------
>Pig|ENSSSCG00000011730
------------------------------------------------------------
-------------------------------------------------------MCSPG
GLQTSALTCDVHPSASSRRLAVTAAPLSMCPLRNLLLVATLVLLNHLDHLSLGRSLPAT-
TAGP--GMFK-CLNHSQNLLKAVSNTLQKAKQTLEF-YSCTSEEIDHEDITKDKTSTVEA
CLPLELATNESCLAARETS-------LITNGNCLTSGKTSF--MTTLCLSSI-YEDLKMY
HVEFQAMNAKLLMDPKRQIFLDQNMLTAITELMQALNFNSETVPQ------KPSLEE--L
DFYKTKIKLCILLHAFRIRAVTIDRMMSYLN----SS--------
>Platypus|ENSOANG00000002081
------------------------------------------------------------
------------------------------------------------------------
------------------------------------------------------------
---------------AKKLLGAISGTWQKASQILEL-YSCTPEEIDHEDITRNQINTMKA
CFLEELTKNNLGMTMYNISD-----FSFQNGTCVKTEAYLN--LSQRCLKSI-SEDLEKY
KVEFKAINKTLSSDHRRQISLDHNMLAAIDELMQALNIPAPSETPDTLPTSTTSYRT--D
DFYKTKIKLCILLQAFRIRVVTINRLMNYQN----SS--------
>Rabbit|ENSOCUG00000010149
------------------------------------------------------------
-------------------------------------------------------M----
-----------------------------CSLRGLLLVSTLVLLNGL---SLARNLPVA-
TPDL--GLFQ-CLNHSQNLLRAVSDTLHKARQTLEF-YSCTSEEIDHEDITKDKTSTVKA
CLPLELTKNESCLASRETS-------LIINGSCLSSGKTSS--MVTLCLSSI-YEDLKMY
QVEFMAMNAKLLMDSKRQIFLDQDMLGAIEELMQALNSNSGAVPQ------NPSLEE--L
DFYKTKIKLCILLHAFRIRVVTIDRMMSYLS----SS--------
>Rat|ENSRNOG00000009468
------------------------------------------------------------
-------------------------------------------------------M----
-----------------------------CQSRYLLFLATLVLLNHL---TSARVIPVS-
GP------AK-CLNQSQNLLKTTDDMVRTAREKLKH-YSCTAGDIDHEDITRDKTSTLEA
CLPLELHKNESCLATKETS-------SIIRGSCLPPQKTSL--MMTLCLGSI-YEDLKMY
QSEFQAINAALQSHNHQQITLDRNMLMAIDELMQSLNHSGETLHQ------KAPMGE--A
DPYRVKMKLCILLHAFSTRVMTINRVMNYLS----SS--------
>Sheep|ENSOARG00000002198
------------------------------------------------------------
-------------------------------------------------------M----
-----------------------------CPLRSLLLISTLVLLHHLPHLSLGRSLPTT-
TAGP--GR-S-CLDYSQNLLRAVSNTLQKARQTLEF-YSCTSEEIDHEDITKDKTSTVEA
CLPLELATNESCLASRETS-------LITNGHCLSSGKTSF--MTTLCLRSI-YKDLKMY
HMEFQAMNAKLLMDPKRQVFLDQNMLAAIAELMQALNFDSETVPQ------KPSLEE--L
DFYKTKVKLCILLHAFRIRAVTIDRMMSYLS----SS--------
>Squirrel|ENSSTOG00000014615
------------------------------------------------------------
------------------------------------------------------------
------------------------------SLAGLLLLASLVLLEHL---GSARNLPRS-
TPVP--AVSQECHNLSQTLLSTVDSALQNAIEILEH-YPCSAEEVNHEDITKNRTNTVKA
CLPQELAQNENCLASRETS-------FIIKGSSLTSGRTSW--NTTLCFSSI-YEDLKMY
QLELKAINEKLLMDPKGQIYEDKALLAAVDYLMQAVNVNNETVPQ------TPSPEAPSP
NLYRTKTKLCILLHALRIRAVTIDRVMSYLN----SS--------
>Tas_devil|ENSSHAG00000004838
---------------ARPPASASPPGA----AFAA---AGCARYPRPH------------
-------------------------------------------------SQGQLSV----
-----------------------------LPGGDTFLIAILIGLS---QVNWVKSI-PVI
QSEP--SMHQ-YLRGSKNLLGTVTETLQQARQKLEL-YSCSLEEIDHEDITE--SNTGRV
CLPPELIKKNF------ISNPTGKIFIINNGSCLDSKEKLS--VKQLCLKSI-YKDLETY
KTEFKVVEETLAKDPTRQISLDQNMLAAIDEMMQALNFSSENMTV------TPSPKE--P
DFYKAKVKLCLLLHAFRIRVVTIDRMRNYLCFLKDSSPSGFRSLG
>Tree_shrew|ENSTBEG00000002506
----------------W-PGSASQPPP----SPARRTG------PQPASRSEPGMCAPRS
------------------------------------------------------------
----------------------------------LLLAATLVLLHHG---TLARNLPTA-
RPGP--GKFG-CLSHSQNLLTAISNTLQKARKNLEF-YSCTSEEIDHEDITKDKTSTVKA
CLPLELITNESCLASRETS-------FKTNGSCLAPEKTSH--MMTLCLSSI-YEDLKMY
QVEFKAINAQLWMDPERQILLDQNMLTAIDELMQ--------------------------
---------------------------------------------
>Turkey|ENSMGAG00000010602
---------------GR-------------------------------------------
------------------------------------------------------------
----------------------------------WVLPAVLCLLL---PSTWA-----LP
APAH--SLAK-GLNCSRSLLAAANEALLQVQKQGVLGFECTLEEVDLEDVTNSQINTIKS
CISED-TG---------------------AGKCPVLESSTL--DMSKCLQGI-YEDLKTY
KAELWNLK-------------DLRVLTSIDDMMQVLQPRSPATPQ------PSPSTI--L
GSFQGRMRLCGVLHAFCLRAVTISRMLSYLSALTAE---------
>Wallaby|ENSMEUG00000000619
------------------------------------------------------------
------------------------------------------------------------
------------------------------------------------------------
-----------------------------ARQKLEL-YSCSLEEIDYEDITEVRTNTVRD
CLPPELTK---------------------NASCLVSRKTPC--IKNCCLKGI-YEDLETY
KAEFNVIKETLAKDPTRQISLDQNMLAAIDEMMQALNFNSENVPL------ASSPKE--P
DFYKTKVKLCILLHAFRIRAVTINRMMNYL---TASY--------
>Human|ENSG00000168811
---------------MWPPGSASQPPP----SPAAATG------LHPAARP---------
-----------------------------------------------VSLQCRLSM----
-----------------------------CPARSLLLVATLVLLDHL---SLARNLPVA-
TPDP--GMFP-CLHHSQNLLRAVSNMLQKARQTLEF-YPCTSEEIDHEDITKDKTSTVEA
CLPLELTKNESCLNSRETS-------FITNGSCLASRKTSF--MMALCLSSI-YEDLKMY
QVEFKTMNAKLLMDPKRQIFLDQNMLAVIDELMQALNFNSETVPQ------KSSLEE--P
DFYKTKIKLCILLHAFRIRAVTIDRVMSYLN----AS--------
