# Supplementary material for: Adaptive Evolution in TRIF Leads to Discordance between Human and Mouse Innate Immune Signaling
Source: Genome Biol Evol. 2021 Dec 6;13(12):evab268. doi: 10.1093/gbe/evab268 (PMC8691055; doi:10.1093/gbe/evab268)
Supplement: evab268_Supplementary_Data [file evab268_supplementary_data.zip › IRF3.best.fas]

>Armadillo|ENSDNOG00000040858
---ATGGGAAGCCAGAAGCCGCGGATCCTGCCCTGGCTGCGGGCGCAGCTGGACCTGGGG
CGGCTGGAGGGCGTGGCCTGGGTGGACGAGAGCCGCACGCGCTTCCGCATCCCCTGGAAG
CACGGCCTGCGGCAGGATGCCCAGCAGGAGGATTTCCGCATCTTCCAGGCCTGGGCC---
---------------------------------------------GAGGCAAGCGGCGCC
TACACACCCGGGAAGGACAGGGAAGACCGGCCGACCTGGAAGAGG------AATTTCCGG
TCGGCTCTGAACCGGAAGGATGGGCTG---CGCGTGGTGGACGACCGGAGCAAGGACCCC
GTCGACCCGCACAAGATC------TACGAGTTTGTCGCC---CCA---------------
------------------------------------------------------------
------------------------------------------------------------
------------------------------------------------------------
------------------------------------------------------------
------------------------------------------------------------
------------------------------------------------------------
---------------------------GGAGTTGGGGCCTCTCCTGAGCCAGACGTGTCG
CCAGAT---------------GTGTCCCCAGACGCGAACAGGAGAGACAGCGCCCCTGAT
ACCCAG---------------------------------------------GAGAACATT
TTGGAGGAG---TTACTGGGTGACATGGTCCTGGCTCCACTG---------------CCA
GATGGGGGA---------------------------------------------------
------CCCTTGGGC---------------------------CTGGCTGTGGCCCCTGAG
CAACCCCCTCAGCTCTTGCTGAACCCCAGCTTGGACATACCTGCTCCCTGCCCAAACCTG
GAGCCCGCCGAAAACCCCCTGAAGGGACTGTTGGTGCCCGAGGACCAGTGGGAGTTCGAG
GTGACGGCCTTCTACCGGGGCCGCCAAGCCTTCCAGCAGACCGTCTTCTGTCCTGGGGGC
CTGCGGCTGGTGGGGTCA---GAGGCGGAGGAC---CGGACG---CTGCCCGGGCTGCCC
ATGAGACTGCCGGACCCCGAGGGCACCCTGATGGACGGGACCGTGGTGGAACTCGTGCGG
CGGGTGCTCGGCTGCCTGGGAGGGGGCCTGGCCCTGTGGAGGGCAGGGCAGCGGCTCTGG
GCACGGAGGCTGGGACACTGCCATGTGTACTGGGCCATGGGCGAGGAGCTGCTCCCCAAC
AGCAGACACGGGCCAGAAGGCGAGGTCCCCAAGAACGAGGACGGC---GGCGTGTTTGAC
CTGAGGCCCTTTGTGGAA------------------------------------------
------------------------------------------------------------
------------------------------------------------------------
------------------------------------------------------------
------------------------------------------------------------
------------------------------------------------------GATCTG
ATTGCCTTCATGGAAGGAAGC------------------------------GGACGCTCG
CCGCGCTATACCATCTGGTTCTGCTTG---------------------------------
---------------------GGGGAGGCATGG---------------------------
------------------------------------------------------------
------------------------------------------------------------
------------CCCCAGGAC---CAGCCGTGGGTCAAGAGGCTCGTGATGGTCAAGGTT
GTTCCCACATGCCTCAGGTCCTTGCTGGACATGGCCCGGGCAATG---------------
---------------------GGAGCCTCCTCCCTGGAG------AACACTGTGGACCTG
CACATCTCCAAC---AGCCAGCCCCTCTCGCTCACCTCT---------------------
------------------------------------------------------------
---------GACCAGTACAAGGCCTGCCTCCAGGACCTGATAGAGGACATGGACTTC---
---------CAGACCATGGGGGAG------------------------------------
------------------------------------------------------------
------------------------------------------------------------
---------------------------------------------------GCC------
------------
>Bushbaby|ENSOGAG00000011935
---ATGGGAACCCCAAAGCCGCGGATCCTGCCCTGGCTGGTGTCGCTGCTGGACCGGGGG
CAGCTGGAGGGCGTGGCCTGGGTGAACGAGAGCCGCACACGCTTCCGCATTCCTTGGAAG
CACGGCTTGCGGCAGGATGCCCAGCAGCAGGACTTCAGCATATTCCAGGCCTGGGCC---
---------------------------------------------GAGGCAAGCGGTGCC
TACACTCCAGGGAAGGATAGGCCCGACCTGACAACCTGGAAGAGG------AATTTCCGG
TCTGCCCTGAACCGGAAGGAAGGGGTGGTGCGGTTAGTAGATGACCGGAGCAAGGACCCT
CATGACCCTCATAAAATC------TACGAGTTTGTGACCCCAGCA---------------
------------------------------------------------------------
------------------------------------------------------------
------------------------------------------------------------
------------------------------------------------------------
------------------------------------------------------------
------------------------------------------------------------
---------------------------GGAGGTGGAAACTTTTCCCAGCCC---------
---AAC---------------ACTTTGCCAGACACTGGTGGTGGAGGCAGTACCTTTGAT
ACTCAG---------------------------------------------GAAGACATT
CTG---GAG---TTACTGGATAGCATGGTCTTGGCCCCACTC---------------ACA
GATGGAAAG---------------------------------------------------
------CCCCCCAGC---------------------------CTGGATGTGACTCCTGAG
CCCCACTCTCAGCTCTTGTTGAGCCCCGACTTGGACAATTCCACTCCCTGCCCAAATTTG
CCGCTTCCTGAAAACCCACTGAAGCAACTACTGGTGCCAGACGAACAATGGGAGTTCGAG
GTGACGGCCTTCTACCGGGGCCGCCAAGTCTTCCAGCAGACCATCCTATGCCCAGGGGGC
CTACGGCTGGTGGGGTCC---GAAGCAGCAGAT---AGGATG---TTTCCTGGGCAGTCA
ATAACACTGCCAGACCCTGGGATGTCCCTGACAGACAGGGGAGTGATGGGCTACGTGAGG
CACGTGCTGAGCCGCCTAGGCGGGGGACTGGCTCTGTGGAGGGTCGGACAGCGACTATGG
GCCCAGCGACTGGGGCAATGCCACACATACTGGGCCATGGGTGAGGAGCTGCTCCCCAAC
AGTGGGCATGGGCCTGCTGGTGAGGTCCCTAAGGACAAAGAAGGA---GGTGTGTTCGAC
CTGGGGCCCTTCGTGGCA------------------------------------------
------------------------------------------------------------
------------------------------------------------------------
------------------------------------------------------------
------------------------------------------------------------
------------------------------------------------------GATCTG
ATTACCTTCATTGAAGGAGGC------------------------------GGACACTCA
CCACGCTATACCCTCTGGTTCTGCATT---------------------------------
---------------------GGGGAGCGGTGG---------------------------
------------------------------------------------------------
------------------------------------------------------------
------------CCCCAGGAC---CAGCCATGGACCAAGCGGCTTGTTATGGTCAAGGTT
GTCCCCACGTGCCTCAGAGCCCTGCTAGACATGGCCCGGTCAGGG---------------
---------------------GGGGCATCCTCACTTGAG------AACACCGTGGACCTG
CACATTTCCAAC---AGTCAGCCACTCTCCCTCACCCCC---------------------
------------------------------------------------------------
---------GACCAATACAAGGCCTGCCTACAGGACCTGGTTGAGGACATGGATTTC---
---------CAGGTCTTTGGGGAT------------------------------------
------------------------------------------------------------
------------------------------------------------------------
---------------------------------------------------GCC------
------------
>Cat|ENSFCAG00000006074
---ATGGGTACCCAAAAGCCGCGGATCCTGCCCTGGCTGAAGTTGCAGCTGGACTTGGGG
CGGCTGGAGGGGGTGGCCTGGCTGGACGAGAGTCGCACGCGCTTCCGCATCCCGTGGAAG
CACGGCTTGCGCCAGGATGCCCAGCAGGAGGACTTCGGCATCTTCCAGGCCTGGGCC---
---------------------------------------------GAGGCCAGCGGCGCC
TACATTCCTGGAAAGGATAAACCTGATCTGCCCACCTGGAAGAGG------AATTTCCGA
TCGGCCCTGAACCGGAAGGAGGTGTTG---CGTTTAGCCGAGGACCGGAGCAAGGACCCC
CACGACCCCCACAAGGTC------TATGAGTTTGTGAAC---TCA---------------
------------------------------------------------------------
------------------------------------------------------------
------------------------------------------------------------
------------------------------------------------------------
------------------------------------------------------------
------------------------------------------------------------
---------------------------GGAGCTGGGGACTTTCCTGAGTTG---------
---GAC---------------ACCTCTCCAGATGCCAATAGCAGATGCAGTCCCTCTGAC
ACCCAG---------------------------------------------GAAGACATA
CTGGAGGAG---TTACTGAGTGACATGGCCTTGGCCCCATTC---------------CCA
GGTGGGGGG---------------------------------------------------
------CCCTCGAGC---------------------------CTGCCTATGGTCCCTGAG
GAGACCCCTCCATTCTTGCTGAGCCCCAGCGTAGACATCCCTGCCCCCTGCCCAAACCTG
CAGCCCCCGGAAAATCCACTGAGGCGGCTGTTGGTGCCCGAGGAAGAGTGGGAGTTCGAG
CTGACTGCCTTCTACCGGGGCCGCCAAGTCTTCCAGCAGACTGCCCTCTGCCCGGGAGGC
CTGCGGCTGGTGGCGTCA---GATGCA---GAC---CAGACG---CTGCCTGGACAGCCA
ATAATCCTGCCAGACCCCGGGGTGTCGCTGACGGACAGGGGCGTGATGGGCTACGTGAGG
CGTGTGCTGAGCTGCCTCGGTGGGGGGCTAGCTCTGTGGAGGGCGGGACAGCGGCTCTGC
GCCCGGCGGCTGGGGCACTGTCACACGTACTGGGCCTTGGGCGAGGAGCTCCTCCCTGAC
AGTGGCCACGGGCCCAGCGGCGAGGTCCCCAAGGATGAGGAAGGA---GACGTGTTCGAC
CTGAAGCCCTTCGTGGCA------------------------------------------
------------------------------------------------------------
------------------------------------------------------------
------------------------------------------------------------
------------------------------------------------------------
------------------------------------------------------GAACTG
ATTGCCTTCATTGAAGGAAGC------------------------------GGACACTCA
CCACGCTACACCCTCTGGTTCTGCGTT---------------------------------
---------------------GGGGAGCCATGG---------------------------
------------------------------------------------------------
------------------------------------------------------------
------------CCCCAGGAC---CAGCCGTGGATCAAGAAGCTCGTGATGGTCAAGGTT
GTTCCCACTTGTCTCAGGGCCCTGCTGGACATGGCACGGTCAGGG---------------
---------------------GGCGCCTCCTCACTGGAG------ACCACCGTGGACCTG
CACATCTCCAAC---AGCTACCCACTCTCCCTCACCTCG---------------------
------------------------------------------------------------
---------GACCAGTACAAGGCCTACCTCCAGGACCTGGTCGAAGACATGGATTTC---
------------------------------------------------------------
------------------------------------------------------------
------------------------------------------------------------
------------------------------------------------------------
------------
>Chimpanzee|ENSPTRG00000011309
---ATGGGAACCCCAAAGCCACGGATCCTGCCCTGGCTGGTGTCGCAGCTGGACCTGGGG
CAACTGGAGGGCGTGGCCTGGGTGAACAAGAGCCGCACGCGCTTCCGCATCCCTTGGAAG
CACGGCCTACGGCAGGATGCACAGCAGGAGGATTTCGGAATCTTCCAGGCCTGGGCC---
---------------------------------------------GAGGCCACTGGCGCA
TATGTTCCCGGGAGGGATAAGCCAGACCTGCCAACCTGGAAGAGG------AATTTCCGC
TCTGCCCTCAACCGCAAAGAAGGGCTG---CGCTTAGCAGAGGACCGGAGCAAGGACCCT
CACGACCCACATAAAATC------TACGAGTTTGTGAAC---TCA---------------
------------------------------------------------------------
------------------------------------------------------------
------------------------------------------------------------
------------------------------------------------------------
------------------------------------------------------------
------------------------------------------------------------
------------------------------------------------------------
------------------------------------------------------------
------------------------------------------------------------
------------------------------------------------------------
------------------------------------------------------------
------------------------------------------------------------
------------------------------------------------------------
------------------------------------------------------------
------------------------------------------------------------
------------------------------------------------------------
------------------------------------------------------------
------------------------------------------------------------
------------------------------------------------------------
------------------------------------------------------------
------------------------------------------------------------
------------------------------------------------------------
------------------------------------------------------------
------------------------------------------------------------
------------------------------------------------------------
------------------------------------------------------GATCTG
ATTACCTTCACGGAAGGAAGC------------------------------GGACGCTCA
CCACGCTATGCCCTCTGGTTCTGTGTG---------------------------------
---------------------GGGGAATCATGG---------------------------
------------------------------------------------------------
------------------------------------------------------------
------------CCCCAGGAC---CAGCCGTGGACCAAGAGGCTCGTGATGGTCAAGGTT
GTGCCCACGTGCCTCAGGGCCTTGGTAGAAATGGCCCGGGTAGGG---------------
---------------------GGTGCCTCCTCCCTGGAG------AACACTGTGGACCTG
CACATTTCCAAC---AGCCACCCACTCTCCCTCACCTCC---------------------
------------------------------------------------------------
---------GACCAGTACAAGGCCTACCTGCAGGACTTGGTGGAGAGCATGGATTTC---
---------CAGGGCCCTGGGGAG------------------------------------
------------------------------------------------------------
------------------------------------------------------------
---------------------------------------------------ACC------
------------
>Cow|ENSBTAG00000006633
---ATGGGAACCCAAAAGCCTCGGATACTGCCCTGGCTGATATCTCAGCTGGACCGAGGG
GAGTTGGAGGGCGTGGCCTGGCTGGGCGAGAGCCGCACGCGTTTCCGCATCCCTTGGAAG
CACGGCTTGCGGCAGGATGCCCAGCAGGAGGATTTCGGCATCTTCCAGGCCTGGGCT---
---------------------------------------------GTAGCCAGTGGTGCC
TATACTCCTGGGAAGGATAAGCCCGACCTGCCGACCTGGAAGAGG------AATTTCCGG
TCTGCCCTGAACCGGAAGGAAGTGTTG---CGTTTAGCGGAGGACCACAGCAAGGACTCC
CAAGACCCACACAAAATC------TATGAGTTTGTGAAC---TCA---------------
------------------------------------------------------------
------------------------------------------------------------
------------------------------------------------------------
------------------------------------------------------------
------------------------------------------------------------
------------------------------------------------------------
---------------------------GGAGTCAGGGACATCCCTGAGCCA---------
---GAT---------------ACCTCTCAAGAC---AATGGCAGACACAATACCTCTGAT
ACCCAG---------------------------------------------GAAGACACT
CTGGAGAAG---TTACTGAGTGACATGGACTTG------AGC---------------CCA
---GGAGGG---------------------------------------------------
------CCCTCGAAT---------------------------CTGACTATGGCCTCTGAG
AAGCCCCCTCAGTTCTTGCAGAGTCCCGACTCAGACATCCCTGCTCTTTGCCCAAACTCG
GGACTCTCTGAAAACCCCCTGAAGCAGCTGTTGGCAAACGAGGAAGATTGGGAGTTCGAG
GTGACTGCCTTCTACCGGGGCTGCCAAGTCTTCCAGCAGACTGTTTTCTGCCCTGGGGGC
CTGCGGCTGGTGGGATCA---GAAGCAGGGGAC---AGGATG---CTGCCTGGGCAGCCT
ATACGACTGCCGGACCCTGCGACGTCCCTGACAGACAAGAGCGTGACAGACTACGTGCAG
CGTGTGCTGAGCTGCCTGGGCGGGGGGCTGGCCCTGTGGCGGGCCGGGCAGTGGCTCTGC
GCCCAGAGGCTGGGGCACTGCCACGTGTACTGGGCCATAGGCGAGGAGCTCCTCCCCAGC
TGTGGCCACAAGCCTGACGGCGAGGTCCCGAAGGACAGGGAAGGA---GGTGTGTTCAAC
CTGGGGCCCTTCATAACA------------------------------------------
------------------------------------------------------------
------------------------------------------------------------
------------------------------------------------------------
------------------------------------------------------------
------------------------------------------------------GATCTG
ATCACCTTCATTGAAGGAAGC------------------------------AGACGTTCA
CCACTCTATACCCTCTGGTTCTGTGTG---------------------------------
---------------------GGGCAGTCATGG---------------------------
------------------------------------------------------------
------------------------------------------------------------
------------CCCCAGGAC---CAGCCATGGATCAAGAGGCTTGTGATGGTCAAGGTT
GTCCCCATGTGTCTCAGGGTTCTTGTAGACATAGCGCGGCAAGGG---------------
---------------------GGTGCCTCCTCCCTGGAG------AACACTGTCGACCTG
CACATTTCCAAC---AGCGACCCCCTCTCCCTCACCCCA---------------------
------------------------------------------------------------
---------GACCAGTACATGGCCTGCCTCCAGGACCTGGCCGAAGACATGGATTTC---
------------------------------------------------------------
------------------------------------------------------------
------------------------------------------------------------
------------------------------------------------------------
------------
>Dog|ENSCAFG00000003594
------------------------------------------------------------
------------------------------------------------------------
---------------------------------------------CAGGCGTGGGCC---
---------------------------------------------GAGGTCAGCGGTGCC
TACACTCCTGGAAAGGATAAACCTGATCTGCCCACCTGGAAGAGG------AATTTCCGA
TCTGCCCTGAACCGGAAGGAGGAGTTG---CGTGTAGCTGAAGATCGGAGCAAAGACCCC
CACGACCCACACAAGGTC------TATGAGTTTGTGATC---TCA---------------
------------------------------------------------------------
------------------------------------------------------------
------------------------------------------------------------
------------------------------------------------------------
------------------------------------------------------------
------------------------------------------------------------
---------------------------GGAGCTGGGAACTTGCCTGAGTTG---------
---GAC---------------ACCTTTCCAGACACCAATGGGAGATACAGTACCTCGGAT
ACCCAG---------------------------------------------GAAGACACA
TTAGAGGAG---TTACTGGGTGACATGGTCTTGACCCCATTC---------------CCA
GATGAGGGG---------------------------------------------------
------CCCTCGAGC---------------------------CTGGTGGTGGTCCCAGAA
CAGACGCCTCCACTCTTGCTGAGCCCCACCATAGACCTCCCCGCTCCCTGCCCAAACTCA
GAACCCCCTGAAAACCCGCTGAAGCGGCTCTTGGTGCCTGATGAAGAGTGGGAGTTCGAG
GTGACTGCCTTCTATCGGGGCCGCCAAGTCTTCCAGCAGACAGTCTCCTGCCCAAGGGGC
CTGCGGCTGGTGGCAGCA---GCAGGAGGGGAC---ACGATG---CTGCCTGGACAGCCA
ATAATACTGCCAGACCCCGGGGTGTTGGTAACAGACAAGACCGTGATGGGCTACGTGAGG
CGTGTACTGAGCTGCTTGGGTGGGGGACTAGCTCTGTGGAGGGCAGGACAGCAGCTCTGG
GCACGGAGGCTGGGGCACTGCCACACATACTGGGCCCTGGGCGAGGAGCTTCTCCCTGAC
AGCAGTCCCAGGCCTGGCGGCGAGGTCCCCAAGGATGAAGATGGA---GACCTGTTCGAC
CTGAGGCCCTTCGTGTCA------------------------------------------
------------------------------------------------------------
------------------------------------------------------------
------------------------------------------------------------
------------------------------------------------------------
------------------------------------------------------GATCTG
ATTGCCTTCATCAAAGGAAGC------------------------------CGACACTCA
CCACGCTACACCCTCTGGTTCTGTGTG---------------------------------
---------------------GGGGAGCCATGG---------------------------
------------------------------------------------------------
------------------------------------------------------------
------------CCCCAAGAC---CAGCCGTGGACCAAGAAGCTGGTGATGCTCAAGGTT
GTTCCCACGTGCCTTAGGGCCCTGCTGGAAATGGCACGGTTAGAG---------------
---------------------GGCGCTTCCTCCCTGGAG------AACACTGTGGACCTG
CACATTTCCAAC---AGCTACCCACTCACTCTCACCTCG---------------------
------------------------------------------------------------
---------GACCAGTACAAGGCGTACCTCCAGGACCTGGTTGAGGACATGGATTTC---
------------------------------------------------------------
------------------------------------------------------------
------------------------------------------------------------
------------------------------------------------------TGGGTC
ACTGGGGAGGTC
>Dolphin|ENSTTRG00000005531
---ATGGGAACACAAAAGCCTCGCATCCTGCCCTGGCTGGTATCTCAGCTGGACCAGGGG
CAGTTGGAGGGCGTGGCCTGGCTGGATGAGAGCCGCACGCGCTTCCGCATCCCTTGGAAG
CACGGCTTGCGGCAGGATGCCCAGCTGGAGGACTTCGGCATTTTCCAGGCCTGGGCT---
---------------------------------------------GAGGCCAGTGGTGCC
TACACTCCTGGGAAGGATAAGCCGGACCTGCCCACCTGGAAGAGG------AATTTCCGG
TCCGCCCTGAACCGGAAGGAAGCGTTG---CGTTTAGCAGAGGACCACAGCAAGGACCCC
CACAACCCGCACAAGATC------TATGAGTTTGTGACC---TCA---------------
------------------------------------------------------------
------------------------------------------------------------
------------------------------------------------------------
------------------------------------------------------------
------------------------------------------------------------
------------------------------------------------------------
---------------------------GGAGTTGGGAACTTAGCTGAGGCA---------
---GAC---------------ACCTCTCTAGACACCAATGGCAGATGCAGTACCTCTGAT
ATCCAG---------------------------------------------GAAGACATT
CTGGAGAAG---TTACTGAGTGACATGGACTTG------GCC---------------CCA
GATGGAGGG---------------------------------------------------
------CCCTCAAGT---------------------------CTGACCATGGCCCCTGAG
AACCCCCCTCAGCTCTTGCTGGGCCCCAACTTAGATGTCCCTGCTCCTTGCCCAATGCCG
GGACCCCCTGAAAACCCACTGAAGCAGCTGTTGGTGAGCGGGGAAGAGTGGGAGTTCGAG
GTGACCGTCTTCTACCGGGGCTGCCAAGTCTTCCAGCAGACTGTCTTCTGCCCGGGGGGC
CTGCGGCTGGTGGGATCA---GAAGCAGGGGAC---AGGACA---CTGCCTGGGCAGCCA
ATAAGACTGCCAGACCCCGCGGCGTCCCTGACAGACAGGGGCGTGACAGACTACGTGCAG
CGGGTGCTGAGCTGCCTGGGCGGGGGACTAGCTCTGTGGAGGGCTGGGCAGTGGCTCTGG
GCCCAGAGGCTGGGGCACTGCCGTGTGTACTGGGCCGTGGGCGAGGAACTCCTCCCCAAC
AGTGGTCACAGGCCTGATGGTGAGGTGCCCAAGGACAGGGAAGGA---GGCGTGTTCAAC
ATGGGGCCCTTCATAGCA------------------------------------------
------------------------------------------------------------
------------------------------------------------------------
------------------------------------------------------------
------------------------------------------------------------
------------------------------------------------------------
---------------GGTTCCTGGGCCCCCAGATCTGATTGCCTTCATCGAAGGAAGCAG
ACGCTCACCACGCTACACCCTCTGGTTCTGCGTGGGGCAGTCATGGCCCCAGGACCAACC
ATGGATCAAGAGGCTCGTGATGGTCAAGGTTGT---------------------------
------------------------------------------------------------
------------------------------------------------------------
------------CCCCAT------------------------------------------
GTGCCTCAGAGCCCT------------------GCTAGACATGGCACGGGTAGGGGGTGC
CTCCTCCCTGGAGAACACTGTGGACCTTCA------------------------------
---------CAT---TTCCAGCCACCCACTCTCCCTCACCTCAGACCAGTACAAGGCCTA
CCTCCAGGACCTGGTCGAGGACATGGACTTCTAGGTCACTGGGGAGGCCTGAGCCCTAAC
TTCCACCTCGACCAA---------------------------------------------
------------------------------------------------------------
------------------------------------------------------------
------------------------------------------------------------
------------------------------------------------------------
------------
>Elephant|ENSLAFG00000028074
---ATGGCGACCCAAAAGCCGCGGATTCTGCCCTGGCTCATTTCGCTGCTGGACAGGGGG
CAGCTGGAGGGCGTGGCCTGGGTGGACGCGAACCGCACGCGCTTCCGCATCCCTTGGAAG
CACCGCCTGCGGCAGGATACGCAGCAGGAAGACTTCCGCATCTTCCAGGCGTGGAGCTGG
CCCGAGTGCGTGCTTGTGGGTGGAGAATTCTGGGGGCAGGTCTTGGAACTT---------
------------------------------------TGGAGACGAGGCTCAGAGTTCCAC
AGCTGGTTTAATTAC---------------------------------------------
---------CATCAAGTTACATTCTATTCATTCTCCCAT---GCC---------------
------------------------------------------------------------
------------------------------------------------------------
------------------------------------------------------------
------------------------------------------------------------
------------------------------------------------------------
------------------------------------------------------------
---------------------------CAGGTCTTG------------CTA---------
---GATCCATGGGTTGGAATTAGCTCCTCCTCCCCCAAGGCCCAAGCACTTACCCATTTG
TGCCACCACGGGGAACAGCTGTTGAAATGCCCGACTCCTTTTCTTCTCCAGGAAGACATT
CTGGAGGAG---TTACTGGGTGACATGGTCTTGGCCTCAGTC---------------CCA
GATGGGGGG---------------------------------------------------
------CCCTCAGGA---------------------------CTGGCTGTGGCCTCTGAG
CAGCCCCCTCAGCTCTTGCTGAGCCCCAACATTGACGTTCTTCCTCCCTGCCCAAACCTG
GCATCCTCGGAAAACCCACTGAGGCAGCTGCTGGTCCCCGAGGAAGAGTGGGAGTTTGAG
GTGACCGCCTTCTACCGGGGCCGCCAAGTCTTCCAGCAGGCTGTCTTCTGCCCAGGTGGC
CTGCGGCTGGTGGGATCA---GAAGCAGCAGAC---AATACA---CTGCCTGGGCAGCTG
ATGATGCTGCCTGACCCTGGGGTGGCCCTGACAGACAAGGGGGCGACAAGCTTCGTGAGG
CGTGTGCTGAGCTCCCTAGGCGGGGGGCTTGCTCTGTGGAGGGCAGGGCAACAGCTCTGG
GCCCGAAGGCTGGGGCACTGCCGTACATACTGGGCTGCGGGTGAGGAGCTGCTCCCTGAT
GGCACTCACGGGCCAGACGGAGAGGTCCCCAAAGACAGAGAAGGA---GTCGTGTTCAAC
CTGGGACCTTTTGTGGCA------------------------------------------
------------------------------------------------------------
------------------------------------------------------------
------------------------------------------------------------
------------------------------------------------------------
------------------------------------------------------GATCTG
ATTGCCTTCATCGAAGGAAGC------------------------------AAACGCTCA
CCCCGCTACACCCTCTGGTTCTGCATT---------------------------------
---------------------GGGGAGTTATGG---------------------------
------------------------------------------------------------
------------------------------------------------------------
------------CCCCAGGAC---CAGCCGTGGACCAAGAAGCTGGTGATGGTCAAGGTA
GTTCCCACATGCCTCCGGGTCCTGCTAGACATGGCCCGGGTGGAG---------------
---------------------GGTGCCTCCTCACTGGAG------ACTACCATGGACCTG
CACATTTCTAAC---AGCCACCCGCTCTCCCTCACCTCA---------------------
------------------------------------------------------------
---------GACCAGTACAAGGCCTATCTGCAGGACCTGGCCGAGGACATGGATTTC---
------------------------------------------------------------
------------------------------------------------------------
------------------------------------------------------------
------------------------------------------------------------
------------
>Ferret|ENSMPUG00000002477
---ATGGGAACCCCAAAGCCGCGGATCCTGCCCTGGCTTGTGTCGCAGCTGGACCTAGGG
CAGCTGGAGGGGGTGGCCTGGCTGGACGAGAGCCGCACACGCTTCCGCATCCCTTGGAAG
CACGGCTTGCGGCAGGATGCCCAGCAAGAAGACTTCGGCATCTTCCAGGCGTGGGCC---
---------------------------------------------GAGGCCAGCGGTGCC
TACACTCCAGGAAAGGATAAACCTGATCTGCCCACCTGGAAGAGG------AATTTCCGA
TCTGCCCTGAACAGGAAGGAGGGGCTG---CGTTTAGCCGAGGATCGGAGCAAGGACCCC
CACGACCCGCACAAGGTC------TATGAGTTTGTGATC---TCA---------------
------------------------------------------------------------
------------------------------------------------------------
------------------------------------------------------------
------------------------------------------------------------
------------------------------------------------------------
------------------------------------------------------------
---------------------------GGAGCTGGGAACTTTACTGAGTTG---------
---GAC---------------ACATCACTGGGAACCAATGGTGGATGCAGTACCTTGGCT
ACCCAG---------------------------------------------GGAGACATA
CTAGAGGAG---TTACTGAATGACATGGCCTTGGCCCCATTC---------------CCA
GATGGGGGG---------------------------------------------------
------CCCTCGAGC---------------------------CTGGCTGTGGTCCCTGAA
CAGACCCCTCCATTCTTGCTGAGCCCCACAGTAGACATCCCTCCTCCCTGCCCAAACTCA
GAGCCCCCGGAAAACCCACTGAGGCGGCTCTTGGTGCCTGAGGAAGAGTGGGAGTTCGAG
GTGACTGCCTTCTACCGGGGCCGCCAAGTCTTCCAGCAGACTGTCTTCTGCCCAAGGGGC
CTGCGTCTGGTGGCTTCA---GAAGCAGGGGAC---GGGACA---CTGTCTGGACAGCCA
ATCATATTGCCAGACCCTGGGCTGTGGCTGACGGACAGGGGTGTGTTGGGCTACGTGAGG
CGTGTGCTGAGCTGCCTGGGTAGGGGACTAGCTCTGTGCAGGGCAGGACAGCGACTCTGG
GCCCGGAGGCTGGGCCACTGCCACACGTACTGGGCCTTGGGCGAGGAGCTCCTCCCTGAC
AGCAGTCACGGGCCCAGTGGTGAGGTCCCCAAGGATGAGGAGGGA---GACGTGTTCGAC
CTACGGCCTTTCGTGTCA------------------------------------------
------------------------------------------------------------
------------------------------------------------------------
------------------------------------------------------------
------------------------------------------------------------
------------------------------------------------------GATCTG
ATTGCCTTCCTCGAAGGAAGC------------------------------CGACACTCA
CCACGCTACACCCTCTGGTTCTGCATG---------------------------------
---------------------GGGGAGCCATGG---------------------------
------------------------------------------------------------
------------------------------------------------------------
------------CCCCAGGAC---CAGCCGTGGACCAAGAAGCTCGTGATGGTCAAGGTT
GTTCCCACATGCCTGAGGGCCCTGCTGGACATGGCACGATCAGAG---------------
---------------------GGCGCTTCCTCACTAGAG------AACACTGTGGACCTG
CACATTTCCAAC---AGCTACCCACTCTCTCTCACATCA---------------------
------------------------------------------------------------
---------GAGCAGTATAAGGCCTACCTCCAGGACCTGGTCGAGGACATGGATTTC---
------------------------------------------------------------
------------------------------------------------------------
------------------------------------------------------------
------------------------------------------------------------
------------
>Gibbon|ENSNLEG00000005277
------------------------------------------------------------
------------------------------------------------------------
------------------------------------------------GCCTGGGCC---
---------------------------------------------GAGGCCACTGGTGCA
TATGTTCCCGGGAGGGATAAGCCAGACCTGCCAACCTGGAAGAGG------AATTTCCGT
TCTGCCCTCAACCGCAAAGAAGGGTTG---CGTTTAGCAGAGGACCGGAGCAAGGACCCT
CACGACCCACATAAAATC------TACGAGTTTGTGAAC---TCA---------------
------------------------------------------------------------
------------------------------------------------------------
------------------------------------------------------------
------------------------------------------------------------
------------------------------------------------------------
------------------------------------------------------------
---------------------------GGAGTTGGGGACTTTTCCCAGCAA---------
---GAC---------------ACCTCTCCGGACACCAATGGCGGAGGCAGTACTTCTGAT
ACCCAG---------------------------------------------GAAGACATT
CTGGATGAG---TTACTGGGTAACCTGGTGTTGGCCCCACTC---------------CCA
GATCCGGGA---------------------------------------------------
------CCCCCAAGC---------------------------CTGGCTGTAGCACCTGAG
CCCTGCCCTCAGCCCCTGCGGAGCCCCAGCTTGGACAATCCCACTCCCTTCCCAAACCTG
GGGCCCTCTGAGAACCCACTGAAGCGGCTGTTGGTGCCGGGGGAA---------------
------------------------------------------------------------
------------------------------------------------------------
------------------------------------------------------------
------------------------------------------------------------
------------------------------------------------------------
---------------GAT------------------------------------------
------------------------------------------------------------
------------------------------------------------------------
------------------------------------------------------------
------------------------------------------------------------
------------------------------------------------------------
---------------------------------------------------------CTG
ATTACCTTCACGGAAGGAAGC------------------------------GGACGCTCA
CCACGCTATGCCCTCTGGTTCTGTGTG---------------------------------
---------------------GGGGAGTCATGG---------------------------
------------------------------------------------------------
------------------------------------------------------------
------------CCCCAGGAC---CAGCCATGGACCAAGAGGCTCGTGATGGTCAAGGGT
GTGCCCACGTGCCTCAGGGCCTTGGTAGAAATCGCTCGGGTAGGG---------------
---------------------GGTGCCTCCTCCCTGGAG------AACACTGTGGACCTG
CACATTTCCAAC---AGCCACCCACTCTCCCTCACCTCT---------------------
------------------------------------------------------------
---------GACCAGTACAAGGCCTACCTGCAGGACTTGGTGGAGGGCATGGATTTC---
---------CAGGGC------------------------------------CCTGGGGAG
------------------------------------------------------------
------------------------------------------------------------
---------------------------------------------------GCT------
------------
>Gorilla|ENSGGOG00000000499
---ATGGGAACCCCAAAGCCACGGATCCTGCCCTGGCTGGTGTCGCAGCTGGACCTGGGG
CAACTGGAGGGCGTGGCCTGGGTGAACAAGAGCCGCACGCGCTTCCGCATCCCTTGGAAG
CACGGCCTACGGCAGGATGCACAGCAGGAGGATTTCGGAATCTTCCAGGCCTGGGCC---
---------------------------------------------GAGGCCACTGGTGCA
TATGTTCCCGGGAGGGATAAGCCAGACCTGCCAACCTGGAAGAGG------AATTTCCGT
TCTGCCCTCAACCGCAAAGAAGGGTTG---CGTTTAGCAGAGGACCGGAGCAAGGACCCT
CACGACCCACATAAAATC------TACGAGTTTGTGAAC---TCA---------------
------------------------------------------------------------
------------------------------------------------------------
------------------------------------------------------------
------------------------------------------------------------
------------------------------------------------------------
------------------------------------------------------------
---------------------------GGAGTTGGGCACTTTTCCCAGCCA---------
---GAC---------------ACCTCTCTGGACACCAATGGTGGAGGCAGTACTTCTGAC
ACCCAG---------------------------------------------GAAGACATT
CTGGATGAG---TTACTGGGTAACATGGTGTTGGCCCCACTC---------------CCA
GATCCGGGA---------------------------------------------------
------CCCCCAAGC---------------------------CTGGCTGTAGCCCCTGAG
CCCTGCCCTCAGCCCCTGCGGAGCCCCAGCTTGGACAGTCCCACTCCCTTCCCAAACCTG
GGGCCCTCTGAGAACCCACTGAAGCGGCTGTTGGTGCCGGGGGAAGAGTGGGAGTTCGAG
GTGACAGCCTTCTACCGGGGCCGCCAAGTCTTCCAGCAGACCATCTCCTGCCTGGAGGGC
CTGCGGCTGGTGGGGTCC---GAAGTGGGAGAC---AGGACG---CTGCCTGGATGGCCA
GTCACACTGCCAGACCCTGGCATGTCCCTGACAGACAGGGGAGTGATGAGCTACGTGAGG
CATGTGCTGAGCTGCCTGGGTGGGGGACTGGCTCTCTGGCGGGCCGGGCAGTGGCTCTGG
GCCCAGCGGCTGGGGCACTGCCACACATACTGGGCAGTGAGCGAGGAGCTGCTCCCCAAC
AGCGGGCATGGGCCTGAC------------------------------------------
------------------------------------------------------------
------------------------------------------------------------
------------------------------------------------------------
------------------------------------------------------------
------------------------------------------------------------
------------------------------------------------------------
------------------------------------------------------------
------------------------------------------------------------
---------------------GGCGAGGTNNCAGATGACAAGTCAGGCTCCTGGGCCCCC
AGATCTGATTACCTTCACGGAAGGAAGCGGACGCTCACCACGCTATGCCCTCTGGTTCTG
TGTGGGGGAGTCATGGCCCCAGGACCAGCCGTGGACCAAGAGGCTCGTGATGGTCAAGGT
TGTGCCCACGTGCCTCAG------------------------------------------
------------------------------------------------------------
------------------------------------------------------------
------------------------------------------------------------
------------------------------------------------------------
------------------------------------------------------------
------------GGCCTTGGTAGAAATGGCCCGGGTAGGGGGTGCCTCCTCCCTGGAGAA
CACTGTGGACCTGCACATTTCCAACAGCCACCCACTCTCCCTCACCTCCGACCAGTACAA
GGCCTACCTGCAGGACTTGGTGGACGGAATGGATTTCCAGGGCCCTGGGGAGACCTGAGC
CCTCGCTCCTCATGGTGTGCCTCCAACCCCCCTGTTCCCCACCATCTCAACCAA------
------------
>Guinea_pig|ENSCPOG00000026146
---ATGGGAACCCCAAAGCCACGGATCTTGCCCTGGTTGAGGTCAATGCTGGACCAGGGG
CAGCTGGAGGGTGTGGCCTGGCTGGACGAGGGGCGCGCT---TTCCGCATCCCTTGGAAG
CATGGCCTGAGGCAGGATGCACAGGCGGAAGACTTCGGCATCTTCAAGGCCTGGGCT---
---------------------------------------------GAGGCCAGCGGTGCT
TACATTCCCGGGAGGGATAAGCCTGATTTGCCAACCTGGAAGAGG------AATTTCCGA
TCAGCCCTTAACCGGAAGGAAGTGTTG---CGTTTAGCTGAGGACCGGAGCAAGGACCCT
CACGATCCTCATAAGGTT------TATGAATTTGTGGAC---TCA---------------
------------------------------------------------------------
------------------------------------------------------------
------------------------------------------------------------
------------------------------------------------------------
------------------------------------------------------------
------------------------------------------------------------
---------------------------GAAGCCAGGGACTCTTCCCAGCTG---------
---GAC---------------ACCTCACCGGAAACCAACGAGGGAGGCAGTACCTATGAC
AACCAG---------------------------------------------GAAGACATC
TTG---GAT---GTGTTGAGTGACATAGGA---GTCTCACTC---------------CCA
GATGACAGG---------------------------------------------------
---------------------------------------------------GCCCAGGAG
CAGTGCCCTCAGCATTTATTGAGCTACAACTTGGACAACCCCATGCCCTGTCCAAACCGA
GGACCCTCTGAAAACCCACTGAAGCTGTTATTGTTACCGGAGGAACAGTGGGAGTTTGAG
GTGACTGCCTTCTACCGGGGCCATCAGGTATTCCAGCAGACCATCTTCTGCCCAAAGGGC
CTGCGGCTGGTGGGCTTA---GAACCTGGGGAC---AGGACA---TTGCCTGGACAGCCA
ATAACACTGCCAGACCCTGAGGTGTCCTTGACAGACAAGCGGGTGACAGGCTATGTGAGG
CGTGTGCTGGGCAGCCTGGGTGGAGGCCTGGCTCTGTGGCGGGAAGGGCAGTGGCTCCGT
GCACAGCGGCTGGGGCACTGTCATGCATACTGGGCCATGGGCGAGGAGCTGCTCCCTGAC
TGTGAGCATGGGCACAAAGGCGAGGTCCCCAAGGACGTGGACAGC---AGTGTGTTCGAC
TTGAGGCCCTTCGTT---------------------------------------------
------------------------------------------------------------
------------------------------------------------------------
------------------------------------------------------------
------------------------------------------------------------
---------------------------------------------------GCAGATCTG
ATCGCCTTCATAGGAGGAAGC------------------------------AGACACTCA
CCACGTTACACCATCTGGTTCTGTCTG---------------------------------
---------------------GGGGAGTCATGG---------------------------
------------------------------------------------------------
------------------------------------------------------------
------------CCTCACAAC---CAACAGTGGGTCAAGAGGCTCGTGATGGTCAAGGTG
GTTCCCACTTGCCTCAAAGCCCTGTTAAACATAGCCCAGTCAGGG---------------
---------------------GGCGCCTCTTCCCTGGAG------AATACTGTGGACTTG
CACATTTCCAGC---AGCCAGCCCTTTTCCCTCACCAAC---------------------
------------------------------------------------------------
---------GAGCAGTACAAGGCATGCCTGCAGGACCTGGTTGAGGACATGGATTTC---
------------------------------------------------------------
------------------------------------------------------------
------------------------------------------------------------
------------------------------------------------------------
------------
>Horse|ENSECAG00000018265
---ATGGGAACCCACAAGCCGCTGATCCTGCCCTGGCTGGTGTCGCAGCTGGACCAGGGC
AGGCTGGAGGGCGTGGCCTGGCTGGACAAGGGCCGCACGCGCTTCCGCATCCCTTGGAAG
CACGGCCTGCGGCAAGATGCCCAGCAGAAGGACTTCGGCATCTTCCAGGCCTGGGCC---
---------------------------------------------GAGGCCAGCGGTGCC
TATACTCCAGGGAGAGATAAGCCCGACCTGCCGACCTGGAAGAGG------AATTTCCGG
TCCGCCCTGAACCGGAAGGAAGTGTTG---CGTTTAGTCGACGACCGGAGCAAGGACCCC
CAGGACCCGCACAAAGTC------TATGAGTTTCTGACC---CCA---------------
------------------------------------------------------------
------------------------------------------------------------
------------------------------------------------------------
------------------------------------------------------------
------------------------------------------------------------
------------------------------------------------------------
---------------------------GCGTTTAGGGACTTGGCTCAGCCC---------
---GAC---------------ACCTCTCCAGACACCGGTGGCAGATGGAGTACCTGTGAC
ACCCCC---------------------------------------------AAAGCTACT
GTGGAGGAG---TTACTGAGTGACATGACTTTAGACCCATTC---------------CTC
GATGGGGGG---------------------------------------------------
------CCCCTGAGC---------------------------CTGGCTCTGGCTCCTGAG
CACCCCCCTCAGCTCTTGCTGAGCCCCAACCTAGACATTCCTGGCCCCTGCCCGAATGTG
GAACCCGCTGAAAACCCACTGAGGCAGCTGTTGGTGCCCGAGGATGCGTGGGAGTTCGAG
GTGACCGCCTTCTACCGGGGCCGACAAGTGTTCCAGCAGACGGTCTTCTGCCCGGAGGGC
CTGCGGCTGGTGGAGCCC---GAAGCAGCCGAT---GGGACA---CTGCCTGGGCAGCCA
ATAAGACTGCCAGACCCCGGGGTGTACCTGACAGATGGGGACGTGATGAGCCTTGTGAAG
CGCGTACTGAGCAACCTGGGCGGGGGACTTGCCCTCTGGAGGGCAGGGCAGCAGCTCTGG
GCCCAAAGGCTGGGGCATAGCCACGTGTACTGGGCCATGGGCGAAGAGCTGCTCCCCGAC
AGT---CACGGGCCCAGTGGTGAGGTGCCCAAGGACAAGGAAGGA---GGTGTGTTTGAC
CTGGGGCCCTTCGTGGCA------------------------------------------
------------------------------------------------------------
------------------------------------------------------------
------------------------------------------------------------
------------------------------------------------------------
------------------------------------------------------GATCTG
ATTGCCTTCCTTGGAGGAAGC------------------------------AGACGCTCG
CCACACTACACCCTCTGGTTCTGCTTG---------------------------------
---------------------GGGGAGTCGTGG---------------------------
------------------------------------------------------------
------------------------------------------------------------
------------CCCCAGGAC---CAGCCGTGGACCAAGAGGCTCGTGATGGTCAAGGTT
GTTCCCACATGCCTCAAGGCCCTGCTAGAGATGGCGCGGATACAG---------------
---------------------GGTGCCTCCTCAATGGAG------AACACTGTGGACCTG
CACATTTCCAAC---AGCCACCCCCTCTCCCTCACCTCA---------------------
------------------------------------------------------------
---------GACCAGTACAAGGCCTACCTCGAGGACCTGGTGGAGGACATGGATATC---
------------------------------------------------------------
------------------------------------------------------------
------------------------------------------------------------
------------------------------------------------------------
------------
>Hyrax|ENSPCAG00000008633
---ATGGGGACCCAAAAGCCGCGAATTCTACCCTGGCTCATTTCGCAGCTAGATAGGGGG
CTGCTGGAAGGCGTGGCCTGGGTAGACGAGAATCGCACACGTTTCCGCATCCCTTGGAAG
CACCGCCTGAGACAGGACACGCAGGACGAGGACTTCCGCATCTTTCAGGCCTGGGCT---
---------------------------------------------GAGGTCAGCGGTGCC
TACAATCCAGAGAAAGATAAGCCAGACCCCCCTACCTGGAAGAGG------AATTTCCGA
TCAGCCCTGAACCGGAAGGAGGGGTTG---CGTGTAGCTGAGGACCGGAGCAAGGATCCC
CTGGACCCGCACAAGGTC------TACGAGTTTGTGACT---CCA---------------
------------------------------------------------------------
------------------------------------------------------------
------------------------------------------------------------
------------------------------------------------------------
------------------------------------------------------------
------------------------------------------------------------
---------------------------GGAGTTAGGGACTGTCCTGAGTTG---------
---GAC---------------ACCTCTCCAGACACTAATGACAGAGGCAGTACCTCTGAT
ACTCAC---------------------------------------------GAGGACATT
TTGGAGGAG---TTACTGGGTGACATGGCCTTGGACCCAGTC---------------CCA
GATGAGGGG---------------------------------------------------
------CCCTTAGGC---------------------------CTGGCGGTAGCCCCTGAG
CTCTGTTCTCAGCTTTTGCCAGGCCCCAGTGTGGACACCCTTGCTCCCTGCCCAAACCTG
GCATCCCCGGAAAACCCACTGAAGCAAATGCTGGTGTCCGAGGAAGCGTGGGAGTTTGAG
GTGACTGCCTTCTACCGGGGCCGCCAAGTCTTCCAGCAGGTTGTCATCTGCCCAGGGGGC
CTGCGGCTGGTGGGGCCA---GAAGCAGCAGAG---AGTACA---CTGCCTGGGCAGCCG
ATGATGCTGCCTGACCCTGGGATGGCCCTGACAGACAAAAGGGCAATAGACTTCGTAAGG
CACGTGCTGAACTCCCTAGGTGGGGGGCTTATTCTGTGCAAGTCAGGGCAACAGCTCCAG
GCCCAAAGACTGGGGCACTGCCGTACCTACTGGGCTGCAGGCGAGGAGTTGCTCCCTGAT
GGTGCTAATGGGCCGGATGGAGAGGTCCCTAAAGACAGGCCAGGA---ATCGTGTTCCAT
CTGGGACCCTTTGTGGCA------------------------------------------
------------------------------------------------------------
------------------------------------------------------------
------------------------------------------------------------
------------------------------------------------------------
------------------------------------------------------------
------------------------------------------------------------
------------------------------------------------------------
------------------------------------------------------------
------------------------------------------------------------
------------------------------------------------------------
------------------------------------------------------------
------------------------------------------------------------
------------------------------------------------------------
------------------------------------------------------------
------------------------------------------------------------
------------------------------------------------------------
------------------------------------------------------------
------------------------------------------------------------
------------------------------------------------------------
------------------------------------------------------------
------------
>Macaque|ENSMMUG00000022735
---ATGGGAACCCCAAAGCCACGGATCCTGCCCTGGCTGGTGTCGCAGCTGGACCTGGGG
CAACTGGAGGGCGTGGCCTGGGTGAACGAGAGCCGCACGCGCTTCCGCATCCCTTGGAAG
CACGGCCTACGGCAGGATGCACAGGAGGAGGATTTCAGAATCTTCCAGGCCTGGGCC---
---------------------------------------------GAGGCCACTGGTGCG
TACGTTCCCGGGAGGGATAAGCCAGACCTGCCAACCTGGAAGAGG------AATTTCCGT
TCTGCCCTCAACCGCAAAGATGGGTTG---TGTTTAGCAGAGGACCGGAGCAAGGACCCT
CACGACCCACATAAGATC------TACGAGTTTGTGAAC---TCA---------------
------------------------------------------------------------
------------------------------------------------------------
------------------------------------------------------------
------------------------------------------------------------
------------------------------------------------------------
------------------------------------------------------------
---------------------------GGAGTTGGGGACTTTTCCCAGCCA---------
---GAC---------------TCCTCTCCGGACACCAATGGCGGAGGCAGTACTTCTGAT
ACCCAG---------------------------------------------GAAAACATT
CTGGATGAG---TTACTGGGTAACATGGTGTTGGCCCCACTG---------------CCA
GATCCAGGA---------------------------------------------------
------CCCCCAAGC---------------------------CTGGCTGTAGCC------
------CCTCAGCACTTGCAGAGCCCCAGCTTGGACAGTCCCACTCCCTTCCCAAACCTG
GAGCCCTCTGAGAACCCACTGAAGCGGCTGTTGGTGCCGGGGGAAGAGTGGGAGTTCGAG
GTGACAGCCTTCTACCGGGGCCGCCAAGTCTTCCAGCAGACCATCTCCTGCCCGGAGGGC
CTGCGGCTGGTGGGGTCC---GAAGTGGGCGAC---AGGACG---CTGCCTGGATGGCCA
ATCACACTGCCAGACCCTGGCATGTCCCTGACAGACAGGGGAGTGATGAGCTACGTGAGG
CACGTGCTGAGCTCCCTGGGTGGGGGACTGGCTCTGCGGCGGGCCGGGCAGCGGCTCTGG
GCCCAGCGGCTGGGGCACTGCCACACATACTGGGCAGTGAGCGAGGAGCTGCTC---AAC
AGCGGGCATGGGCCTGATGGCGAGGTCCCCAAGGACAAGGAAGGA---GGCGTGTTCGAC
CTGGGGCCCTTCATTGTA------------------------------------------
------------------------------------------------------------
------------------------------------------------------------
------------------------------------------------------------
------------------------------------------------------------
------------------------------------------------------GAC---
------------------------------------------------------------
------------------------------------------------------------
------------------------------------------------TCCTGGGCCCCC
AGATCTGATCACCTTCACAGAAGGAAGTGGACGCTCACCACGCTATGCCCTCTGGTTCTG
TGTGGGGGAATCATGGCCCCAGGACCAGCCATGGACCAAGAGGCTCGTGATGGTCAAGGT
TGTGCCCACGTGCCTCAG------------------------------------------
------------------------------------------------------------
------------------------------------------------------------
------------------------------------------------------------
------------------------------------------------------------
------------------------------------------------------------
------------GGCCCTGGTAGAAATCGCCCGGGTAGGGGGTGCCTCCTCCCTGGAGAA
CACTGTGGACCTGCACATTTCCAACAGCCACCCACTGTCCCTCACCTC------------
------------------------------------------------------------
------------------------------------------------------------
------------
>Marmoset|ENSCJAG00000003637
---ATGGGAACCCCAAAGCCACGGATCCTGCCCTGGCTGGAGTTGCAGCTGAATCTGGGG
CAGCTGGAGGGTGTGGCCTGGGTGAATGAGAGCCGCACGCGCTTCCGCATCCCTTGGAAA
CACGGTCTACGGCATGATGCACAGCAGGAGGATTTCGGAATCTTCCAGGCCTGGGCT---
---------------------------------------------GAGGCCACTGGTGCA
TACGTTCCCGGGAGAGATAAGCCAGACCCGCCAACCTGGAAGAGG------AATTTCCGT
TCTGCCCTCAACCGCAAAGATGGATTG---CGTTTAGCAGATGACCGAAGCAAGGACCCT
CACGACCCACATAAGATC------TACGAGTTTGTGAAC---TCA---------------
------------------------------------------------------------
------------------------------------------------------------
------------------------------------------------------------
------------------------------------------------------------
------------------------------------------------------------
------------------------------------------------------------
---------------------------GCAGTTGGGAACTTTGCCCAGCCA---------
---GAC---------------ACATCTCCAGACACCAGTGGCGGAGGCAGTACTTTTGAT
ACCCAG---------------------------------------------GAAGACATT
CTGGATGAG---TTACTGGGTAACATGGTCTTGGCCCCACTC---------------CCA
GATTCGGGA---------------------------------------------------
------CCACCAGGC---------------------------CTGGCTGTAGCCCCTGAG
CCCTACCCTCAGCCCCTGCTGAGCCCCAGCTTGGATAATCCCACGCCCTTCCCAAACCCG
GAGCCCTCTGAGAATCCACTGAGGCGGCTGCTGGTGCCGGGGGAA---------------
------------------------------------------------------------
------------------------------------------------------------
------------------------------------------------------------
------------------------------------------------------------
------------------------------------------------------------
------------------------------------------------------------
------------------------------------------------------------
------------------------------------------------------------
------------------------------------------------------------
------------------------------------------------------------
------------------------------------------------------------
------------------------------------------------------GATCTG
ATTACCTTCACTGAAGGAAGC------------------------------GGACGCTCA
CCACGCTATACCCTCTGGTTCTGTGTT---------------------------------
---------------------GGGGAGCCATGG---------------------------
------------------------------------------------------------
------------------------------------------------------------
------------CCCCAGGAC---CAGCCATGGACCAAGAGGCTCGTGATGGTCAAGGTT
GTGCCCACATGCCTCAGGGCCTTGGTAGAGCTGGCCCGGGCAGGG---------------
---------------------GGTGCCTCCTCCCTGGAG------AACACAGTGGAACTG
CACATTTCCAAC---AGCCACCCACTCTCCCTCACCTCT---------------------
------------------------------------------------------------
---------GACCAGTACAAGGCCTACCTGAAGGACTTGGTGGAGGACATGGATTTC---
---------CAGGGCCCTGGGGAG------------------------------------
------------------------------------------------------------
------------------------------------------------------------
---------------------------------------------------GCC------
------------
>Megabat|ENSPVAG00000010968
---ATGGCTACCCCAAAGCCGAGGATCCTGCCCTGGCTAGTGTCGCAACTGGACAGTGGG
CAGCTGGAGGGCGTGGCATGGCTGGACGAGAGCCACACGCGCTTTCGCATCCCTTGGAAG
CACGGCTTGCGGCAGGATGCCCAGCAGGAGGACTTCGGCATCTTCCAGGCCTGGGCC---
---------------------------------------------CAGGCCAGCGGTGCT
TACACTCCTGGGAAGGATAAGCCTGACCTGCCCACCTGGAAGAGG------AATTTCAGG
TCTGCCTTGAACCGGAAGGAAGTGTTG---CGTTTAGCGGAGGACCGGAGCAAGGATCCC
CGTGACCCGCACAAGATC------TACGAGTTTGTGTCC---TCA---------------
------------------------------------------------------------
------------------------------------------------------------
------------------------------------------------------------
------------------------------------------------------------
------------------------------------------------------------
------------------------------------------------------------
---------------------------GGAGTTGGGGACTGTCCTGAGCTG---------
---GAC---------------ACTTCTTCAGAAACCGATGGCAGATGCAGTACCTCCGAT
ACCCAG---------------------------------------------GAAGACATT
CTA---GAG---TTACTGAGTGACATGGCCTTGGTCCCAGGT---------------CCA
AATGAGGGG---------------------------------------------------
------CCCTTGAGC---------------------------CTGGCCATGGCCACTGAA
CAGCCCCCCCAGCTCTTGCTGAGCCCCAGCTTAGACATCCCTGCTCCCTGCCCAAACTCA
GAACCCCCTGAAAACCCACTGAGGCAGCTCCTGGTGCCTGAGGAAGAGTGGGAGTTCGAG
GTGACTGCCTTCTACCGGGGCCGCCAAGTCTTCCAGCAGACCATCTTCTGCCCAAAGGGC
CTGCGGCTGGTGGGGTCA---GAAGCAGGGGAC---AAGGCA---CTGCCTGGGCAGCCG
ATCACACTGCCAGACCCTGGAGTGTCCCTTACAGACAAGGCCGTGACAGGCTACGTGAAG
CGTGTGCTGAGCTCCCTCGGGGGGGGCCTAGCTCTGTGGAGGGCAGGGCAGCAGCTCTGG
GCCCAGAGGCTGGGGCACTGCCACACCTACTGGGCCATGGGCGAGGAGCTCCTCCCCAGC
AGTGGTCACGGGCCTGATGGCGAGGTCCCCAAGGACAGGGAAGGA---GGTGTGTTCGAC
CTGAAGCCCTTCGTGGCAGGCTCCTGGGCCCCCAGATCTGATCGCCTTCATCGAAGGAAG
TGGACGCTCGCCACGCTACACCCTCTGGTTCTGCATGGGGGAGTCATGGCCCCAGGATCA
GCCATGGATCAAGAAGCTTGTGATGGTCAAGGTCGTTCCCACGTGCCTCCGGGCCCTGCT
GGACATGGCGCGGGCAGGGGGTGCCTCCTCCCTGGAGAACACGGTGGACCTGCACATTTC
TCACAGCCACCCGCTCTCCCTCACGGCAGACCAGTACAAGGCCTACCTCCAGGACCTGGT
CGAGGACATGGATTTCTAGGTCACTGGGGACTTCTCCCTCCCCATGTCAACCAG------
------------------------------------------------------------
------------------------------------------------------------
------------------------------------------------------------
------------------------------------------------------------
------------------------------------------------------------
------------------------------------------------------------
------------------------------------------------------------
------------------------------------------------------------
------------------------------------------------------------
------------------------------------------------------------
------------------------------------------------------------
------------------------------------------------------------
------------------------------------------------------------
------------------------------------------------------------
------------------------------------------------------------
------------
>Microbat|ENSMLUG00000023427
---ATGGGATCCCAAAAGCCTCGGATCCTGCCTTGGCTGGTGTCTCAGCTGGACGAGGGG
CAACTGGAGGGTGTGGCTTGGCTGGACCAGAGCCGCAGGCGCTTCCGTATCCCCTGGAAG
CACGGTTTGCGGCAGGATGCCCAGCAGGAGGACTTTGGCATCTTCCAGGCCTGGGCA---
---------------------------------------------GAGGCCAGCGGCGCC
TACACTCCGGGGAGAGATAGGCCTGACCTGCCAACCTGGAAGAGG------AATTTCAGG
TCTGCCCTGAACAGGAAGGAAGTGTTG---CGTTTAGCTGAGGACCGGAGCAAGGACCCC
CACGACCCGCACAAGATC------TATGAGTTTGTGAAC---TCA---------------
------------------------------------------------------------
------------------------------------------------------------
------------------------------------------------------------
------------------------------------------------------------
------------------------------------------------------------
------------------------------------------------------------
---------------------------GCAGTTGGGGACTTCCCTGAGCCG---------
---GAG---------------ACGTCTCCGGACACCGATGGCAGATTCAATACCTCTGAC
ACCCAG---------------------------------------------GAAGACATT
CTGGAGGAG---TTACTGAATGACATGGCCTTGGGCTCAGTT---------------CCA
GATGAGGGG---------------------------------------------------
------GCCTCGAGC---------------------------CTGGCTGTGGCCCCTGAA
TACCCCCCTCAGCTCTTGCTGAGCCCCAACTTAGACATTCCTGCTCCCTACCCAAACTCA
GCGCCCCCTGAAAACCCACTGAAGCAGCTATTGATGCCCCAGGACGACTGGGAGTTCGAG
GTGACCGCCTTCTACCGGGGCCGCCAAGTCTTCCAGCAGACGGTCTTCTGCCCGCGGGGC
TTGCGGCTGGTGGGGTCA---GAAGGAGGGGAC---AGGACA---CTCCCTGGGCAGCCG
ATAACACTGCCGGACCCCGGGGCGTTCCTGGCAGACAGGGCCGCGAAGGACTATGTGAGT
CGTGTGCTGAGCGGCCTGGGCGGGGGACTCGCTCTGTGGAGGGACGGGCAGCGGCTCTGC
GCCCAGAGGCTGGGCCCCTGCCACACATACTGGGCTGTGGGCGAGGAGCTTCTCCCCGAC
AGCGGCCGCGGGCCTGATGGCGAGGTCCCCAAAGAGGCGGAAGGA---AGCGTGTTCAAC
CTGGGGCCGTTTGTGGCA------------------------------------------
------------------------------------------------------------
------------------------------------------------------------
------------------------------------------------------------
------------------------------------------------------------
------------------------------------------------------GATCTG
ATTGCCTTCATCAATGGAAGC------------------------------GGACGCTCA
CCACGCTACACCTTCTGGTTCTGCATG---------------------------------
---------------------GGGGAGTCATGG---------------------------
------------------------------------------------------------
------------------------------------------------------------
------------CCTCAGCAC---CAGCCGTGGACCAAGAAGCTAGTGATGGTCAAGGTT
GTTCCCACGTGCCTCAGGGCTCTGCTCGAAATGGCGCGGGTAGGC---------------
---------------------GGTGCCTCCTCGCTGGAG------AACACTGTGGACCTG
CACATTTCCAAC---AGCCAGCCTCTCTCTCTCACGTCG---------------------
------------------------------------------------------------
---------GAGCAGTACAAGGCCTATCTGCAGGACCTGGTCGAGGACATGGATCTC---
------------------------------------------------------------
------------------------------------------------------------
------------------------------------------------------------
------------------------------------------------------------
------------
>Mouse|ENSMUSG00000003184
---ATGGAAACCCCGAAACCGCGGATTTTGCCCTGGCTGGTGTCACAGCTGGACCTGGGG
CAGCTGGAAGGCGTGGCCTGGCTGGACGAGAGCCGAACGAGGTTCAGGATCCCGTGGAAG
CATGGCCTACGGCAGGACGCACAGATGGCTGACTTTGGCATCTTCCAGGCCTGGGCA---
---------------------------------------------GAAGCCAGTGGTGCC
TACACCCCGGGGAAGGATAAGCCGGACGTGTCAACCTGGAAGAGG------AATTTCCGG
TCAGCCCTGAACCGGAAAGAAGTGTTG---CGGTTAGCTGCTGACAATAGCAAGGACCCT
TATGACCCTCATAAAGTG------TATGAGTTTGTGACTCCAGGG---------------
------------------------------------------------------------
------------------------------------------------------------
------------------------------------------------------------
------------------------------------------------------------
------------------------------------------------------------
------------------------------------------------------------
------------------------------GCGCGGGACTTCGTACATCTG---------
---GGT---------------GCCTCTCCTGACACCAATGGCAAAAGCAGCCTGCCTCAC
TCCCAG---------------------------------------------GAAAACCTA
CCG---AAG---TTATTTGATGGCCTGATCTTGGGGCCCCTC---------------AAA
GATGAGGGG---------------------------------------------------
------TCCTCAGAT---------------------------CTGGCTATTGTTTCTGAT
---CCTTCTCAACAACTGCCAAGCCCCAATGTGAACAAC---------TTCCTAAACCCT
GCACCCCAAGAAAATCCACTGAAGCAGCTGCTAGCT---GAGGAACAATGGGAGTTCGAG
GTGACCGCCTTCTACCGAGGCCGCCAGGTCTTCCAGCAGACACTCTTTTGCCCGGGGGGC
CTGCGGCTGGTGGGCAGC---ACAGCTGACATG------ACA---CTGCCCTGGCAGCCA
GTCACCCTGCCCGATCCTGAGGGGTTTCTGACGGACAAGCTTGTGAAGGAGTACGTGGGG
CAGGTGCTCAAAGGGCTGGGCAATGGGCTGGCACTGTGGCAGGCTGGGCAGTGCCTCTGG
GCCCAGCGCCTAGGCCACTCCCACGCCTTCTGGGCTCTGGGGGAGGAGCTGCTTCCAGAC
AGTGGGCGAGGGCCTGATGGAGAGGTCCACAAGGACAAGGACGGA---GCCGTGTTCGAC
CTCAGGCCCTTCGTGGCA------------------------------------------
------------------------------------------------------------
------------------------------------------------------------
------------------------------------------------------------
------------------------------------------------------------
------------------------------------------------------GATCTG
ATTGCCTTCATGGAAGGAAGT------------------------------GGACACTCC
CCACGCTACACTCTGTGGTTCTGCATG---------------------------------
---------------------GGGGAAATGTGG---------------------------
------------------------------------------------------------
------------------------------------------------------------
------------CCCCAGGAC---CAGCCATGGGTCAAGAGGCTTGTGATGGTCAAGGTT
GTTCCTACATGTCTTAAGGAGCTGTTAGAGATGGCCCGGGAAGGG---------------
---------------------GGAGCCTCTTCACTG---------AAAACCGTGGACTTG
CACATCTCCAAC---AGCCAGCCTATCTCCCTTACCTCT---------------------
------------------------------------------------------------
---------GACCAGTACAAGGCCTACCTCCAGGACTTGGTGGAGGACATGGACTTC---
---------CAGGCCACTGGAAAT------------------------------------
------------------------------------------------------------
------------------------------------------------------------
---------------------------------------------------ATC------
------------
>Opossum|ENSMODG00000013603
---ATGGCCAAGTCCAAGCCGCGGATCCTGCCCTGGCTGCGGGAGCAGTTGGACTCCGGG
CACCTG---GGCGCCACCTGGATCAACTCAGAGCGCACGCGCTTCATCATTCCCTGGAAG
CACGGGCTCCGCCAGGACCTGCAGCGAGAGGACTTCGGCATTTTCCAGGCATGGGCA---
---------------------------------------------GAGGCCAGCGGCAGC
TATCGGCCTGGTATCGACGAGCCCGACCCCGCAACATGGAAGCGG------AATTTTCGG
GCAGCCCTGGACCGCAAGAGGAACCTG---CGCGTGGTCAGCAACCACAGCAAGGAGCAG
CACAAGCCGCACAAGATC------TACGAGTTCCTGTCAATGGAT---------------
------------------------------------------------------------
------------------------------------------------------------
------------------------------------------------------------
------------------------------------------------------------
------------------------------------------------------------
------------------------------------------------------------
---------------------------GGGGAGGGCTTCGACGCAGACCCC---------
---GAT---------------ACA---------GAG------------------------
------------------------------------------------------GACGGC
TGGGATGACCCCGCCAGGAGC---CAGGTGAGCGCCAGAGCCGGCAGGGGCCGAAGGCCG
GCAGGGGCTAGCCATGCATGCTGTTCCAAGGTAGGTCCCAGTGGAGCCGGCTGGGTTCGA
GGACAGCCGAGGCCCCTCTTTGCCCCATCCACTAACCTTCAGCCCAACTCCATCCCAGAG
CAGCTCCCCAGGGCGCTG------------------GGTCCAGGC---------------
---CTGCACAGCAACCCCTTGATGCCCGTTTTTGCTGGTGGCCTCCAGTCCGAGTATGAA
GTGACAGCCTTCTACAGGGGCCGCCAGGTCCTGGCGACCTGCCTAGCCTGCCTCCAAGGC
CTTAGGGTGGTAGGGCCAGGACCTGTGGCTGAGGCCTGGCCAGAGCTGGATGGGACACCA
CTGGCCCTACCCGAGCCCAGCAGTGCCCTCACTGACCAGCGAGCTGCGCATTATGTCAGC
AAGGTGCTGGGCAGCCTGGGGGCTGGGCTGGCCCTGTGGTCCTTGCAGAATGAACTCAGG
GCACAGCGCCTGGGCCACTGCAAGGTCCACTGGGCCCTGGGGGAGCAGGCATCCCCTGGG
GCT---------CCTGGGAGAGAAGTGACCAAGGAAAGAGACGGCCAACAAGTCTGTGAC
ATTCCAAAGTTTGTGAAT------------------------------------------
------------------------------------------------------------
------------------------------------------------------------
------------------------------------------------------------
------------------------------------------------------------
------------------------------------------------------GAACTG
ATCTCCTTCCTGGAGGGCAGT------------------------------CACCGCTCA
CCCCAGTACACCCTCTGGTTCTGCCTA---------------------------------
---------------------GGGGAGTCATGG---------------------------
------------------------------------------------------------
------------------------------------------------------------
------------CCCACGGACTCACAGCCATGGACCAAGAAGCTCGTCATGGTCAAGGTG
GTACCCACGGCGCTGAAGGCCCTCCACGAGGTGGCCCAGGCTGAG---------------
---------------------GGAGCATCCTCACTC---AAAGAGGAGGAGATTGACCTG
CACATCTCCAGC---AGCCTCTCCCTGTCCCTGGCACCT---------------------
------------------------------------------------------------
---------GCCCACCTCCATGGCTACCTGCAGGAGCTGGCCCACAGCATGGAATGGGAG
TCTGGGGTTCAGGGC---------------------------------------------
------------------------------------------------------------
------------------------------------------------------------
------------------------------------------------------------
------------
>Orangutan|ENSPPYG00000010260
---ATGGGAACCCCAAAGCCACGGATCCTGCCCTGGCTGGTGTCGCAGCTGGACCTGGGG
CAACTGGAGGGCGTGGCCTGGGTGAACAAGAGCCGCACGCGCTTCCGCATCCCTTGGAAG
CACGGCCTACGGCAGGATGCACAGCAGGAGGATTTCGGAATCTTCCAGGCCTGGGCC---
---------------------------------------------GAGGCCACTGGTGCA
TACGTTCCCGGGAGGGATAAGCCAGACCTGCCAACCTGGAAGAGG------AATTTCCGT
TCTGCCCTCAACCGCAAAGAAGGCTTG---CGTTTAGCAGAGGACCGGAGCAAGGACCCT
CATGACCCACATAAAATC------TACGAGTTTGTGAAC---TCA---------------
------------------------------------------------------------
------------------------------------------------------------
------------------------------------------------------------
------------------------------------------------------------
------------------------------------------------------------
------------------------------------------------------------
---------------------------GGAGTTGGGGACTTTTCCCAGCCA---------
---GAC---------------ACCTCTCCAGACACCAATGGCGGAGGCAGTACTTCTGAT
ACCCAG---------------------------------------------GAAGACATT
CTGGATGAG---TTACTGGGTAACATGGTGTTGGCCCCACTC---------------CCA
GATCCGGGA---------------------------------------------------
------CCCCCAAGC---------------------------CTGGCTGTAGCCCCTGAG
CCCTGCCCTCAGCCCCAGCAGAGCCCCAGCTTGGACAATCCCACTCCCTTCCCAAACTTG
GGGCCCTCTGAGAACCCACTGAAGCGGCTGTTGGTGCCGGGGGAAGAGTGGGAGTTTGAG
GTGACAGCCTTCTACCGGGGCCGCCAAGTCTTCCAGCAGACCATCTCCTGCCCAGAGGGC
CTGCGGCTGGTGGGGTCC---GAAGTGGGAGAC---AGGACG---CTGCCTGGATGGCCA
ATCACACTGCCAGACCCTGGCGTGTCCCTGACAGACAGGGGAGTGATGAGCTACGTGAGG
CATGTGCTGAGCTGCCTGGGTGGGGGACTGGCTCTCTGGCGGGCTGGGCAGTGGCTCTGG
GCCCAGCGGCTGGGGCACTGCCACACATACTGGGCAGTGAGCGAGGAGCTCCTCCCCAAC
AGCGGGCATGGGCCTGACGGTGAGGTCCCCAAGGACAAGGAAGGA---GGCGTGTTCGAC
CTGGGGCCCTTCATTGTA------------------------------------------
------------------------------------------------------------
------------------------------------------------------------
------------------------------------------------------------
------------------------------------------------------------
------------------------------------------------------GATCTG
ATTACCTTCACGGAAGGAAGC------------------------------GGACGCTCA
CCACGCTATGCCCTCTGGTTCTGTGTT---------------------------------
---------------------GGGGAGTCATGG---------------------------
------------------------------------------------------------
------------------------------------------------------------
------------CCCCAGGAC---CAGCCGTGGACCAAGAGGCTTGTGATGGTCAAGGTT
GTGCCCACGTGCCTCAGGGCCTTGGTAGAAATCGCCCGGGTAGGG---------------
---------------------GGTGCCTCCTCCCTGGAG------AACACTGTGGACCTG
CACATTTCCAAC---AGCCACCCACTCTCCCTCACCTCC---------------------
------------------------------------------------------------
---------GACCAGTACAAGGCCTACCTGCAGGACTTGGTGGAGGGCATGGATTTC---
---------CAGGGC------------------------------------CCTGGGGAG
------------------------------------------------------------
------------------------------------------------------------
---------------------------------------------------GCC------
------------
>Panda|ENSAMEG00000013892
---ATGGGAACCCCAAAGCCGCGGATCCTGCCCTGGCTGGTGTCGCAGCTGGACCTGGGG
CAGCTGGAGGGGGTGGCCTGGCTGGACGAGAGTCGCACGCGCTTCCGCATCCCTTGGAAG
CACGGCTTGAGGCAGGATGCCCAGCAGGAGGACTTCGGCATCTTCCAGGCGTGGGCA---
---------------------------------------------GAAGCCAGCGGTGCC
TACACTCCTGGAAAGGATAAACCTGATCTGCCCACCTGGAAGAGG------AACTTCCGA
TCCGCCCTGAACCGGAAGGAGGGGTTG---CGTTTAGCCGAGGATCGGAGCAAGGACCCC
CACGACCCGCACAAGGTC------TATGAGTTTGTGATC---TCA---------------
------------------------------------------------------------
------------------------------------------------------------
------------------------------------------------------------
------------------------------------------------------------
------------------------------------------------------------
------------------------------------------------------------
---------------------------GGAGCTGGGAACCTTCCTGAGTTG---------
---GAC---------------ACCTCTCCGGACACCAATGGCAGATGCAATACCTCGGAT
ACCCAG---------------------------------------------GAAGACATA
CTAGAGGAG---TTACTGAGTGACATGGTCTTGGCCCCATTG---------------CCA
GATGGGGGG---------------------------------------------------
------CCCTCGAGC---------------------------CTGGCTGTGGTCCCTGAG
CAGACCCCTCCATTCTTACTGAGCCCCACCATAGACATCCCTGCTCCCTGCCCAAACTCG
GTGCTCCCTGAAAACCCCCTGAGGCGGCTCTTGGTGCCTGAGGAACAGTGGGAGTTCGAG
GTGACTGCCTTCTACCGGGGCCGCCAAGTCTTCCAGCAGACAGTCTTCTGCCCGAGGGGC
CTGCGGCTGGTGGCATCA---GAAGCAGGGGAT---GGGACG---CTGCCTGGACAGCCA
ATAATACTGCCAGACCCTGGGGTGTCGCTGACAGACAGGGGCGTGATGGGCTACGTGAGG
CGTGTGCTGAGCTGCCTGGGCGGGGGACTAGCTCTGTGCAGGGCAGGACAGCGGCTCTGG
GCCCGGAGGCTGGGGCACTGCCACACATACTGGGCCTTGGGTGAGGAGCTCCTCCCTGAC
AGCAGTCATGGGCCCAGCGGCGAGGTCCCCAAGGATGAGGAAGGA---GACGTGTTCGAC
CTGAGGCCCTTCATGTCA------------------------------------------
------------------------------------------------------------
------------------------------------------------------------
------------------------------------------------------------
------------------------------------------------------------
------------------------------------------------------GATCTG
ATTGCCTTCATCGAAGGAAGC------------------------------CGACACTCA
CCACGCTACACCCTCTGGTTCTGCGTG---------------------------------
---------------------GGGGAGCCATGG---------------------------
------------------------------------------------------------
------------------------------------------------------------
------------CCCCAGGAC---CAGCCGTGGACCAAGAAGCTCGTGATGGTCAAGGTT
GTTCCCACATGCCTCAGGGCCCTGCTGGACATGGCACGGTCAGGG---------------
---------------------GGCGCTTCCTCACTGGAG------AACACTGTCGACCTG
CACATTTCCAAC---AGCTACCCACTCACTCTCACCTCA---------------------
------------------------------------------------------------
---------GACCAGTACAAGGCCTACCTCCAGGACCTGGTTGAGGACATGGATTTC---
------------------------------------------------------------
------------------------------------------------------------
------------------------------------------------------------
------------------------------------------------------------
------------
>Pig|ENSSSCG00000003178
---ATGGGAACTCAGAAGCCTCGGATCCTGCCCTGGCTGATATCTCAGCTGAACCAGGGG
CAACTGGAGGGCGTGGCCTGGCTGGATGAGGGCCACACGCGCTTCCGCATCCCTTGGAAG
CACGGCTTGCGGCAGGATGCCCAGCAGGAGGACTTCGGCATCTTCCAGGCCTGGGCC---
---------------------------------------------GAGGCCAGTGGTGCC
TACACTCCTGGGAAGGATAAGCCCGACCTGCCCACCTGGAAGAGG------AATTTCCGG
TCTGCCCTGAACCGGAAAGAAGCATTG---CGTTTAGCAGAGGACCACAGCAAGGACCCC
CACGACCCACACAAGATC------TATGAGTTTGTGACC---TCA---------------
------------------------------------------------------------
------------------------------------------------------------
------------------------------------------------------------
------------------------------------------------------------
------------------------------------------------------------
------------------------------------------------------------
---------------------------GGAGTTGGGGACTTTCCTGAGCCA---------
---GAC---------------ACCTCTCTAGACCTCAGTGGCAGATACAGTACCTCTGAT
ACCCAC---------------------------------------------GAAGACAGT
CTGGATAAG---TTACTAAGTGGCATGGACTTG------GCC---------------TCG
GATGCAGGG---------------------------------------------------
------CCCCCGAGC---------------------------CTGACCCTGGCCCTCGAG
CAGCCCCCTCAGCTCTCCCTGAGCCCCAGTGTAGACGCCCCCGCTTCTTGCCCCAACCTG
GGAGTCCGTGAAAACCCACTGAAGCAGCTGCTGGCGAATGACGACGAGTGGGAGTTCCAG
GTGACCGTCTTCTACCGGGGCTGCCAAGTCTTCCAGCAGACTGTCTGCAGCCCGGGGGGC
CTGCGGCTGGTGGGATCC---GAGGCCGAGGAC---GGGACG---CTGGCCGGGCAGCCA
GTGAGACTGCCAGACCCCGCAGCCTCCCTGACGGACAGGGGTGTGGCGGACTACGTGCGC
CGGGTGCTGAGCTGCCTGGGCGGGGGGCTGGCTCTGTGGAGGGCGGGGCAGTGGCTCTGG
GCCCAGAGGCTGGGGCACTGCCACGTGTACTGGGCCATGGGCGAGGAACTCATCCCGGAC
AGCGGTCACAAGCCTGACGGTGAGGTCCCCAAGGACAGGGAAGGA---GGCGTGTTCGAC
CTGGGGCCCTTCATCGAA------------------------------------------
------------------------------------------------------------
------------------------------------------------------------
------------------------------------------------------------
------------------------------------------------------------
------------------------------------------------------GATCTG
ATTGCCTTCATCGAAGGAAGC------------------------------AGACGCTCA
CCACGCTACACCCTCTGGTTCTGCATG---------------------------------
---------------------GGGCAGTCGTGG---------------------------
------------------------------------------------------------
------------------------------------------------------------
------------CCTCAGGAC---GAGCCGTGGGTCAAGAGGCTGGTGATGGTCAAGGTT
GTCCCCATGTGTCTCCGGGCCCTGGTAGACATGGCGCGGGACGGG---------------
---------------------GGCGCCTCCTCCCTGGAG------AACACGGTGGACCTG
CACATTTCCAAC---AGCCACCCGCTCTCCCTCACCTCC---------------------
------------------------------------------------------------
---------GACCAGTACAAGGCCTGCCTCCGGGACCTGGTGGAGGACATGGATTTC---
------------------------------------------------------------
------------------------------------------------------------
------------------------------------------------------------
------------------------------------------------------------
------------
>Pika|ENSOPRG00000001971
---ATGCGGACACAGAAGCCGCGGATCCTGCCCTGGTTGATCGATCAGCTGGACAGCGGG
CACCTGGAGGGTGTGTCGTGGGTGGACCAGAGCCGGTCGCGCTTCCGTATACCCTGGAAG
CATGGCCTGCGGCAGGATGCGCAGCCGCAGGATTTCAGCATATTCCAGGCCTGGGCA---
---------------------------------------------GAGGCCAGCGGGAGC
TACGTCCCCGGGAGGGATAGACCTGACCTGCCCACCTGGAAGAGG------AATTTTCGG
TCGGCCCTGAACCGGAAGGAAGTGGTG---CGTGTAGCAGAGGACAACAGCAAGGACCCT
CACGACCCGCACAAGGTC------TACGAGTTTGTGGTC---CCA---------------
------------------------------------------------------------
------------------------------------------------------------
------------------------------------------------------------
------------------------------------------------------------
------------------------------------------------------------
------------------------------------------------------------
---------------------------GGAGCCAGG------------------------
---CAC---------------GCCTCATCAGAAGTGGGTGAGGATGGCAGCATGTCTGAT
CCCCAG---------------------------------------------GAGGACGAC
CTG---GAGGACTTACTGGCTGACATGGCTTTGGCCTCAGGT---------------CCA
GAGGAGGGG---------------------------------------------------
------CCTCTGGGT---------------------------GGGGCTGTGGTCCAGGAG
TACTGCCCTGAGCTGCTGTTGAGTCCCAGCCTGGACCAGCCCAATCCCTGCCCAAACCTG
GAACCCCCTGAAAATCCACTGAGGCGGCTCCTGGTGCCTGAGGAACAATGGGAGTTCGAA
GTGACTGCCTTCTACCGCGGCCGCCAGGTCTTCCAGCAGACCATCTACTGCCCCTGGGGG
CTGCGGCTGGTGGGCACAGCAGAGGCTGTCAAC---ATGGCA---CTGCCGGGGCAGCCC
GTCACCCTGCCTGACCCCTCGGAGGCCCTGTCGGACTACAGCGTGACCAAATACGTGCGG
CATGTGCTGGGAAGCCTGGGCGGGGGACTGGCTCTGTGGCGGCTTGGATCTCAGCTCTGC
GCCCAGCGCCTGGGCCACTGCCACACCTACTGGGCTGTGGGTGAGGAGTTATTCCCCAAC
AGCGGGCAGGGGCCCAGTGGCGAGGTCCCCAAGGACAGAGAAGGA---AGTGTGTTTGAC
CTGGAGTGCTTTGTG---------------------------------------------
------------------------------------------------------------
------------------------------------------------------------
------------------------------------------------------------
------------------------------------------------------------
---------------------------------------------------AAA------
------------------------------------------------------------
------------------------------------------------------------
------------------------------------------------------------
------------------------------------------------------------
------------------------------------------------------------
------------------------------------------------------------
------------------------------------------------------------
------------------------------------------------------------
------------------------------------------------------------
------------------------------------------------------------
------------------------------------------------------------
------------------------------------------------------------
------------------------------------------------------------
------------------------------------------------------------
------------------------------------------------------------
------------
>Rabbit|ENSOCUG00000027558
---ATGGGGACGCAGAAGCCGCGGATCCTGCCCTGGCTGATCCAGCAGCTGGACCTGGGG
CAGCTGGAGGGCGTGTCGTGGGTGGACGAGCACCGGAAGCGCTTCCGGATACCTTGGAAG
CACGGGCTGCGGCAGGATGCGCAGCCGCAGGACTTCGGCATCTTCCAGGCCTGGGCA---
---------------------------------------------GAGGCCAGCGGCGCC
TATACTCCCGGG---GATAGGCCCGACCTGCCAACCTGGAAGAGG------AACTTCCGG
TCCGCCCTAAACCGGAAGGAAGTGGTG---CGTTTAGCTGAGGACCGGAGCAAGGACCCT
CACGACCCGCACAAGGTC------TACGAGTTTGTGACC---TCAGGTGTGCCAGAGCAG
GGTTCCCCACGGAGGGCCGGGATGTCCGGTGCCCAGCACCCCTCCGCCACCATCGCCTTT
CTCACAGGAGCTATATTGCCACGGCCGGGTTCTACGGGCCAACAAGGCCTGGGCACACAG
GTGCTGGGGATGCACGCACTGGCCCTGTCCCGCCGTCAGGGCGGTGGTGGTGCCAGCAGG
GAGATGACCCTCGCAGGCCTCCGTCCACCCAGACGTCCTGTGACCGCGGCAGCGCCCGGT
CTTGCCCAGGTATCCCCTGCCCATGTGAGGCTCTGCGCATGCTGGGGGCTCCCCCACACC
GCAGCTCCCTGGTCGGAGGGGATGAGGCTGCTGCCCGCACGCAGGTGTGGACAGGTCTTC
CCTCTCCCGACCGTGTTCCTGCCCCCA---------------------------------
------------------------------------------------------------
------------------------------------------------------------
------------------------------------------------------------
------------------------------------------------------------
------------------------------------------------------------
------------------------------------------------------------
------------------------------------------------------------
------------------------------------------------------------
------------------------------------------------------------
------------------------------------------------------------
------------------------------------------------------------
------------------------------------------------------------
------------------------------------------------------------
------------------------------------------------------------
------------------------------------------------------------
------------------------------------------------------------
------------------------------------------------------------
------------------------------------------------------------
------------------------------------------------------GATCTG
ATCGCGTTCATGGAAGGAAGC------------------------------GGACACTCA
CCTCGCTACACCCTCTGGTTCTGTTTG---------------------------------
---------------------GGGGAGGCCTGG---------------------------
------------------------------------------------------------
------------------------------------------------------------
------------CCCCAGGAC---CAGCCGTGGGTCAAGAGGCTCGTGATGGTCAAGGTC
GTGCCCATGTGCCTCAAGGCCCTGTTAGACATGGCCAGGGCAGGG---------------
---------------------GGCGCCTCCTCCCTGGAG------AACAGCGTGGACCTG
CACATTTCCAAC---AGCCAGCCGCTCTCCCTCACCTCC---------------------
------------------------------------------------------------
---------GACCAGTACAAGGCCTACCTGCAGGACCTGATGGAGGACATGGATTTC---
---------CAAGTCACTGGGGAG------------------------------------
------------------------------------------------------------
------------------------------------------------------------
---------------------------------------------------CCC------
------------
>Rat|ENSRNOG00000043388
---ATGGGAACCCCGAAACCGCTGATTTTGCCTTGGCTGGTGTCTCAGCTGGACCTGGGA
CAGCTGAAAGGTGTGGCCTGGCTGGACGAGAGCCGTACAAAGTTCAGGATCCCATGGAAG
CATGGCTTACGACAGGACGCACAGATGGCTGACTTTGGCATCTTCCAGGCCTGGGCG---
---------------------------------------------GAAGCCAGTGGTGCC
TACACCCCAGGGAAGGATAAGCCAGACCTGTCAACCTGGAAGAGG------AATTTCCGG
TCAGCCCTGAACCGGAAAGAAGTGTTG---CGATTAGCTGAGGACCGGAGCAAGGACCCT
TTTGACCCTCATAAAGTG------TATGAGTTTGTGACTCCAGGA---------------
------------------------------------------------------------
------------------------------------------------------------
------------------------------------------------------------
------------------------------------------------------------
------------------------------------------------------------
------------------------------------------------------------
---------------------------GGAGCAAGGGACTTTGTACATCTG---------
---GAC---------------ACCTCCCCTGACACCAATGGCAAAAGCAGTCTGTCTGAT
CACCAG---------------------------------------------GAAGACCTC
TTG---GAA---TTACTCGATCACATGGCCTTGGGACCCCTC---------------CCA
GATGAGGGG---------------------------------------------------
------TCCTCAGAC---------------------------CTGCCTATTGCTTCTGAT
---CCTTCTCAACCACCACTAAGCCCCATTGTAAACAAC---------TTCCCAAACCCA
GCACCCCAGGAAAACCCACTAAGGCAGCTGCTAGCT---GAGGAACAGTGGGAGTTCGAG
GTGACTGCCTTCTACCGAGGCCGCCAGGTCTTCCAGCAGACACTCTTTTGCCCCGGGGGC
CTGCGGCTGGTGGGCAGC---ACGTCTGACAAC---GGGACA---CTGCCCTGGCAGCCA
GTCACCCTGCCAGACCCTGAGGAGTTTCTGACAGACAGGCTTGTGAGGGAGTATGTGAGG
CAGGTACTCAAGGGGCTGGGCAAGGGGCTGGTGCTGTGGCGGGCAGGGCAGTGCCTCTGG
GCCCAGCGCCTAGGCCACTCGCATTCCTTCTGGGCCCTGGGTGAGGAGCTGCTTCCAGAC
AGTGGGAGAGGGCCTGATGGAGAGGTCCCCAAGGACAAGAACGGA---GTCGTGTTCGAC
CTCAGGCCCTTTGTGGCA------------------------------------------
------------------------------------------------------------
------------------------------------------------------------
------------------------------------------------------------
------------------------------------------------------------
------------------------------------------------------GATCTC
ATTGCCTTCATGGAAGGAAGC------------------------------AGACATTCC
CCACGATACACTCTGTGGTTCTGTGTG---------------------------------
---------------------GGGGAATCGTGG---------------------------
------------------------------------------------------------
------------------------------------------------------------
------------CCCCAGGAC---CAGCCGTGGGTCAAGAGGCTTGTGATGGTCAAGGTT
GTTCCTACATGTCTTAAGGAGCTGTTAGAGATGGCCCGGGAAGGG---------------
---------------------GGAGCCTCATCACTG---------AAAACCGTGGACTTG
CACATCTCCAAC---AGCCAGCCGATCTCCCTTACCTCT---------------------
------------------------------------------------------------
---------GACCAGTACAAGGCCTGCCTCCAGGACTTGGTGGAAGACATGGACTTC---
---------CAGGCCACTGGAGAA------------------------------------
------------------------------------------------------------
------------------------------------------------------------
---------------------------------------------------ACC------
------------
>Sheep|ENSOARG00000013335
---ATGGGAACCCAAAAGCCTCGGATACTGCCCTGGCTGATATCTCAGCTGGACCGAGGG
GAGTTGGAGGGCGTGGCCTGGCTGGGCGAGAGCCGCACGCGTTTCCGCATCCCTTGGAAG
CACGGCTTGCGGCAGGATGCCCAGCAGGAGGATTTCGGCATCTTCCAGGCCTGGGCT---
---------------------------------------------GAAGCCAGTGGTGCC
TATACTCCTGGGAAGGATAAGCCCGACCTGCCCACATGGAAGAGG------AATTTCCGG
TCTGCCCTGAACCGGAAGGAAGTGTTG---CGTTTAGCGGAGGACCACAGCAAGGACTCC
CAAGACCCGCACAAGATC------TATGAGTTTGTGAAC---TCA---------------
------------------------------------------------------------
------------------------------------------------------------
------------------------------------------------------------
------------------------------------------------------------
------------------------------------------------------------
------------------------------------------------------------
---------------------------GGGGTCAGGGACATCCCTGAGCCA---------
---GAT---------------ACCGCTCAAGAC---AATGGCAGACACAGTACCTCTGAT
ACCCAG---------------------------------------------GAAGACATT
GTGCAGAAG---TTACTGAGTGACATGGACTTG------AGC---------------CCA
GAAGGAGGG---------------------------------------------------
------CCCTCGAAT---------------------------CTGACTATGACCTCTGAG
AACCCCCCTCAGCTCTTACTGAGCCCCGAATCAGACATCCCTGCTCTTTGCCCAAACTGG
GGACTCTCTGAAAACCCCCTGAAGCAGCTGTTGGCGAACGAGGAAGATTGGGAGTTCGAG
GTGACTGCCTTCTACCGGGGCTGCCAAGTCTTC---------------------GGGGGC
CTGCGGCTGGTGGGATCA---GAAGCAGGGGAC---AGGATG---CTGCCCGGGCAGCCA
ATACGACTGCCGGACCCCGCAGCGTCCCTGACAGACAAGAGCGTGACAGACTACGTGCAG
CGTGTGCTGAGCTGCCTGGGCGGGGGGCTGGCCCTGTGGCGGGCCGGGCAGTGGCTCTGC
GCCCAGAGGCTGGGGCACTGCCACGTGTACTGGGCCATAGGCGAGGAACTCCTCCCCAGC
TGTGGCCACAAGCCTGACGGCGAGGTCCCGAAGGACAGGGAAGGA---GGTGTGTTCAAC
CTGGGGCCCTTCATAACA------------------------------------------
------------------------------------------------------------
------------------------------------------------------------
------------------------------------------------------------
------------------------------------------------------------
------------------------------------------------------GATCTG
ATCACCTTCACTGAAGGAAGC------------------------------AGACGTTCA
CCACTCTATACCCTCTGGTTCTGTGTG---------------------------------
---------------------GGGCAGTCATGG---------------------------
------------------------------------------------------------
------------------------------------------------------------
------------CCCCAGGAC---CAGCCATGGATCAAGAGGCTTGTGATGGTCAAGGTT
GTCCCCATGTGCCTCAGGGTTCTTGTAGACATAGCGCGGCAAGGG---------------
---------------------GGTGCCTCCTCCCTGGAG------AACACTGTCGACCTG
CACATTTCCAAC---AGCCAACCCCTCTCCCTCACCTCA---------------------
------------------------------------------------------------
---------GACCAGTACATGGCGTATCTCCAGGACCTGGCCGAGGACATGGATTTC---
------------------------------------------------------------
------------------------------------------------------------
------------------------------------------------------------
------------------------------------------------------------
------------
>Shrew|ENSSARG00000006248
---ATGGGAACCCCCAAGCCCCGGATTCTGCCTTGGCTGAAGTCGGTTCTGGACGAGGGC
CGCTTTGAAGGCGTAGCCTGGCTGGATGAAAGCCGCACGCGCTTCCGCGTGCCCTGGAAA
CACGGCTTGCGGCAGGACGCCCAGCAGGAGGACTTCAGCATCTTTCTGGCCTGGGCC---
---------------------------------------------GAGGTCAGCGGCGCC
TACATCCCTGGGAGAGATCGGCCTGACCTGCCGACCTGTAAAAGG------AACTTCAGA
GCTGCTCTGAACCGGAAGGAGGGTCTT---CATGTAATTGTTGACAGGAGCAGGGATCCC
CAGGACCCGCACAAGATC------TATGAGTTTGTGACCCCA------------------
------------------------------------------------------------
------------------------------------------------------------
------------------------------------------------------------
------------------------------------------------------------
------------------------------------------------------------
------------------------------------------------------------
---------------------------GGAGCTGGGGACTCCTCAGAGATG---------
---GAC---------------AATTCTCCAGACTCC------------------------
------------------------------------------------------GAAGTT
CTG---GAG---TTACTGACT---GTGTTCTGGGCTTGCCTT---------------CCA
TATAGGGCG---------------------------------------------------
------CCCTCAGCT---------------------------CTGAATGCGGTCCCTGAG
CCCACCTCTTCACCCTTA------------------GAT---------ATTGCTGCTTTT
GAACCCTCTGACCACCCAGCCATGCCAGAGCTGGTGCCTAAAGATGCCTGGGATTTCGAG
GTGACGGCCTTCTACCGGGGCCGCCAGGTCTTCCAGCGCACGGTCCACTGTCCAACGGGC
CTGCAGCTGGTGGGACCA---GATGCGGGGGACGACGGGACG---CTGCAGGGGCTGCCC
ATCGCTCTGCCAGACCCTGGCAATTTCCTGACAGACCAGGGTGTGAAGGACTATGTGAAT
CGGGTACTGGGCTCTCTGGGCCGAGGGCTGTGGCTTTGGAGGGAGGGGCAGTGGCTCTGT
GTCAAGAGGCTGGGTCACTGCCACACCTTCTGGGCCCTGGGAGATGAGCTGCTGCCCCCG
GACAGCTGCGGACCTGAGGGCGAGGTCCCCAAGGAGTCTGGAAAA---TACATCTTCAAC
CTGAGGCCCTTCGTGGCA------------------------------------------
------------------------------------------------------------
------------------------------------------------------------
------------------------------------------------------------
------------------------------------------------------------
------------------------------------------------------GGTCTG
ATTGACTTCATCAACGGAAAA------------------------------CCAAGCTCG
CCACACTTCACCCTCTGGTTCTGCATG---------------------------------
---------------------GGGCAGTTGTGG---------------------------
------------------------------------------------------------
------------------------------------------------------------
------------CGTCCAGAA---CAGCCATGGACCAAGAGGCTGGTGATGGTCAAGGTT
GTCCCCACATGCCTCAAGAGCCTTCTAGAGATGGCGAGGGAAGGG---------------
---------------------GGTGCATCCTCGCTG---------AATGCAGTGGAGCTG
CACATCTCTGACCAGCCCCAGCCACTGGCCCTGTCCTCG---------------------
------------------------------------------------------------
---------GACCAGTACAGGGCCTACCTGGAGGACATGCTGGAGGAAATGGAACTG---
---------GGCTGT---------------------------------------------
------------------------------------------------------------
------------------------------------------------------------
------------------------------------------------------------
------------
>Squirrel|ENSSTOG00000022900
---ATGGGAACCCAAAAGCCGCGAATCTTGCCCTGGCTGGTGTCGCAGCTGGACCTGGGG
CAACTGGAGGGTGTGGCCTGGCTGGACGAGAGCCGCAAGCGCTTCCGCATACCCTGGAAG
CACGGCCTGCGACAGGACGCGCAGCAGGAAGACTTCGGCATCTTTCAGGCCTGGGCG---
---------------------------------------------GAGGCCAGTGGTGCC
TACACTCCTGGGAAGGATAAACCTGACCTGCCGACCTGGAAGAGG------AATTTTCGG
TCTGCCCTGAATCGGAAGGAAGTGTTG---CGTTTAGCTGAGGATCGGAGCAAGGACCCC
CACGACCCTCATAAGATC------TATGAGTTTGTGAGC---ACA---------------
------------------------------------------------------------
------------------------------------------------------------
------------------------------------------------------------
------------------------------------------------------------
------------------------------------------------------------
------------------------------------------------------------
---------------------------GGAACTGGGGACTTTTCCCAGGTT---------
---GAT---------------ACCTCTCCAGACACCAGTGGTGGAGGCAGTACCTCAGAC
ACCCAG---------------------------------------------GAAGACATC
TTG---GAG---TTACTCAATGACATGATCTTGGCCCCAGCC---------------CCA
GATACGGGC---------------------------------------------------
------CCCCCAGGT---------------------------TTGGGTGTGGTCCCTGAG
CACTGCTCTCAGCTCTTGTTGAGCCCCAACTTGGAAAACCCCATGCCCTGTCCAAACCTG
GCACCTCCTGAAAACCCACTAAAGCGACTGTTGGTACCTGAAGAACAGTGGGAGTATGAA
GTGACTGCCTTCTACCGGGGCCGCCAAGTCTTCCAGAAGACCAAATTCTGCCCAGGGGGC
CTACGGCTAGTGGGCTCA---GAAGCTGGGGAC---AGGACA---CTATCTGGACAGCCA
ATAACATTGCCAGACCCTGGGGTTTCCCTGACAGACAGAGGAGTGGTGGGCTATGTGAAA
CGTGTACTTAGCTGCCTAGGAGGGGGACTGGCACTCTGGCGGTCAGGGCAGAGACTCTGG
GCCCGCCGGCTGGGGCACAGCCATGCATACTGGGCTGTGGGCGAGGAGCTGTTCCCTGAC
AATGGGCATGGGCATGATGGTGAAGTCCCCAAGGACAACGATGGA---GTTGTGTTCGAC
TTGGGGCCCTTTGTGGCA------------------------------------------
------------------------------------------------------------
------------------------------------------------------------
------------------------------------------------------------
------------------------------------------------------------
------------------------------------------------------GATCTG
ATTTCCTTCATGGAAGGAAGC------------------------------AGACGGTCA
CCACGATACACCCTGTGGTTCTGCATA---------------------------------
---------------------GGGGAGTCATGG---------------------------
------------------------------------------------------------
------------------------------------------------------------
------------CCGCAGGAC---AAGCCATGGGTGAAGAGGCTTGTGATGGTCAAGGTG
GTACCCACATGCCTCAGGGCCCTGTTGGACATGGCCCGATCAGGG---------------
---------------------GGTGCCTCCTCACTGGAG------AATACCATAGACCTA
CACATTTCCAAC---AGCCACCCCCTCTCCCTCACCTCC---------------------
------------------------------------------------------------
---------GACCAGTACAAGGCCTACCTACAGGACCTGGTTGAGGACATGGATTTC---
------------------------------------------------------------
------------------------------------------------------------
------------------------------------------------------------
------------------------------------------------------------
------------
>Tarsier|ENSTSYG00000001716
------------------------------------------------------------
------------------------------------------------------------
------------------------------------------------------------
------------------------------------------------------------
------------------------------------------------------------
---------------AAAGAAGGGGTG---CGTATAACAAAGAAACAGAACAAGGAACCT
CAAGACCCACATAAGATC------TATGAGTTTGTGACC---CCA---------------
------------------------------------------------------------
------------------------------------------------------------
------------------------------------------------------------
------------------------------------------------------------
------------------------------------------------------------
------------------------------------------------------------
---------------------------GGATTTGGGGACTTTTCCCAGTGG---------
---GAC---------------ACCTCTCCAGAAACCAGTGGCCGAGGCAGTACCTCTGAT
ATCCAG---------------------------------------------GAAGACATT
CTGGATGAG---TTACTGGGTAACATGGCCTTGGCCCCACTC---------------CCA
GAT---GGG---------------------------------------------------
------CCCTCGGGC---------------------------CTGACTGTAGCCCCTGAG
CCCTGCCCTCAGCTCTTGCTGAGCCCCAGGTCAGACAATCCCGTTCCCTGCTCAAACCTG
GGGGCCCCTGAAAATCCACTGAGGCAGCTATTGGTGCCAGAGGAAGCGTGGGAGTTTGAG
GTGACGGCCTTCTACCGGGGCCGCCAAGTCTTCCAGCAGACCATCTCACGCCCAGGGGTC
CTGCGGCTGGTAGGGCCC---GAAGTATGGGAC---AAGACG---CTGCCTGCATGGCCA
ATAACACTGCCAGACCCTGGGGTGTCCCTGACAGACAGGGGAGTCATGGGCTACGTGCGT
---GTGCTGCACTGCCTTGGA------CTGGCTCTGCTG---GTCGGGCATCAGCTCTGG
GCCCAGCGGCTGGGGCACTCCCACACGTACTGGGCCGTGGGCGAGGAGCTGCTCCCCGAC
AGCGGGCATGGGCCTGATGGTGAGGTTCCCAAGGACAAGGAAGGC---AGCGTGTTCGAC
CTGGGGCCCTTCGTGGCAGGCTCCTGGGCCCCCAGATCTGATTACCTTCATAGAAGGAAG
TGGACGCTCACCACGCTACACCCTCTGGTTCTGTGTGGGGGAGTCGTGGCCCCAGGACCA
GCCATGGAT---GAGGCTCGTGATGGTCAA------------------------------
------------------------------------------------------------
------------------------------------------------------------
------------------------------------------------------------
------------------------------------------------------------
------------------------------------------------------------
------------------------------------------------------------
------------------------------------------------------------
------------------------------------------------------------
------------------------------------------------------------
------------------------------------------------------------
------------------------------------------------------------
------------------------------------------------------------
------------------------------------------------------------
------------------------------------------------------------
------------------------------------------------------------
------------------------------------------------------------
------------------------------------------------------------
------------------------------------------------------------
------------
>Tas_devil|ENSSHAG00000003813
GCCACCTGTGCCTCTCTCCCCACA------------------------------GGAGGC
CAT---------------------------------------------------------
------------------------------------------------------------
------------------------------------------------------------
------CCAGGATATCCTGAA---------------------------------------
------------------------------------------------------------
------------------------------------------------------------
------------------------------------------------------------
------------------------------------------------------------
------------------------------------------------------------
------------------------------------------------------------
------------------------------------------------------------
------------------------------------------------------------
---------------------------------------GACGCTGACCCT---------
------------------------------------------------------------
------------------------------------------------------------
---------------------------GTCCCCGCAGCCACC---------------CCC
GCAGCAGCT---------------------------------------------------
------CCCCGAAGC---------------------------CCCAACTCGATCTTGGAG
CAGCTCCCCCAGACACCA------------------GAGCCGGCC---------------
---CCGGCCTGCAACCCCCTGATGGCACTTTTGGCCAATGGCCTGCAGTCCGAGTATGAG
GTGACGGCCTTCTACAGGGGCCGCCAGGTCCTTCAGGAGTGCCTCTCCTGCCTGGGGGGC
CTGCGGCTGGTTGGGCCGAACCCTGGGGTGGAGGCCGGGACCCAGGTGGCCGGAACCGCC
CTGGCCCTGCCCGAGCCCAGCAGCACCCTGGCTGATCAGCACGTGGCCTATTATGTGGGC
AAGGTGCTGGGCAGCCTGGGGGCCGGGCTGGCCTTGTGGACCTCCCAGACGGGGCTGCGG
GCTCAGCGCCTGGGCCACTGCCGGGCCTACTGGGCCCTGGGAGAACAGGCAGCCCCGGGG
GCC---------ACAGGCAGGGAAGTGACCAAGGAGAACGCCGGCCAGCAAGTCTGCTAC
ATTTCCCAGTTTGTGAAC------------------------------------------
------------------------------------------------------------
------------------------------------------------------------
------------------------------------------------------------
------------------------------------------------------------
------------------------------------------------------GACCTC
ATCTCCTTCCTGGAAGGCAGT------------------------------CACCGCTCG
CCCCAGTACACCGTCTGGTTCAGCCTA---------------------------------
---------------------GGGGAGCCTTGG---------------------------
------------------------------------------------------------
------------------------------------------------------------
------------CCCACAGAAGCCCAACCGTGGACCAAGAAGCTTATCATGGTCAAGGTG
GTGCCCACCGCTCTGCGGGCGCTCCACGAGGTGGCGCAGGCCGGC---------------
---------------------GGGGCGTCCTCCCTG---------GAAGAGGTGGACCTG
CAGATCTCCAGC---AGCCTCTCCCTGTCCCTGGCACCT---------------------
------------------------------------------------------------
---------GCCCAGCTCCACAGCTACCTGCAGGAGCTGACCCACACCATGCAGTGGGAG
TCCGGGGCTCACTGC---------------------------------------------
------------------------------------------------------------
------------------------------------------------------------
------------------------------------------------------------
------------
>Tree_shrew|ENSTBEG00000003466
------------------------------------------------------------
------------------------------------------------------------
------------------------------------------------GCCTGGGCC---
---------------------------------------------GAGGCCAGCGGTGCC
TACACACCTGGGAAGGATAAGCCTGACCTGCCAACGTGGAAGAGG------AACTTCCGG
TCTGCCCTGAACCGGAAGGAAGCTCTG---CATTTAGTTGATGACCGAAGCAAGGACCCT
CATGACCCACATAAGATC------TACGAGTTTGTGACC---TCA---------------
------------------------------------------------------------
------------------------------------------------------------
------------------------------------------------------------
------------------------------------------------------------
------------------------------------------------------------
------------------------------------------------------------
---------------------------GGAGGTGCAGACTTTTCCCAGCTG---------
---GAC---------------ACCTCTCCAGACCCCAGTGGCAAGGGCATAACCCCTGAC
ACCCAA---------------------------------------------GAGGACACT
CTGGAGGAC---TTACTGGGTGACATGGTCTTGGCCCAC------------------GCA
GATGGGGGG---------------------------------------------------
------CCCTCGGGC---------------------------CTGGCTGTGGGCCCCGAG
CAATGCCCTCAGCTCTTGCTGAGCCCCAACCTCAACAGCCCTGCTCCCTGCCCAAACCTG
GAACCCCTCGAAAACCCACTGCGGCGGCTGTTGGTGCCCGAGGACGACTGGGAGTTTGAG
GTGACAGCCTTCTACCGGGGCCGCCAAGTCTTCCAGCAGACCGTCTTCTGCCCAGGGGGC
CTGCGGCTGGTGGGGTCA---GAAGAGGAGGAC---AGAACG---CTGCCCGGGCAGCCA
ATAACACTGCCAGACCCTGAGCTGTCCCTGGCAGACAGGGGAGTGACAGACTACGTGAAG
CGTGTGCTGAGCTGCCTTGGGGGAGGACTGGCTCTATGGCGGGCAGGGCAGGGGCTCTGG
GCCCAGCGGCTGGGGCACTGTGGCACGTACTGGGCGCTGGGCGAGGAGCTGCTCCCTGAT
AGCGGGCATGGGCCTGTTGGCGAGGTCCCCAAGGACAAGGAAGGA---GTCGTGTTCGAC
CTGGGGCCCTTTGTGGCA------------------------------------------
------------------------------------------------------------
------------------------------------------------------------
------------------------------------------------------------
------------------------------------------------------------
------------------------------------------------------------
------------------------------------------------------------
------------------------------------------------------------
------------------------------------------------------------
------------------------------------------------------------
------------------------------------------------------------
------------------------------------------------------------
------------------------------------------------------------
------------------------------------------------------------
------------------------------------------------------------
------------------------------------------------------------
------------------------------------------------------------
------------------------------------------------------------
------------------------------------------------------------
------------------------------------------------------------
------------------------------------------------------------
------------
>Human|ENSG00000126456
---ATGGGAACCCCAAAGCCACGGATCCTGCCCTGGCTGGTGTCGCAGCTGGACCTGGGG
CAACTGGAGGGCGTGGCCTGGGTGAACAAGAGCCGCACGCGCTTCCGCATCCCTTGGAAG
CACGGCCTACGGCAGGATGCACAGCAGGAGGATTTCGGAATCTTCCAGGCCTGGGCC---
---------------------------------------------GAGGCCACTGGTGCA
TATGTTCCCGGGAGGGATAAGCCAGACCTGCCAACCTGGAAGAGG------AATTTCCGC
TCTGCCCTCAACCGCAAAGAAGGGTTG---CGTTTAGCAGAGGACCGGAGCAAGGACCCT
CACGACCCACATAAAATC------TACGAGTTTGTGAAC---TCA---------------
------------------------------------------------------------
------------------------------------------------------------
------------------------------------------------------------
------------------------------------------------------------
------------------------------------------------------------
------------------------------------------------------------
---------------------------GGAGTTGGGGACTTTTCCCAGCCA---------
---GAC---------------ACCTCTCCGGACACCAATGGTGGAGGCAGTACTTCTGAT
ACCCAG---------------------------------------------GAAGACATT
CTGGATGAG---TTACTGGGTAACATGGTGTTGGCCCCACTC---------------CCA
GATCCGGGA---------------------------------------------------
------CCCCCAAGC---------------------------CTGGCTGTAGCCCCTGAG
CCCTGCCCTCAGCCCCTGCGGAGCCCCAGCTTGGACAATCCCACTCCCTTCCCAAACCTG
GGGCCCTCTGAGAACCCACTGAAGCGGCTGTTGGTGCCGGGGGAAGAGTGGGAGTTCGAG
GTGACAGCCTTCTACCGGGGCCGCCAAGTCTTCCAGCAGACCATCTCCTGCCCGGAGGGC
CTGCGGCTGGTGGGGTCC---GAAGTGGGAGAC---AGGACG---CTGCCTGGATGGCCA
GTCACACTGCCAGACCCTGGCATGTCCCTGACAGACAGGGGAGTGATGAGCTACGTGAGG
CATGTGCTGAGCTGCCTGGGTGGGGGACTGGCTCTCTGGCGGGCCGGGCAGTGGCTCTGG
GCCCAGCGGCTGGGGCACTGCCACACATACTGGGCAGTGAGCGAGGAGCTGCTCCCCAAC
AGCGGGCATGGGCCTGATGGCGAGGTCCCCAAGGACAAGGAAGGA---GGCGTGTTTGAC
CTGGGGCCCTTCATTGTA------------------------------------------
------------------------------------------------------------
------------------------------------------------------------
------------------------------------------------------------
------------------------------------------------------------
------------------------------------------------------GATCTG
ATTACCTTCACGGAAGGAAGC------------------------------GGACGCTCA
CCACGCTATGCCCTCTGGTTCTGTGTG---------------------------------
---------------------GGGGAGTCATGG---------------------------
------------------------------------------------------------
------------------------------------------------------------
------------CCCCAGGAC---CAGCCGTGGACCAAGAGGCTCGTGATGGTCAAGGTT
GTGCCCACGTGCCTCAGGGCCTTGGTAGAAATGGCCCGGGTAGGG---------------
---------------------GGTGCCTCCTCCCTGGAG------AATACTGTGGACCTG
CACATTTCCAAC---AGCCACCCACTCTCCCTCACCTCC---------------------
------------------------------------------------------------
---------GACCAGTACAAGGCCTACCTGCAGGACTTGGTGGAGGGCATGGATTTC---
---------CAGGGC------------------------------------CCTGGGGAG
------------------------------------------------------------
------------------------------------------------------------
---------------------------------------------------AGC------
------------
