# Supplementary material for: Adaptive Evolution in TRIF Leads to Discordance between Human and Mouse Innate Immune Signaling
Source: Genome Biol Evol. 2021 Dec 6;13(12):evab268. doi: 10.1093/gbe/evab268 (PMC8691055; doi:10.1093/gbe/evab268)
Supplement: evab268_Supplementary_Data [file evab268_supplementary_data.zip › IRF3_amino_acid_best.fasta]

>Armadillo|ENSDNOG00000040858
-MGSQKPRILPWLRAQLDLGRLEGVAWVDESRTRFRIPWKHGLRQDAQQEDFRIFQAWA-
---------------EASGAYTPGKDREDRPTWKR--NFRSALNRKDGL-RVVDDRSKDP
VDPHKI--YEFVA-P---------------------------------------------
------------------------------------------------------------
-----------------------------GVGASPEPDVSPD-----VSPDANRRDSAPD
TQ---------------ENILEE-LLGDMVLAPL-----PDGG-----------------
--PLG---------LAVAPEQPPQLLLNPSLDIPAPCPNLEPAENPLKGLLVPEDQWEFE
VTAFYRGRQAFQQTVFCPGGLRLVGS-EAED-RT-LPGLPMRLPDPEGTLMDGTVVELVR
RVLGCLGGGLALWRAGQRLWARRLGHCHVYWAMGEELLPNSRHGPEGEVPKNEDG-GVFD
LRPFVE------------------------------------------------------
----------------------------------------------------------DL
IAFMEGS----------GRSPRYTIWFCL------------------GEAW---------
--------------------------------------------PQD-QPWVKRLVMVKV
VPTCLRSLLDMARAM------------GASSLE--NTVDLHISN-SQPLSLTS-------
-----------------------DQYKACLQDLIEDMDF----QTMGE------------
---------------------------------------------------------A--
----
>Bushbaby|ENSOGAG00000011935
-MGTPKPRILPWLVSLLDRGQLEGVAWVNESRTRFRIPWKHGLRQDAQQQDFSIFQAWA-
---------------EASGAYTPGKDRPDLTTWKR--NFRSALNRKEGVVRLVDDRSKDP
HDPHKI--YEFVTPA---------------------------------------------
------------------------------------------------------------
-----------------------------GGGNFSQP----N-----TLPDTGGGGSTFD
TQ---------------EDIL-E-LLDSMVLAPL-----TDGK-----------------
--PPS---------LDVTPEPHSQLLLSPDLDNSTPCPNLPLPENPLKQLLVPDEQWEFE
VTAFYRGRQVFQQTILCPGGLRLVGS-EAAD-RM-FPGQSITLPDPGMSLTDRGVMGYVR
HVLSRLGGGLALWRVGQRLWAQRLGQCHTYWAMGEELLPNSGHGPAGEVPKDKEG-GVFD
LGPFVA------------------------------------------------------
----------------------------------------------------------DL
ITFIEGG----------GHSPRYTLWFCI------------------GERW---------
--------------------------------------------PQD-QPWTKRLVMVKV
VPTCLRALLDMARSG------------GASSLE--NTVDLHISN-SQPLSLTP-------
-----------------------DQYKACLQDLVEDMDF----QVFGD------------
---------------------------------------------------------A--
----
>Cat|ENSFCAG00000006074
-MGTQKPRILPWLKLQLDLGRLEGVAWLDESRTRFRIPWKHGLRQDAQQEDFGIFQAWA-
---------------EASGAYIPGKDKPDLPTWKR--NFRSALNRKEVL-RLAEDRSKDP
HDPHKV--YEFVN-S---------------------------------------------
------------------------------------------------------------
-----------------------------GAGDFPEL----D-----TSPDANSRCSPSD
TQ---------------EDILEE-LLSDMALAPF-----PGGG-----------------
--PSS---------LPMVPEETPPFLLSPSVDIPAPCPNLQPPENPLRRLLVPEEEWEFE
LTAFYRGRQVFQQTALCPGGLRLVAS-DA-D-QT-LPGQPIILPDPGVSLTDRGVMGYVR
RVLSCLGGGLALWRAGQRLCARRLGHCHTYWALGEELLPDSGHGPSGEVPKDEEG-DVFD
LKPFVA------------------------------------------------------
----------------------------------------------------------EL
IAFIEGS----------GHSPRYTLWFCV------------------GEPW---------
--------------------------------------------PQD-QPWIKKLVMVKV
VPTCLRALLDMARSG------------GASSLE--TTVDLHISN-SYPLSLTS-------
-----------------------DQYKAYLQDLVEDMDF---------------------
------------------------------------------------------------
----
>Chimpanzee|ENSPTRG00000011309
-MGTPKPRILPWLVSQLDLGQLEGVAWVNKSRTRFRIPWKHGLRQDAQQEDFGIFQAWA-
---------------EATGAYVPGRDKPDLPTWKR--NFRSALNRKEGL-RLAEDRSKDP
HDPHKI--YEFVN-S---------------------------------------------
------------------------------------------------------------
------------------------------------------------------------
------------------------------------------------------------
------------------------------------------------------------
------------------------------------------------------------
------------------------------------------------------------
------------------------------------------------------------
----------------------------------------------------------DL
ITFTEGS----------GRSPRYALWFCV------------------GESW---------
--------------------------------------------PQD-QPWTKRLVMVKV
VPTCLRALVEMARVG------------GASSLE--NTVDLHISN-SHPLSLTS-------
-----------------------DQYKAYLQDLVESMDF----QGPGE------------
---------------------------------------------------------T--
----
>Cow|ENSBTAG00000006633
-MGTQKPRILPWLISQLDRGELEGVAWLGESRTRFRIPWKHGLRQDAQQEDFGIFQAWA-
---------------VASGAYTPGKDKPDLPTWKR--NFRSALNRKEVL-RLAEDHSKDS
QDPHKI--YEFVN-S---------------------------------------------
------------------------------------------------------------
-----------------------------GVRDIPEP----D-----TSQD-NGRHNTSD
TQ---------------EDTLEK-LLSDMDL--S-----P-GG-----------------
--PSN---------LTMASEKPPQFLQSPDSDIPALCPNSGLSENPLKQLLANEEDWEFE
VTAFYRGCQVFQQTVFCPGGLRLVGS-EAGD-RM-LPGQPIRLPDPATSLTDKSVTDYVQ
RVLSCLGGGLALWRAGQWLCAQRLGHCHVYWAIGEELLPSCGHKPDGEVPKDREG-GVFN
LGPFIT------------------------------------------------------
----------------------------------------------------------DL
ITFIEGS----------RRSPLYTLWFCV------------------GQSW---------
--------------------------------------------PQD-QPWIKRLVMVKV
VPMCLRVLVDIARQG------------GASSLE--NTVDLHISN-SDPLSLTP-------
-----------------------DQYMACLQDLAEDMDF---------------------
------------------------------------------------------------
----
>Dog|ENSCAFG00000003594
-------------------------------------------------------QAWA-
---------------EVSGAYTPGKDKPDLPTWKR--NFRSALNRKEEL-RVAEDRSKDP
HDPHKV--YEFVI-S---------------------------------------------
------------------------------------------------------------
-----------------------------GAGNLPEL----D-----TFPDTNGRYSTSD
TQ---------------EDTLEE-LLGDMVLTPF-----PDEG-----------------
--PSS---------LVVVPEQTPPLLLSPTIDLPAPCPNSEPPENPLKRLLVPDEEWEFE
VTAFYRGRQVFQQTVSCPRGLRLVAA-AGGD-TM-LPGQPIILPDPGVLVTDKTVMGYVR
RVLSCLGGGLALWRAGQQLWARRLGHCHTYWALGEELLPDSSPRPGGEVPKDEDG-DLFD
LRPFVS------------------------------------------------------
----------------------------------------------------------DL
IAFIKGS----------RHSPRYTLWFCV------------------GEPW---------
--------------------------------------------PQD-QPWTKKLVMLKV
VPTCLRALLEMARLE------------GASSLE--NTVDLHISN-SYPLTLTS-------
-----------------------DQYKAYLQDLVEDMDF---------------------
----------------------------------------------------------WV
TGEV
>Dolphin|ENSTTRG00000005531
-MGTQKPRILPWLVSQLDQGQLEGVAWLDESRTRFRIPWKHGLRQDAQLEDFGIFQAWA-
---------------EASGAYTPGKDKPDLPTWKR--NFRSALNRKEAL-RLAEDHSKDP
HNPHKI--YEFVT-S---------------------------------------------
------------------------------------------------------------
-----------------------------GVGNLAEA----D-----TSLDTNGRCSTSD
IQ---------------EDILEK-LLSDMDL--A-----PDGG-----------------
--PSS---------LTMAPENPPQLLLGPNLDVPAPCPMPGPPENPLKQLLVSGEEWEFE
VTVFYRGCQVFQQTVFCPGGLRLVGS-EAGD-RT-LPGQPIRLPDPAASLTDRGVTDYVQ
RVLSCLGGGLALWRAGQWLWAQRLGHCRVYWAVGEELLPNSGHRPDGEVPKDREG-GVFN
MGPFIA------------------------------------------------------
------------------------------------------------------------
-----GSWAPRSDCLHRRKQTLTTLHPLVLRGAVMAPGPTMDQEARDGQGC---------
--------------------------------------------PH--------------
VPQSP------ARHGTGRGCLLPGEHCGPS-------------H-FQPPTLPHLRPVQGL
PPGPGRGHGLLGHWGGLSPNFHLDQ-----------------------------------
------------------------------------------------------------
----
>Elephant|ENSLAFG00000028074
-MATQKPRILPWLISLLDRGQLEGVAWVDANRTRFRIPWKHRLRQDTQQEDFRIFQAWSW
PECVLVGGEFWGQVLEL---------------WRRGSEFHSWFNY---------------
---HQVTFYSFSH-A---------------------------------------------
------------------------------------------------------------
-----------------------------QVL----L----DPWVGISSSSPKAQALTHL
CHHGEQLLKCPTPFLLQEDILEE-LLGDMVLASV-----PDGG-----------------
--PSG---------LAVASEQPPQLLLSPNIDVLPPCPNLASSENPLRQLLVPEEEWEFE
VTAFYRGRQVFQQAVFCPGGLRLVGS-EAAD-NT-LPGQLMMLPDPGVALTDKGATSFVR
RVLSSLGGGLALWRAGQQLWARRLGHCRTYWAAGEELLPDGTHGPDGEVPKDREG-VVFN
LGPFVA------------------------------------------------------
----------------------------------------------------------DL
IAFIEGS----------KRSPRYTLWFCI------------------GELW---------
--------------------------------------------PQD-QPWTKKLVMVKV
VPTCLRVLLDMARVE------------GASSLE--TTMDLHISN-SHPLSLTS-------
-----------------------DQYKAYLQDLAEDMDF---------------------
------------------------------------------------------------
----
>Ferret|ENSMPUG00000002477
-MGTPKPRILPWLVSQLDLGQLEGVAWLDESRTRFRIPWKHGLRQDAQQEDFGIFQAWA-
---------------EASGAYTPGKDKPDLPTWKR--NFRSALNRKEGL-RLAEDRSKDP
HDPHKV--YEFVI-S---------------------------------------------
------------------------------------------------------------
-----------------------------GAGNFTEL----D-----TSLGTNGGCSTLA
TQ---------------GDILEE-LLNDMALAPF-----PDGG-----------------
--PSS---------LAVVPEQTPPFLLSPTVDIPPPCPNSEPPENPLRRLLVPEEEWEFE
VTAFYRGRQVFQQTVFCPRGLRLVAS-EAGD-GT-LSGQPIILPDPGLWLTDRGVLGYVR
RVLSCLGRGLALCRAGQRLWARRLGHCHTYWALGEELLPDSSHGPSGEVPKDEEG-DVFD
LRPFVS------------------------------------------------------
----------------------------------------------------------DL
IAFLEGS----------RHSPRYTLWFCM------------------GEPW---------
--------------------------------------------PQD-QPWTKKLVMVKV
VPTCLRALLDMARSE------------GASSLE--NTVDLHISN-SYPLSLTS-------
-----------------------EQYKAYLQDLVEDMDF---------------------
------------------------------------------------------------
----
>Gibbon|ENSNLEG00000005277
--------------------------------------------------------AWA-
---------------EATGAYVPGRDKPDLPTWKR--NFRSALNRKEGL-RLAEDRSKDP
HDPHKI--YEFVN-S---------------------------------------------
------------------------------------------------------------
-----------------------------GVGDFSQQ----D-----TSPDTNGGGSTSD
TQ---------------EDILDE-LLGNLVLAPL-----PDPG-----------------
--PPS---------LAVAPEPCPQPLRSPSLDNPTPFPNLGPSENPLKRLLVPGE-----
------------------------------------------------------------
---------------------------------------------D--------------
------------------------------------------------------------
-----------------------------------------------------------L
ITFTEGS----------GRSPRYALWFCV------------------GESW---------
--------------------------------------------PQD-QPWTKRLVMVKG
VPTCLRALVEIARVG------------GASSLE--NTVDLHISN-SHPLSLTS-------
-----------------------DQYKAYLQDLVEGMDF----QG------------PGE
---------------------------------------------------------A--
----
>Gorilla|ENSGGOG00000000499
-MGTPKPRILPWLVSQLDLGQLEGVAWVNKSRTRFRIPWKHGLRQDAQQEDFGIFQAWA-
---------------EATGAYVPGRDKPDLPTWKR--NFRSALNRKEGL-RLAEDRSKDP
HDPHKI--YEFVN-S---------------------------------------------
------------------------------------------------------------
-----------------------------GVGHFSQP----D-----TSLDTNGGGSTSD
TQ---------------EDILDE-LLGNMVLAPL-----PDPG-----------------
--PPS---------LAVAPEPCPQPLRSPSLDSPTPFPNLGPSENPLKRLLVPGEEWEFE
VTAFYRGRQVFQQTISCLEGLRLVGS-EVGD-RT-LPGWPVTLPDPGMSLTDRGVMSYVR
HVLSCLGGGLALWRAGQWLWAQRLGHCHTYWAVSEELLPNSGHGPD--------------
------------------------------------------------------------
------------------------------------------------------------
-----------------------------------------------GEXXDDKSGSWAP
RSDYLHGRKRTLTTLCPLVLCGGVMAPGPAVDQEARDGQGCAHVPQ--------------
------------------------------------------------------------
--------------------------------------------GLGRNGPGRGCLLPGE
HCGPAHFQQPPTLPHLRPVQGLPAGLGGRNGFPGPWGDLSPRSSWCASNPPVPHHLNQ--
----
>Guinea_pig|ENSCPOG00000026146
-MGTPKPRILPWLRSMLDQGQLEGVAWLDEGRA-FRIPWKHGLRQDAQAEDFGIFKAWA-
---------------EASGAYIPGRDKPDLPTWKR--NFRSALNRKEVL-RLAEDRSKDP
HDPHKV--YEFVD-S---------------------------------------------
------------------------------------------------------------
-----------------------------EARDSSQL----D-----TSPETNEGGSTYD
NQ---------------EDIL-D-VLSDIG-VSL-----PDDR-----------------
-----------------AQEQCPQHLLSYNLDNPMPCPNRGPSENPLKLLLLPEEQWEFE
VTAFYRGHQVFQQTIFCPKGLRLVGL-EPGD-RT-LPGQPITLPDPEVSLTDKRVTGYVR
RVLGSLGGGLALWREGQWLRAQRLGHCHAYWAMGEELLPDCEHGHKGEVPKDVDS-SVFD
LRPFV-------------------------------------------------------
---------------------------------------------------------ADL
IAFIGGS----------RHSPRYTIWFCL------------------GESW---------
--------------------------------------------PHN-QQWVKRLVMVKV
VPTCLKALLNIAQSG------------GASSLE--NTVDLHISS-SQPFSLTN-------
-----------------------EQYKACLQDLVEDMDF---------------------
------------------------------------------------------------
----
>Horse|ENSECAG00000018265
-MGTHKPLILPWLVSQLDQGRLEGVAWLDKGRTRFRIPWKHGLRQDAQQKDFGIFQAWA-
---------------EASGAYTPGRDKPDLPTWKR--NFRSALNRKEVL-RLVDDRSKDP
QDPHKV--YEFLT-P---------------------------------------------
------------------------------------------------------------
-----------------------------AFRDLAQP----D-----TSPDTGGRWSTCD
TP---------------KATVEE-LLSDMTLDPF-----LDGG-----------------
--PLS---------LALAPEHPPQLLLSPNLDIPGPCPNVEPAENPLRQLLVPEDAWEFE
VTAFYRGRQVFQQTVFCPEGLRLVEP-EAAD-GT-LPGQPIRLPDPGVYLTDGDVMSLVK
RVLSNLGGGLALWRAGQQLWAQRLGHSHVYWAMGEELLPDS-HGPSGEVPKDKEG-GVFD
LGPFVA------------------------------------------------------
----------------------------------------------------------DL
IAFLGGS----------RRSPHYTLWFCL------------------GESW---------
--------------------------------------------PQD-QPWTKRLVMVKV
VPTCLKALLEMARIQ------------GASSME--NTVDLHISN-SHPLSLTS-------
-----------------------DQYKAYLEDLVEDMDI---------------------
------------------------------------------------------------
----
>Hyrax|ENSPCAG00000008633
-MGTQKPRILPWLISQLDRGLLEGVAWVDENRTRFRIPWKHRLRQDTQDEDFRIFQAWA-
---------------EVSGAYNPEKDKPDPPTWKR--NFRSALNRKEGL-RVAEDRSKDP
LDPHKV--YEFVT-P---------------------------------------------
------------------------------------------------------------
-----------------------------GVRDCPEL----D-----TSPDTNDRGSTSD
TH---------------EDILEE-LLGDMALDPV-----PDEG-----------------
--PLG---------LAVAPELCSQLLPGPSVDTLAPCPNLASPENPLKQMLVSEEAWEFE
VTAFYRGRQVFQQVVICPGGLRLVGP-EAAE-ST-LPGQPMMLPDPGMALTDKRAIDFVR
HVLNSLGGGLILCKSGQQLQAQRLGHCRTYWAAGEELLPDGANGPDGEVPKDRPG-IVFH
LGPFVA------------------------------------------------------
------------------------------------------------------------
------------------------------------------------------------
------------------------------------------------------------
------------------------------------------------------------
------------------------------------------------------------
------------------------------------------------------------
----
>Macaque|ENSMMUG00000022735
-MGTPKPRILPWLVSQLDLGQLEGVAWVNESRTRFRIPWKHGLRQDAQEEDFRIFQAWA-
---------------EATGAYVPGRDKPDLPTWKR--NFRSALNRKDGL-CLAEDRSKDP
HDPHKI--YEFVN-S---------------------------------------------
------------------------------------------------------------
-----------------------------GVGDFSQP----D-----SSPDTNGGGSTSD
TQ---------------ENILDE-LLGNMVLAPL-----PDPG-----------------
--PPS---------LAVA----PQHLQSPSLDSPTPFPNLEPSENPLKRLLVPGEEWEFE
VTAFYRGRQVFQQTISCPEGLRLVGS-EVGD-RT-LPGWPITLPDPGMSLTDRGVMSYVR
HVLSSLGGGLALRRAGQRLWAQRLGHCHTYWAVSEELL-NSGHGPDGEVPKDKEG-GVFD
LGPFIV------------------------------------------------------
----------------------------------------------------------D-
--------------------------------------------------------SWAP
RSDHLHRRKWTLTTLCPLVLCGGIMAPGPAMDQEARDGQGCAHVPQ--------------
------------------------------------------------------------
--------------------------------------------GPGRNRPGRGCLLPGE
HCGPAHFQQPPTVPHL--------------------------------------------
----
>Marmoset|ENSCJAG00000003637
-MGTPKPRILPWLELQLNLGQLEGVAWVNESRTRFRIPWKHGLRHDAQQEDFGIFQAWA-
---------------EATGAYVPGRDKPDPPTWKR--NFRSALNRKDGL-RLADDRSKDP
HDPHKI--YEFVN-S---------------------------------------------
------------------------------------------------------------
-----------------------------AVGNFAQP----D-----TSPDTSGGGSTFD
TQ---------------EDILDE-LLGNMVLAPL-----PDSG-----------------
--PPG---------LAVAPEPYPQPLLSPSLDNPTPFPNPEPSENPLRRLLVPGE-----
------------------------------------------------------------
------------------------------------------------------------
------------------------------------------------------------
----------------------------------------------------------DL
ITFTEGS----------GRSPRYTLWFCV------------------GEPW---------
--------------------------------------------PQD-QPWTKRLVMVKV
VPTCLRALVELARAG------------GASSLE--NTVELHISN-SHPLSLTS-------
-----------------------DQYKAYLKDLVEDMDF----QGPGE------------
---------------------------------------------------------A--
----
>Megabat|ENSPVAG00000010968
-MATPKPRILPWLVSQLDSGQLEGVAWLDESHTRFRIPWKHGLRQDAQQEDFGIFQAWA-
---------------QASGAYTPGKDKPDLPTWKR--NFRSALNRKEVL-RLAEDRSKDP
RDPHKI--YEFVS-S---------------------------------------------
------------------------------------------------------------
-----------------------------GVGDCPEL----D-----TSSETDGRCSTSD
TQ---------------EDIL-E-LLSDMALVPG-----PNEG-----------------
--PLS---------LAMATEQPPQLLLSPSLDIPAPCPNSEPPENPLRQLLVPEEEWEFE
VTAFYRGRQVFQQTIFCPKGLRLVGS-EAGD-KA-LPGQPITLPDPGVSLTDKAVTGYVK
RVLSSLGGGLALWRAGQQLWAQRLGHCHTYWAMGEELLPSSGHGPDGEVPKDREG-GVFD
LKPFVAGSWAPRSDRLHRRKWTLATLHPLVLHGGVMAPGSAMDQEACDGQGRSHVPPGPA
GHGAGRGCLLPGEHGGPAHFSQPPALPHGRPVQGLPPGPGRGHGFLGHWGLLPPHVNQ--
------------------------------------------------------------
------------------------------------------------------------
------------------------------------------------------------
------------------------------------------------------------
------------------------------------------------------------
----
>Microbat|ENSMLUG00000023427
-MGSQKPRILPWLVSQLDEGQLEGVAWLDQSRRRFRIPWKHGLRQDAQQEDFGIFQAWA-
---------------EASGAYTPGRDRPDLPTWKR--NFRSALNRKEVL-RLAEDRSKDP
HDPHKI--YEFVN-S---------------------------------------------
------------------------------------------------------------
-----------------------------AVGDFPEP----E-----TSPDTDGRFNTSD
TQ---------------EDILEE-LLNDMALGSV-----PDEG-----------------
--ASS---------LAVAPEYPPQLLLSPNLDIPAPYPNSAPPENPLKQLLMPQDDWEFE
VTAFYRGRQVFQQTVFCPRGLRLVGS-EGGD-RT-LPGQPITLPDPGAFLADRAAKDYVS
RVLSGLGGGLALWRDGQRLCAQRLGPCHTYWAVGEELLPDSGRGPDGEVPKEAEG-SVFN
LGPFVA------------------------------------------------------
----------------------------------------------------------DL
IAFINGS----------GRSPRYTFWFCM------------------GESW---------
--------------------------------------------PQH-QPWTKKLVMVKV
VPTCLRALLEMARVG------------GASSLE--NTVDLHISN-SQPLSLTS-------
-----------------------EQYKAYLQDLVEDMDL---------------------
------------------------------------------------------------
----
>Mouse|ENSMUSG00000003184
-METPKPRILPWLVSQLDLGQLEGVAWLDESRTRFRIPWKHGLRQDAQMADFGIFQAWA-
---------------EASGAYTPGKDKPDVSTWKR--NFRSALNRKEVL-RLAADNSKDP
YDPHKV--YEFVTPG---------------------------------------------
------------------------------------------------------------
------------------------------ARDFVHL----G-----ASPDTNGKSSLPH
SQ---------------ENLP-K-LFDGLILGPL-----KDEG-----------------
--SSD---------LAIVSD-PSQQLPSPNVNN---FLNPAPQENPLKQLLA-EEQWEFE
VTAFYRGRQVFQQTLFCPGGLRLVGS-TADM--T-LPWQPVTLPDPEGFLTDKLVKEYVG
QVLKGLGNGLALWQAGQCLWAQRLGHSHAFWALGEELLPDSGRGPDGEVHKDKDG-AVFD
LRPFVA------------------------------------------------------
----------------------------------------------------------DL
IAFMEGS----------GHSPRYTLWFCM------------------GEMW---------
--------------------------------------------PQD-QPWVKRLVMVKV
VPTCLKELLEMAREG------------GASSL---KTVDLHISN-SQPISLTS-------
-----------------------DQYKAYLQDLVEDMDF----QATGN------------
---------------------------------------------------------I--
----
>Opossum|ENSMODG00000013603
-MAKSKPRILPWLREQLDSGHL-GATWINSERTRFIIPWKHGLRQDLQREDFGIFQAWA-
---------------EASGSYRPGIDEPDPATWKR--NFRAALDRKRNL-RVVSNHSKEQ
HKPHKI--YEFLSMD---------------------------------------------
------------------------------------------------------------
-----------------------------GEGFDADP----D-----T---E--------
------------------DGWDDPARS-QVSARAGRGRRPAGASHACCSKVGPSGAGWVR
GQPRPLFAPSTNLQPNSIPEQLPRAL------GPG------LHSNPLMPVFAGGLQSEYE
VTAFYRGRQVLATCLACLQGLRVVGPGPVAEAWPELDGTPLALPEPSSALTDQRAAHYVS
KVLGSLGAGLALWSLQNELRAQRLGHCKVHWALGEQASPGA---PGREVTKERDGQQVCD
IPKFVN------------------------------------------------------
----------------------------------------------------------EL
ISFLEGS----------HRSPQYTLWFCL------------------GESW---------
--------------------------------------------PTDSQPWTKKLVMVKV
VPTALKALHEVAQAE------------GASSL-KEEEIDLHISS-SLSLSLAP-------
-----------------------AHLHGYLQELAHSMEWESGVQG---------------
------------------------------------------------------------
----
>Orangutan|ENSPPYG00000010260
-MGTPKPRILPWLVSQLDLGQLEGVAWVNKSRTRFRIPWKHGLRQDAQQEDFGIFQAWA-
---------------EATGAYVPGRDKPDLPTWKR--NFRSALNRKEGL-RLAEDRSKDP
HDPHKI--YEFVN-S---------------------------------------------
------------------------------------------------------------
-----------------------------GVGDFSQP----D-----TSPDTNGGGSTSD
TQ---------------EDILDE-LLGNMVLAPL-----PDPG-----------------
--PPS---------LAVAPEPCPQPQQSPSLDNPTPFPNLGPSENPLKRLLVPGEEWEFE
VTAFYRGRQVFQQTISCPEGLRLVGS-EVGD-RT-LPGWPITLPDPGVSLTDRGVMSYVR
HVLSCLGGGLALWRAGQWLWAQRLGHCHTYWAVSEELLPNSGHGPDGEVPKDKEG-GVFD
LGPFIV------------------------------------------------------
----------------------------------------------------------DL
ITFTEGS----------GRSPRYALWFCV------------------GESW---------
--------------------------------------------PQD-QPWTKRLVMVKV
VPTCLRALVEIARVG------------GASSLE--NTVDLHISN-SHPLSLTS-------
-----------------------DQYKAYLQDLVEGMDF----QG------------PGE
---------------------------------------------------------A--
----
>Panda|ENSAMEG00000013892
-MGTPKPRILPWLVSQLDLGQLEGVAWLDESRTRFRIPWKHGLRQDAQQEDFGIFQAWA-
---------------EASGAYTPGKDKPDLPTWKR--NFRSALNRKEGL-RLAEDRSKDP
HDPHKV--YEFVI-S---------------------------------------------
------------------------------------------------------------
-----------------------------GAGNLPEL----D-----TSPDTNGRCNTSD
TQ---------------EDILEE-LLSDMVLAPL-----PDGG-----------------
--PSS---------LAVVPEQTPPFLLSPTIDIPAPCPNSVLPENPLRRLLVPEEQWEFE
VTAFYRGRQVFQQTVFCPRGLRLVAS-EAGD-GT-LPGQPIILPDPGVSLTDRGVMGYVR
RVLSCLGGGLALCRAGQRLWARRLGHCHTYWALGEELLPDSSHGPSGEVPKDEEG-DVFD
LRPFMS------------------------------------------------------
----------------------------------------------------------DL
IAFIEGS----------RHSPRYTLWFCV------------------GEPW---------
--------------------------------------------PQD-QPWTKKLVMVKV
VPTCLRALLDMARSG------------GASSLE--NTVDLHISN-SYPLTLTS-------
-----------------------DQYKAYLQDLVEDMDF---------------------
------------------------------------------------------------
----
>Pig|ENSSSCG00000003178
-MGTQKPRILPWLISQLNQGQLEGVAWLDEGHTRFRIPWKHGLRQDAQQEDFGIFQAWA-
---------------EASGAYTPGKDKPDLPTWKR--NFRSALNRKEAL-RLAEDHSKDP
HDPHKI--YEFVT-S---------------------------------------------
------------------------------------------------------------
-----------------------------GVGDFPEP----D-----TSLDLSGRYSTSD
TH---------------EDSLDK-LLSGMDL--A-----SDAG-----------------
--PPS---------LTLALEQPPQLSLSPSVDAPASCPNLGVRENPLKQLLANDDEWEFQ
VTVFYRGCQVFQQTVCSPGGLRLVGS-EAED-GT-LAGQPVRLPDPAASLTDRGVADYVR
RVLSCLGGGLALWRAGQWLWAQRLGHCHVYWAMGEELIPDSGHKPDGEVPKDREG-GVFD
LGPFIE------------------------------------------------------
----------------------------------------------------------DL
IAFIEGS----------RRSPRYTLWFCM------------------GQSW---------
--------------------------------------------PQD-EPWVKRLVMVKV
VPMCLRALVDMARDG------------GASSLE--NTVDLHISN-SHPLSLTS-------
-----------------------DQYKACLRDLVEDMDF---------------------
------------------------------------------------------------
----
>Pika|ENSOPRG00000001971
-MRTQKPRILPWLIDQLDSGHLEGVSWVDQSRSRFRIPWKHGLRQDAQPQDFSIFQAWA-
---------------EASGSYVPGRDRPDLPTWKR--NFRSALNRKEVV-RVAEDNSKDP
HDPHKV--YEFVV-P---------------------------------------------
------------------------------------------------------------
-----------------------------GAR---------H-----ASSEVGEDGSMSD
PQ---------------EDDL-EDLLADMALASG-----PEEG-----------------
--PLG---------GAVVQEYCPELLLSPSLDQPNPCPNLEPPENPLRRLLVPEEQWEFE
VTAFYRGRQVFQQTIYCPWGLRLVGTAEAVN-MA-LPGQPVTLPDPSEALSDYSVTKYVR
HVLGSLGGGLALWRLGSQLCAQRLGHCHTYWAVGEELFPNSGQGPSGEVPKDREG-SVFD
LECFV-------------------------------------------------------
---------------------------------------------------------K--
------------------------------------------------------------
------------------------------------------------------------
------------------------------------------------------------
------------------------------------------------------------
------------------------------------------------------------
----
>Rabbit|ENSOCUG00000027558
-MGTQKPRILPWLIQQLDLGQLEGVSWVDEHRKRFRIPWKHGLRQDAQPQDFGIFQAWA-
---------------EASGAYTPG-DRPDLPTWKR--NFRSALNRKEVV-RLAEDRSKDP
HDPHKV--YEFVT-SGVPEQGSPRRAGMSGAQHPSATIAFLTGAILPRPGSTGQQGLGTQ
VLGMHALALSRRQGGGGASREMTLAGLRPPRRPVTAAAPGLAQVSPAHVRLCACWGLPHT
AAPWSEGMRLLPARRCGQVFPLPTVFLPP-------------------------------
------------------------------------------------------------
------------------------------------------------------------
------------------------------------------------------------
------------------------------------------------------------
------------------------------------------------------------
----------------------------------------------------------DL
IAFMEGS----------GHSPRYTLWFCL------------------GEAW---------
--------------------------------------------PQD-QPWVKRLVMVKV
VPMCLKALLDMARAG------------GASSLE--NSVDLHISN-SQPLSLTS-------
-----------------------DQYKAYLQDLMEDMDF----QVTGE------------
---------------------------------------------------------P--
----
>Rat|ENSRNOG00000043388
-MGTPKPLILPWLVSQLDLGQLKGVAWLDESRTKFRIPWKHGLRQDAQMADFGIFQAWA-
---------------EASGAYTPGKDKPDLSTWKR--NFRSALNRKEVL-RLAEDRSKDP
FDPHKV--YEFVTPG---------------------------------------------
------------------------------------------------------------
-----------------------------GARDFVHL----D-----TSPDTNGKSSLSD
HQ---------------EDLL-E-LLDHMALGPL-----PDEG-----------------
--SSD---------LPIASD-PSQPPLSPIVNN---FPNPAPQENPLRQLLA-EEQWEFE
VTAFYRGRQVFQQTLFCPGGLRLVGS-TSDN-GT-LPWQPVTLPDPEEFLTDRLVREYVR
QVLKGLGKGLVLWRAGQCLWAQRLGHSHSFWALGEELLPDSGRGPDGEVPKDKNG-VVFD
LRPFVA------------------------------------------------------
----------------------------------------------------------DL
IAFMEGS----------RHSPRYTLWFCV------------------GESW---------
--------------------------------------------PQD-QPWVKRLVMVKV
VPTCLKELLEMAREG------------GASSL---KTVDLHISN-SQPISLTS-------
-----------------------DQYKACLQDLVEDMDF----QATGE------------
---------------------------------------------------------T--
----
>Sheep|ENSOARG00000013335
-MGTQKPRILPWLISQLDRGELEGVAWLGESRTRFRIPWKHGLRQDAQQEDFGIFQAWA-
---------------EASGAYTPGKDKPDLPTWKR--NFRSALNRKEVL-RLAEDHSKDS
QDPHKI--YEFVN-S---------------------------------------------
------------------------------------------------------------
-----------------------------GVRDIPEP----D-----TAQD-NGRHSTSD
TQ---------------EDIVQK-LLSDMDL--S-----PEGG-----------------
--PSN---------LTMTSENPPQLLLSPESDIPALCPNWGLSENPLKQLLANEEDWEFE
VTAFYRGCQVF-------GGLRLVGS-EAGD-RM-LPGQPIRLPDPAASLTDKSVTDYVQ
RVLSCLGGGLALWRAGQWLCAQRLGHCHVYWAIGEELLPSCGHKPDGEVPKDREG-GVFN
LGPFIT------------------------------------------------------
----------------------------------------------------------DL
ITFTEGS----------RRSPLYTLWFCV------------------GQSW---------
--------------------------------------------PQD-QPWIKRLVMVKV
VPMCLRVLVDIARQG------------GASSLE--NTVDLHISN-SQPLSLTS-------
-----------------------DQYMAYLQDLAEDMDF---------------------
------------------------------------------------------------
----
>Shrew|ENSSARG00000006248
-MGTPKPRILPWLKSVLDEGRFEGVAWLDESRTRFRVPWKHGLRQDAQQEDFSIFLAWA-
---------------EVSGAYIPGRDRPDLPTCKR--NFRAALNRKEGL-HVIVDRSRDP
QDPHKI--YEFVTP----------------------------------------------
------------------------------------------------------------
-----------------------------GAGDSSEM----D-----NSPDS--------
------------------EVL-E-LLT-VFWACL-----PYRA-----------------
--PSA---------LNAVPEPTSSPL------D---IAAFEPSDHPAMPELVPKDAWDFE
VTAFYRGRQVFQRTVHCPTGLQLVGP-DAGDDGT-LQGLPIALPDPGNFLTDQGVKDYVN
RVLGSLGRGLWLWREGQWLCVKRLGHCHTFWALGDELLPPDSCGPEGEVPKESGK-YIFN
LRPFVA------------------------------------------------------
----------------------------------------------------------GL
IDFINGK----------PSSPHFTLWFCM------------------GQLW---------
--------------------------------------------RPE-QPWTKRLVMVKV
VPTCLKSLLEMAREG------------GASSL---NAVELHISDQPQPLALSS-------
-----------------------DQYRAYLEDMLEEMEL----GC---------------
------------------------------------------------------------
----
>Squirrel|ENSSTOG00000022900
-MGTQKPRILPWLVSQLDLGQLEGVAWLDESRKRFRIPWKHGLRQDAQQEDFGIFQAWA-
---------------EASGAYTPGKDKPDLPTWKR--NFRSALNRKEVL-RLAEDRSKDP
HDPHKI--YEFVS-T---------------------------------------------
------------------------------------------------------------
-----------------------------GTGDFSQV----D-----TSPDTSGGGSTSD
TQ---------------EDIL-E-LLNDMILAPA-----PDTG-----------------
--PPG---------LGVVPEHCSQLLLSPNLENPMPCPNLAPPENPLKRLLVPEEQWEYE
VTAFYRGRQVFQKTKFCPGGLRLVGS-EAGD-RT-LSGQPITLPDPGVSLTDRGVVGYVK
RVLSCLGGGLALWRSGQRLWARRLGHSHAYWAVGEELFPDNGHGHDGEVPKDNDG-VVFD
LGPFVA------------------------------------------------------
----------------------------------------------------------DL
ISFMEGS----------RRSPRYTLWFCI------------------GESW---------
--------------------------------------------PQD-KPWVKRLVMVKV
VPTCLRALLDMARSG------------GASSLE--NTIDLHISN-SHPLSLTS-------
-----------------------DQYKAYLQDLVEDMDF---------------------
------------------------------------------------------------
----
>Tarsier|ENSTSYG00000001716
------------------------------------------------------------
---------------------------------------------KEGV-RITKKQNKEP
QDPHKI--YEFVT-P---------------------------------------------
------------------------------------------------------------
-----------------------------GFGDFSQW----D-----TSPETSGRGSTSD
IQ---------------EDILDE-LLGNMALAPL-----PD-G-----------------
--PSG---------LTVAPEPCPQLLLSPRSDNPVPCSNLGAPENPLRQLLVPEEAWEFE
VTAFYRGRQVFQQTISRPGVLRLVGP-EVWD-KT-LPAWPITLPDPGVSLTDRGVMGYVR
-VLHCLG--LALL-VGHQLWAQRLGHSHTYWAVGEELLPDSGHGPDGEVPKDKEG-SVFD
LGPFVAGSWAPRSDYLHRRKWTLTTLHPLVLCGGVVAPGPAMD-EARDGQ----------
------------------------------------------------------------
------------------------------------------------------------
------------------------------------------------------------
------------------------------------------------------------
------------------------------------------------------------
------------------------------------------------------------
----
>Tas_devil|ENSSHAG00000003813
ATCASLPT----------GGH---------------------------------------
----------------------PGYPE---------------------------------
------------------------------------------------------------
------------------------------------------------------------
---------------------------------DADP-----------------------
-----------------------------VPAAT-----PAAA-----------------
--PRS---------PNSILEQLPQTP------EPA------PACNPLMALLANGLQSEYE
VTAFYRGRQVLQECLSCLGGLRLVGPNPGVEAGTQVAGTALALPEPSSTLADQHVAYYVG
KVLGSLGAGLALWTSQTGLRAQRLGHCRAYWALGEQAAPGA---TGREVTKENAGQQVCY
ISQFVN------------------------------------------------------
----------------------------------------------------------DL
ISFLEGS----------HRSPQYTVWFSL------------------GEPW---------
--------------------------------------------PTEAQPWTKKLIMVKV
VPTALRALHEVAQAG------------GASSL---EEVDLQISS-SLSLSLAP-------
-----------------------AQLHSYLQELTHTMQWESGAHC---------------
------------------------------------------------------------
----
>Tree_shrew|ENSTBEG00000003466
--------------------------------------------------------AWA-
---------------EASGAYTPGKDKPDLPTWKR--NFRSALNRKEAL-HLVDDRSKDP
HDPHKI--YEFVT-S---------------------------------------------
------------------------------------------------------------
-----------------------------GGADFSQL----D-----TSPDPSGKGITPD
TQ---------------EDTLED-LLGDMVLAH------ADGG-----------------
--PSG---------LAVGPEQCPQLLLSPNLNSPAPCPNLEPLENPLRRLLVPEDDWEFE
VTAFYRGRQVFQQTVFCPGGLRLVGS-EEED-RT-LPGQPITLPDPELSLADRGVTDYVK
RVLSCLGGGLALWRAGQGLWAQRLGHCGTYWALGEELLPDSGHGPVGEVPKDKEG-VVFD
LGPFVA------------------------------------------------------
------------------------------------------------------------
------------------------------------------------------------
------------------------------------------------------------
------------------------------------------------------------
------------------------------------------------------------
------------------------------------------------------------
----
>Human|ENSG00000126456
-MGTPKPRILPWLVSQLDLGQLEGVAWVNKSRTRFRIPWKHGLRQDAQQEDFGIFQAWA-
---------------EATGAYVPGRDKPDLPTWKR--NFRSALNRKEGL-RLAEDRSKDP
HDPHKI--YEFVN-S---------------------------------------------
------------------------------------------------------------
-----------------------------GVGDFSQP----D-----TSPDTNGGGSTSD
TQ---------------EDILDE-LLGNMVLAPL-----PDPG-----------------
--PPS---------LAVAPEPCPQPLRSPSLDNPTPFPNLGPSENPLKRLLVPGEEWEFE
VTAFYRGRQVFQQTISCPEGLRLVGS-EVGD-RT-LPGWPVTLPDPGMSLTDRGVMSYVR
HVLSCLGGGLALWRAGQWLWAQRLGHCHTYWAVSEELLPNSGHGPDGEVPKDKEG-GVFD
LGPFIV------------------------------------------------------
----------------------------------------------------------DL
ITFTEGS----------GRSPRYALWFCV------------------GESW---------
--------------------------------------------PQD-QPWTKRLVMVKV
VPTCLRALVEMARVG------------GASSLE--NTVDLHISN-SHPLSLTS-------
-----------------------DQYKAYLQDLVEGMDF----QG------------PGE
---------------------------------------------------------S--
----
