# Supplementary material for: Adaptive Evolution in TRIF Leads to Discordance between Human and Mouse Innate Immune Signaling
Source: Genome Biol Evol. 2021 Dec 6;13(12):evab268. doi: 10.1093/gbe/evab268 (PMC8691055; doi:10.1093/gbe/evab268)
Supplement: evab268_Supplementary_Data [file evab268_supplementary_data.zip › MAPK8.best.fas]

>Alpaca|ENSVPAG00000009198
ATGAGTAGAAGCAAGCGTGACAGCAATTTTTATAGTGTAGAGATTGGAGATTCTACGTTC
ACAGTCCTGAAACGGTATCAGAATTTAAAACCTATAGGCTCAGGAGCTCAAGGAATAGTG
TGTGCAGCTTATGATGCCATTCTTGAAAGAAACGTTGCAATCAAGAAGCTAAGCCGGCCA
TTTCAGAATCAAACTCATGCTAAGCGTGCTTACAGAGAGCTAGTTCTTATGAAATGTGTA
AATCACAAAAATATAATTGGCCTGTTGAATGTTTTTACACCACAGAAGTCCCTAGAAGAA
TTTCAAGATGTTTACATAGTCATGGAGCTCATGGATGCAAATCTTTGTCAAGTGATTCAA
ATGGAACTAGATCATGAAAGAATGTCCTACCTTCTTTACCAGATGCTGTGTGGAATCAAG
CACCTTCACTCTGCTGGAATTATTCATCGGGACTTAAAGCCCAGTAATATAGTAGTAAAA
TCAGACTGCACTTTGAAGATTCTTGACTTTGGACTGGCCAGGACTGCAGGAACTAGTTTT
ATGATGACACCTTACGTAGTGACTCGCTACTACAGAGCACCTGAGGTCATCCTAGGGATG
GGCTACAAAGAAAAC---------GTGGATTTATGGTCTGTGGGGTGCATTATGGGAGAA
ATGGTTTGCCACAAAATC------------CTCTTTCCAGGAAGGGACTAT---------
------------------------------------------------------------
---ATTGATCAGTGGAATAAAGTTATTGAACAGCTTGGAACGCCATGTCCTGAATTCATG
AAGAAACTACAGCCAACAGTAAGGACTTACGTCGAGAACAGACCTAAATATGCTGGCTAT
AGCTTTGAGAAACTCTTCCCTGATGTACTTTTCCCAGCTGACTCAGAACACAACAAACTT
AAAGCCAGTCAGGCAAGGGATTTGTTATCCAAAATGCTGGTAATTGACGCATCTAAAAGG
ATCTCCGTAGATGAAGCTCTCCAGCACCCGTATATCAATGTCTGGTATGATCCTTCTGAA
GCAGAGGCCCCACCACCAAAGATACCTGACAAGCAGTTAGATGAAAGGGAACACACGATA
GAAGAGTGGAAAGAATTGATATACAAAGAAGTTATGGACTTGGAGGAGAGAACCAAGAAT
GGCGTTATACGGGGGCAGCCCTCTCCTTTA------------------------------
------------------------------------------------------------
------------------GGTGCAGCAGTGATCAATGGCTCTCAACATCCATCGTCATCA
TCGTCTGTCAATGATGTGTCTTCAATGTCAACAGATCCGACTTTGGCCTCGGATACAGAC
AGCAGTCTAGAAGCATCAGCTGGACCTCTGGGCTGCTGTAGA---------------
>Armadillo|ENSDNOG00000008538
ATGAGCAGAAGCAAGCGTGACAGCAATTTTTATAGTGTAGAGATTGGAGATTCTACATTC
ACAGTCTTAAAACGGTATCAGAATTTAAAACCTATAGGCTCAGGAGCTCAAGGAATAGTA
TGTGCAGCTTATGATGCCATTCTTGAAAGAAACGTTGCAATCAAGAAGCTAAGCCGACCA
TTTCAGAATCAAACTCATGCTAAGCGGGCTTACAGAGAACTAGTTCTTATGAAATGTGTT
AATCACAAAAATATAATTGGCCTTTTGAATGTTTTCACACCCCAGAAATCCCTAGAAGAA
TTTCAGGATGTTTACATTGTCATGGAGCTCATGGACGCAAATCTCTGCCAAGTGATTCAA
ATGGAACTAGATCATGAAAGAATGTCCTACCTTCTCTATCAGATGCTGTGTGGAATCAAG
CACCTTCACTCTGCTGGAATTATTCATCGGGACTTAAAGCCCAGTAATATAGTAGTAAAA
TCAGACTGCACTTTGAAGATTCTTGACTTTGGACTAGCCAGAACTGCAGGAACCAGTTTT
ATGATGACACCGTATGTAGTAACTCGCTACTACCGAGCTCCAGAGGTCATCCTGGGGATG
GGCTACAAAGAAAAC---------GTTGACATTTGGTCAGTTGGGTGCATCATGGGAGAA
ATGATCAAAGGTGGTGTT------------TTGTTCCCAGGTACAGATCAT---------
------------------------------------------------------------
---ATTGATCAGTGGAATAAAGTTATTGAACAGCTTGGAACACCATGTCCTGAATTCATG
AAGAAACTGCAACCAACAGTAAGGACTTACGTTGAAAACAGACCTAAATATGCTGGATAT
AGCTTTGAGAAACTCTTCCCCGATGTACTTTTCCCAGCTGATTCGGAACACAACAAACTT
AAAGCCAGCCAGGCAAGGGATTTGTTGTCCAAAATGCTAGTAATAGATGCATCTAAAAGG
ATCTCTGTGGATGAAGCACTCCAGCACCCATATATCAACGTCTGGTATGATCCTTCTGAA
GCTGAAGCTCCACCACCAAAGATCCCTGACAAGCAGTTAGATGAAAGGGAACATACAATA
GAAGAATGGAAAGTTTTGTTTTTTAAATCCATGACTGAT---------------------
------------------GACTCCAACCTT------------------------------
---------------------------------------CCAAATTCTAATATAGTTCTT
GTTGAAAATAACAGCACAGGTGCAGCAGTGACCAGTGGCTCTCAGCATCCATCGTCATCG
TCGTCTGGCAATGATGTGTCTTCAATGTCCACAGATCCAACTTTGGCCTCTGACACAGAC
AGCAGCCTGGAAGCATCAACTGGGCCTCTGGGCTGCTGTAGA---------------
>Bushbaby|ENSOGAG00000008164
ATGAGCAGAAGCAAGCGTGACAACAATTTTTATAGTGTAGAGATTGGAGATTCTACGTTC
ACAGTCCTGAAACGATACCAGAATTTAAAACCTATAGGCTCAGGAGCTCAAGGAATAGTA
TGTGCTGCTTATGATGCCATTCTTGAAAGAAATGTTGCAATCAAGAAGCTAAGCCGGCCA
TTTCAAAATCAAACCCATGCTAAGCGGGCCTACAGAGAGCTAGTTCTTATGAAATGTGTT
AATCACAAAAATATAATTGGCCTTTTGAATGTTTTTACACCACAGAAATCTCTAGAAGAA
TTTCAAGATGTTTACATAGTCATGGAGCTCATGGATGCAAATCTTTGCCAAGTGATTCAG
ATGGAGCTAGATCATGAAAGAATGTCCTACCTTCTCTATCAGATGCTGTGTGGAATCAAG
CACCTTCACTCTGCTGGAATTATCCATCGGGACTTAAAGCCCAGTAATATAGTAGTAAAA
TCAGACTGCACTTTGAAGATTCTTGACTTTGGTTTGGCCCGGACTGCAGGAACAAGTTTT
ATGATGACGCCTTATGTAGTGACTCGCTACTATAGAGCACCTGAGGTCATCCTAGGCATG
GGCTACAAGGAAAAT---------GTGGATTTATGGTCTGTGGGGTGCATTATGGGAGAA
ATGGTTTGCCACAAAATC------------CTCTTTCCAGGAAGGGACTAT---------
------------------------------------------------------------
---ATTGATCAGTGGAATAAAGTTATTGAACAGCTCGGAACACCATGTCCTGAATTCATG
AAGAAACTACAACCAACAGTAAGGACTTATGTTGAAAACAGACCTAAATATGCTGGATAT
AGCTTTGAGAAACTCTTCCCTGATGTACTTTTCCCAGCTGACTCAGAACACAACAAACTT
AAAGCCAGCCAGGCAAGGGATTTGTTATCTAAAATGCTGGTAATAGATGCATCTAAAAGG
ATCTCTGTAGATGAAGCTCTCCAGCACCCATATATCAATGTCTGGTATGATCCTTCTGAA
GCAGAAGCTCCACCACCAAAGATACCTGATAAACAATTAGATGAAAGGGAACACACAATA
GAAGAGTGGAAAGAATTGATATATAAGGAAGTTATGGACTTGGAGGAGAGAACCAAGAAT
GGAGTTATACGGGGGCAGCCCTCTCCTTTA------------------------------
------------------------------------------------------------
------------------GGTGCAGCAGTGATCAATGGCTCTCAGCATCCATCGTCATCG
TCGTCTGTCAATGATGTGTCTTCGATGTCAACAGATCCGACTTTGGCCTCGGATACAGAC
AGCAGTTTAGAAGCATCAGCTGGGCCTCTGGGCTGCTGTAGA---------------
>Cat|ENSFCAG00000003342
ATGAGCAGAAGCAAGCGTGACAGCAATTTTTATAGTGTAGAGATTGGAGATTCTACATTT
ACAGTTTTGAAACGATATCAGAATTTAAAACCTATAGGCTCAGGAGCTCAAGGAATAGTA
TGTGCAGCTTATGATGCCATTCTTGAAAGAAATGTTGCAATCAAGAAGCTGAGCCGGCCG
TTTCAGAATCAGACTCATGCTAAACGGGCTTACAGAGAGCTAGTTCTAATGAAATGTGTT
AATCACAAAAATATAATTGGCCTTTTGAATGTTTTCACACCACAGAAATCCCTAGAAGAA
TTTCAAGATGTTTACATAGTCATGGAGCTCATGGATGCAAATCTTTGCCAAGTGATTCAG
ATGGAACTAGATCATGAAAGAATGTCCTACCTTCTCTATCAGATGCTGTGTGGAATCAAG
CACCTTCACTCTGCTGGAATTATTCATCGGGACTTAAAGCCCAGTAATATAGTGGTAAAA
TCAGACTGCACTTTGAAGATTCTTGACTTTGGACTGGCCAGGACTGCAGGAACTAGTTTT
ATGATGACGCCTTACGTAGTGACTCGCTACTACAGAGCACCTGAGGTCATCCTAGGGATG
GGCTACAAAGAAAAC---------GTGGATTTATGGTCTGTGGGGTGCATTATGGGAGAA
ATGGTTTGCCACAAAATC------------CTCTTTCCAGGAAGGGACTAT---------
------------------------------------------------------------
---ATTGATCAGTGGAATAAAGTTATCGAACAGCTTGGAACACCATGCCCTGAATTCATG
AAGAAACTACAACCAACAGTAAGGACTTATGTTGAAAACAGACCTAAATATGCTGGATAT
AGCTTTGAGAAACTCTTCCCCGATGTACTTTTCCCAGCTGACTCGGAACACAACAAACTT
AAAGCCAGTCAGGCAAGGGACTTGTTATCCAAAATGCTGGTAATTGATGCATCTAAAAGG
ATCTCTGTAGATGAAGCCCTCCAGCATCCATATATCAATGTCTGGTATGATCCTTCTGAA
GCAGAAGCTCCACCACCCAAGATACCTGACAAGCAATTAGATGAAAGGGAACATACAATA
GAAGAGTGGAAAGAGTTGATATACAAAGAAGTTATGGACTTGGAGGAGAGAACCAAGAAT
GGAGTTATACGGGGGCAGCCCTCTCCTTTA------------------------------
------------------------------------------------------------
------------------GGTGCAGCAGTGATCAATGGCTCTCAGCATCCATCGTCATCA
TCGTCTGTCAATGATGTGTCTTCAATGTCAACAGATCCGACTTTGGCCTCAGATACAGAT
AGCAGTCTGGAAGCATCAGCTGGACCTCTGGGCTGTTGTAGA---------------
>Chicken|ENSGALG00000006109
ATGAGCAGAAGCAAGCGTGACAACAATTTCTACAGTGTTGAAATTGGAGATTCTACATTC
ACTGTATTGAAACGGTATCAAAACTTAAAACCAATAGGATCGGGAGCGCAAGGAATAGTA
TGTGCAGCCTATGATGCCATCCTTGAGCGAAACGTTGCAATCAAGAAACTAAGCCGACCA
TTTCAGAATCAAACCCATGCTAAAAGAGCCTACAGAGAGCTTGTTCTTATGAAGTGCGTT
AATCACAAAAATATAATCGGCTTACTGAATGTGTTCACACCACAGAAATCCCTGGAAGAA
TTTCAAGATGTCTACATAGTAATGGAGCTCATGGATGCAAATCTCTGCCAAGTGATTCAG
ATGGAGCTAGACCATGAACGAATGTCCTATCTCCTTTATCAGATGCTGTGTGGTATCAAA
CATCTTCACTCAGCTGGAATTATACATAGGGACTTAAAGCCCAGTAATATAGTAGTAAAG
TCAGACTGCACTTTGAAGATTCTTGACTTTGGACTGGCCAGAACTGCAGGAACTAGTTTT
ATGATGACGCCTTATGTAGTGACTCGTTACTACAGAGCACCAGAGGTCATCCTAGGGATG
GGATACAAAGAAAAC---------GTTGACATTTGGTCAGTTGGGTGCATCATGGGAGAA
ATG------------ATCAAAGGTGGTGTTTTATTTCCTGGTACAGATCAT---------
------------------------------------------------------------
---ATTGATCAATGGAATAAAGTTATAGAGCAGCTAGGAACACCGTGCCCAGAATTTATG
AAGAAATTACAGCCCACAGTTCGAACTTATGTGGAGAACAGACCCAAGTATGCTGGATAC
AGCTTTGAGAAACTCTTTCCAGATGTCCTTTTCCCAGCTGATTCTGAACACAACAAACTT
AAAGCAAGTCAAGCAAGGGATTTGTTATCAAAAATGCTGGTTATAGACGCCTCGAAAAGA
ATTTCTGTGGATGAAGCCCTCCAGCACCCATACATCAATGTTTGGTATGATCCATCAGAA
GCCGAAGCTCCTCCACCAAAGATACCAGATAAGCAGTTAGATGAGAGGGAGCACACAATA
GAAGAATGGAAAGAATTGATATACAAAGAAGTCATGGACCTGGAGGAAAGAACCAAGAAT
GGGGTTATACGTGGGCAGCCAGCCCCTTTA------------------------------
------------------------------------------------------------
------------------------------------------------------------
------------------------------------------------------------
------------------------------------------GCACAGGTGCAGCAA
>Chimpanzee|ENSPTRG00000002478
ATGAGCAGAAGCAAGCGTGACAACAATTTTTATAGTGTAGAGATTGGAGATTCTACATTC
ACAGTCCTGAAACGATATCAGAATTTAAAACCTATAGGCTCAGGAGCTCAAGGAATAGTA
TGTGCAGCTTATGATGCCATTCTTGAAAGAAATGTTGCAATCAAGAAGCTAAGCCGACCA
TTTCAGAATCAGACTCATGCCAAGCGGGCCTACAGAGAGCTAGTTCTTATGAAATGTGTT
AATCACAAAAATATAATTGGCCTTTTGAATGTTTTCACACCACAGAAATCCCTAGAAGAA
TTTCAAGATGTTTACATAGTCATGGAGCTCATGGATGCAAATCTTTGCCAAGTGATTCAG
ATGGAGCTAGATCATGAAAGAATGTCCTACCTTCTCTATCAGATGCTGTGTGGAATCAAG
CACCTTCATTCTGCTGGAATTATTCATCGGGACTTAAAGCCCAGTAATATAGTAGTAAAA
TCTGACTGCACTTTGAAGATTCTTGACTTCGGTCTGGCCAGGACTGCAGGAACGAGTTTT
ATGATGACGCCTTACGTAGTGACTCGCTACTACAGAGCACCCGAGGTCATCCTTGGCATG
GGCTACAAGGAAAAC---------GTGGATTTATGGTCTGTGGGGTGCATTATGGGAGAA
ATGGTTTGCCACAAAATC------------CTCTTTCCAGGAAGGGACTAT---------
------------------------------------------------------------
---ATTGATCAGTGGAATAAAGTTATTGAACAGCTTGGAACACCATGTCCTGAATTCATG
AAGAAACTGCAACCAACAGTAAGGACTTACGTTGAAAACAGACCTAAATATGCTGGATAT
AGCTTTGAGAAACTCTTCCCTGATGTCCTTTTCCCAGCTGACTCAGAACACAACAAACTT
AAAGCCAGTCAGGCAAGGGATTTGTTATCCAAAATGCTGGTAATAGATGCATCTAAAAGG
ATCTCTGTAGATGAAGCTCTCCAACACCCGTACATCAATGTCTGGTATGATCCTTCTGAA
GCAGAAGCTCCACCACCAAAGATCCCTGACAAGCAGTTAGATGAAAGGGAACACACAATA
GAAGAGTGGAAAGAATTGATATATAAGGAAGTTATGGACTTGGAGGAGAGAACCAAGAAT
GGAGTTATACGGGGGCAGCCCTCTCCTTTA------------------------------
------------------------------------------------------------
------------------GGTGCAGCAGTGATCAATGGCTCTCAGCATCCATCGTCATCG
TCGTCTGTCAATGATGTGTCTTCAATGTCAACAGATCCGACTTTGGCCTCTGATACAGAC
AGCAGTCTAGAAGCATCAGCTGGGCCTCTGGGCTGCTGTAGA---------------
>Cow|ENSBTAG00000007876
ATGAGCAGAAGCAAGCGTGACAGCAATTTTTATAGTGTAGAGATTGGAGATTCTACATTC
ACAGTCCTGAAACGGTATCAGAATTTAAAACCTATAGGTTCAGGAGCCCAAGGAATAGTA
TGTGCAGCTTATGATGCCATTCTTGAAAGAAACGTTGCAATCAAGAAGTTAAGTCGGCCA
TTTCAGAATCAAACTCATGCTAAGCGTGCTTACAGAGAGCTAGTTCTCATGAAATGTGTA
AATCACAAAAATATAATTGGCCTTTTGAATGTTTTTACACCACAGAAATCCCTAGAAGAA
TTTCAAGATGTTTACATAGTCATGGAGCTCATGGATGCAAATCTTTGTCAAGTGATTCAG
ATGGAGCTAGATCATGAAAGAATGTCCTACCTGCTCTATCAGATGCTGTGTGGGATCAAG
CACCTTCACTCTGCTGGAATTATTCACCGGGACTTAAAGCCCAGTAATATAGTAGTAAAA
TCAGACTGCACTTTGAAGATTCTTGACTTTGGACTGGCCAGGACTGCAGGAACTAGTTTT
ATGATGACACCTTACGTAGTGACTCGCTACTACAGAGCACCTGAGGTCATCCTAGGCATG
GGCTACAAAGAAAAC---------GTTGACATTTGGTCAGTTGGGTGCATCATGGGAGAA
ATG------------ATCAAAGGTGGTGTTTTGTTCCCAGGTACAGATCAT---------
------------------------------------------------------------
---ATTGATCAGTGGAATAAAGTTATTGAACAGCTTGGAACACCATGTCCTGAATTCATG
AAGAAACTACAACCAACAGTAAGGACTTATGTTGAAAACAGACCTAAATATGCCGGATAT
AGCTTTGAGAAACTCTTCCCTGATGTACTTTTCCCAGCTGACTCGGAACACAACAAACTT
AAAGCCAGTCAGGCAAGGGATTTGTTATCCAGAATGCTGGTAATCGACGCATCTCAAAGG
ATTTCTGTAGACGAAGCTCTCCAGCACCCGTATATCAATGTCTGGTATGACCCTTCTGAA
GCAGAAGCTCCACCACCAAAGATACCTGACAAGCAGTTAGATGAAAGGGAACACACAATA
GAAGAGTGGAAAGAATTGATATACAAAGAAGTTATGGACTTGGAGGAGAGAACCAAGAAT
GGAGTTATACGGGGGCAGCCCTCTCCTTTA------------------------------
------------------------------------------------------------
------------------------------------------------------------
------------------------------------------------------------
------------------------------------------GCACAGGTGCAGCAG
>Dog|ENSCAFG00000006551
ATGAGCAGAAGCAAGCGTGACAGCAATTTTTATAGTGTAGAGATTGGAGATTCCACATTT
ACAGTCTTGAAACGATATCAGAATTTAAAACCTATAGGCTCAGGAGCTCAAGGAATAGTA
TGTGCAGCTTATGATGCCATTCTTGAAAGAAATGTTGCAATCAAGAAACTAAGCCGGCCA
TTTCAGAATCAGACTCATGCTAAACGGGCTTACAGAGAGCTAGTTCTTATGAAATGTGTT
AATCACAAAAATATAATTGGCCTTTTGAATGTTTTCACACCACAGAAATCCCTAGAAGAA
TTTCAAGATGTTTACATAGTCATGGAGCTCATGGACGCAAATCTTTGCCAAGTGATTCAG
ATGGAACTAGATCATGAAAGAATGTCCTACCTGCTCTATCAGATGCTGTGTGGAATCAAG
CACCTTCACTCTGCTGGAATTATTCATCGGGACTTAAAGCCCAGTAATATAGTGGTAAAA
TCAGACTGCACTTTGAAGATTCTTGACTTTGGACTGGCCAGGACTGCAGGAACTAGTTTT
ATGATGACACCTTATGTAGTGACTCGCTACTACAGAGCACCTGAGGTCATCCTAGGGATG
GGCTACAAAGAAAAC---------GTTGACATTTGGTCAGTTGGGTGCATCATGGGAGAA
ATG------------ATCAAAGGTGGTGTTTTGTTCCCAGGTACAGATCAT---------
------------------------------------------------------------
---ATTGATCAGTGGAATAAAGTTATTGAACAGCTTGGAACACCATGCCCTGAATTCATG
AAGAAACTACAGCCAACAGTAAGGACTTATGTTGAAAACAGACCTAAATATGCTGGATAT
AGCTTTGAGAAACTCTTCCCCGATGTACTTTTCCCAGCTGACTCAGAACACAACAAACTT
AAAGCCAGTCAGGCAAGGGATTTGTTATCCAAAATGTTGGTAATTGATGCATCTAAAAGG
ATCTCTGTAGATGAAGCTCTCCAGCACCCATATATCAATGTCTGGTATGATCCTTCTGAA
GCAGAAGCTCCACCACCAAAGATACCTGACAAGCAGTTAGATGAAAGGGAACATACAATA
GAAGAGTGGAAAGAGTTGATATACAAAGAAGTTATGGACTTGGAGGAGAGAACCAAGAAT
GGAGTTATACGGGGGCAGCCCTCTCCTTTA------------------------------
------------------------------------------------------------
------------------------------------------------------------
------------------------------------------------------------
------------------------------------------GCACAGGTGCAGCAG
>Dolphin|ENSTTRG00000013643
ATGAGCAGAAGCAAGCGTGACAGCAATTTTTATAGTGTAGAGATTGGAGATTCTACATTC
ACAGTCCTGAAACGGTATCAGAATTTAAAACCTATAGGTTCAGGAGCCCAAGGAATAGTA
TGTGCAGCTTATGATGCCATTCTTGAAAGAAATGTTGCAATCAAGAAGCTAAGCCGGCCA
TTTCAGAATCAAACTCATGCTAAGCGTGCTTACAGAGAGCTAGTTCTTATGAAATGTGTA
AATCACAAAAATATAATGGGCCTTTTGAATGTTTTTACACCACAGAAATCCCTAGAAGAA
TTTCAAGATGTTTACATAGTCATGGAGCTCATGGATGCAAATCTTTGTCAAGTGATTCAG
ATGGAACTAGATCATGAAAGAATGTCCTACCTTCTCTATCAGATGCTGTGTGGAATCAAA
CACCTTCACTCTGCTGGAATTATTCATCGGGACTTAAAGCCCAGTAATATAGTAGTAAAA
TCAGACTGCACTTTGAAGATTCTTGACTTTGGACTGGCCAGGACTGCAGGAACTAGTTTT
ATGATGACACCTTACGTAGTGACTCGCTACTACAGAGCACCTGAGGTCATCCTAGGGATG
GGCTACAAAGAAAAC---------GNNNNNNNNNNNNNNNNNNNNNNNNNNNNNNNNNNN
NNN------------NNNNNNNNNNNNNNNNNNNNNNNNNNNNNNNNNNAT---------
------------------------------------------------------------
---ATTGATCAGTGGAATAAAGTTATTGAACAGCTTGGAACACCATGTCCTGAATTCATG
AAGAAACTACAACCAACAGTAAGGACTTATGTTGAAAACAGACCTAAATATGCTGGATAT
AGCTTTGAGAAACTCTTCCCTGATGTACTTTTCCCAGCTGACTCGGAACACAATAAACTT
AAAGCCAGTCAGGCAAGGGATTTGTTATCTAAAATGCTGGTAATTGATGCATCTAAAAGG
ATTTCTGTAGATGAAGCTCTCCAGCACCCGTATATCAACGTCTGGTATGATCCTTCTGAA
GCAGAAGCTCCACCACCAAAGATACCTGACAAGCAGTTAGATGAAAGGGAACACACAATA
GAAGAGTGGAAAGAATTGATATACAAAGAAGTTATGGACTTGGAGGAGAGAACCAAGAAT
GGAGTTATACGGGGGCAACCCTCTCCTTTA------------------------------
------------------------------------------------------------
------------------GGTGCAGCAGTGATCAATGGCTCTCAGCATCCATCGTCATCA
TCGTCTGTCAATGATGTGTCTTCAATGTCAACAGATCCGACTTTGGCCTCGGATACAGAC
AGCAGTCTAGAAGCATCAGCTGGACCTCTGGGCTGCTGCAGA---------------
>Elephant|ENSLAFG00000030236
ATGAGCAGAAGCAAACGTGACAGCAATTTTTATAGCGTAGAGATTGGAGATTCTACATTC
ACAGTCCTGAAACGATACCAGAATTTAAAACCTATAGGCTCAGGAGCTCAAGGAATTGTA
TGTGCAGCTTATGATGCCATTCTTGAAAGAAATGTTGCGATCAAGAAGCTGAGTCGGCCA
TTTCAGAATCAAACTCATGCTAAGCGGGCTTACAGAGAACTAGTTCTTATGAAATGTGTT
AATCACAAAAATATAATTGGCCTTCTGAATGTGTTTACACCGCAGAAATCCCTGGAAGAA
TTTCAAGATGTTTACATAGTCATGGAGCTCATGGATGCAAATCTTTGCCAAGTGATTCAA
ATGGAACTAGACCATGAAAGAATGTCCTACCTTCTGTATCAGATGCTGTGTGGAATCAAG
CACCTGCACTCGGCTGGAATTATTCATCGGGACTTAAAGCCCAGTAATATAGTAGTAAAA
TCAGACTGCACTTTGAAGATTCTTGACTTTGGACTGGCCAGAACTGCAGGAACGAGCTTC
ATGATGACACCTTATGTGGTGACTCGCTACTACAGAGCCCCCGAGGTCATCCTGGGGATG
GGCTACAAAGAAAACGAA------GTGGATTTATGGTCTGTGGGGTGCATTATGGGAGAA
ATGGTTTGCCACAAAATC------------CTCTTTCCAGGAAGGGACTAT---------
------------------------------------------------------------
---ATTGATCAGTGGAATAAAGTTATTGAACAGCTTGGAACACCATGTCCTGAATTCATG
AAGAAACTGCAACCAACAGTAAGGACTTATGTTGAAAACAGACCTAAATATGCTGGATAT
AGCTTTGAGAAACTCTTCCCCGATGTACTTTTCCCAGCTGACTCGGAACACAACAAACTT
AAAGCCAGTCAGGCAAGGGATTTGTTATCCAAAATGCTGGTAATAGATGCATCTAAGAGG
ATCTCTGTAGACGAAGCTCTCCAGCACCCGTACATCAATGTCTGGTATGACCCTTCTGAA
GCAGAAGCTCCACCACCCAAGATCCCCGACAAGCAGTTAGACGAAAGGGAGCACACCATC
GAGGAGTGGAAAGAACTGATATACAAGGAAGTTATGGACTTGGAGGAGAGAACCAAGAAT
GGAGTAATACGGGGTCAGCCCTCTCCTTTA------------------------------
------------------------------------------------------------
------------------GGTGCAGCAGTGATCAACGGCTCTCAGCACCCATCGTCGTCG
TCATCGGCCAATGACGAGTCTTCAATGTCAACAGACCCAACTTTGGCCTCTGATACAGAC
AGCAGTCTGGAAGCATCATCAGGACCTCTGGGCTGCTGTAGA---------------
>Ferret|ENSMPUG00000009129
ATGAGCAGAAGCAAGCGTGACAGCAATTTTTATAGTGTAGAGATTGGAGATTCTACATTT
ACAGTCTTGAAACGATATCAGAATTTAAAACCTATAGGCTCAGGAGCTCAAGGAATAGTA
TGTGCAGCTTATGATGCCATTCTTGAAAGAAATGTTGCAATCAAGAAGCTAAGCCGGCCA
TTTCAGAACCAGACTCATGCTAAACGGGCTTACAGAGAGCTAGTTCTTATGAAATGTGTT
AATCACAAAAATATAATTGGCCTTTTGAATGTTTTCACACCACAGAAATCCCTAGAAGAA
TTTCAAGATGTTTACATAGTCATGGAGCTCATGGATGCAAATCTTTGCCAAGTGATTCAG
ATGGAACTAGATCATGAGAGAATGTCCTACCTTCTCTATCAGATGCTGTGTGGAATCAAG
CACCTTCACTCTGCTGGAATTATTCATCGGGACTTAAAGCCCAGTAATATCGTGGTAAAA
TCAGACTGCACTTTGAAGATTCTTGACTTTGGACTGGCCAGGACTGCAGGAACTAGTTTT
ATGATGACACCTTACGTAGTGACTCGCTACTACAGAGCACCTGAGGTCATCCTAGGGATG
GGCTACAAAGAAAAC---------GTGGATTTATGGTCTGTGGGGTGCATTATGGGAGAA
ATGGTTTGCCACAAAATC------------CTCTTTCCAGGAAGGGACTAT---------
------------------------------------------------------------
---ATTGATCAGTGGAATAAAGTTATTGAACAGCTTGGAACACCATGCCCTGAATTCATG
AAGAAACTACAGCCAACAGTAAGGACTTATGTTGAAAACAGACCTAAATATGCTGGATAT
AGCTTTGAGAAACTCTTCCCCGATGTACTTTTCCCAGCTGACTCAGAACACAACAAACTT
AAAGCCAGTCAGGCAAGGGATTTGTTATCCAAAATGCTGGTAATTGATGCATCTAAAAGG
ATTTCTGTAGATGAAGCTCTCCAGCACCCATATATCAATGTCTGGTATGATCCTTCTGAA
GCAGAAGCTCCACCACCAAAGATACCTGACAAGCAGTTAGATGAAAGGGAACATACAATA
GAAGAATGGAAAGAGTTGATATACAAAGAAGTTATGGACTTGGAGGAGAGAACCAAGAAT
GGAGTTATAAGGGGACAGCCCTCTCCTTTAGCACAGGGGACCCCTAACTCAAGGGACCAT
GGGTGGGAGTCTCAAATGGGCCAC------------------------------------
------------------------------------------------------------
------------------------------------------------------------
---------------------------------------------------------
>Gibbon|ENSNLEG00000015573
ATGAGCAGAAGCAAGCGTGACAACAATTTTTATAGTGTAGAGATTGGAGATTCTACATTC
ACAGTCCTGAAACGATATCAGAATTTAAAACCTATAGGCTCAGGAGCTCAAGGAATAGTA
TGCGCAGCTTATGATGCCATTCTTGAAAGAAATGTTGCAATCAAGAAGCTAAGCCGACCA
TTTCAGAATCAGACTCATGCCAAGCGGGCCTACAGAGAGCTAGTTCTTATGAAATGTGTT
AATCACAAAAATATAATTGGCCTTTTGAATGTTTTCACACCACAGAAATCCCTAGAAGAA
TTTCAAGATGTTTACATAGTCATGGAGCTCATGGATGCAAATCTTTGCCAAGTGATTCAG
ATGGAGCTAGATCATGAAAGAATGTCCTACCTTCTCTATCAGATGCTGTGTGGAATCAAG
CACCTTCATTCTGCTGGAATTATTCATCGGGACTTAAAGCCCAGTAATATAGTAGTAAAA
TCTGACTGCACTTTGAAGATTCTTGACTTCGGTCTGGCCAGGACTGCAGGAACGAGTTTT
ATGATGACGCCTTACGTAGTGACTCGCTACTACAGAGCACCCGAGGTCATCCTCGGCATG
GGCTACAAGGAAAAC---------GTTGACATTTGGTCAGTTGGGTGCATCATGGGAGAA
ATG------------ATCAAAGGTGGTGTTTTGTTCCCAGGTACAGATCAT---------
------------------------------------------------------------
---ATTGATCAGTGGAATAAAGTTATTGAACAGCTTGGAACACCATGTCCTGAATTCATG
AAGAAACTGCAACCAACAGTAAGGACTTACGTTGAAAACAGACCTAAATATGCCGGATAT
AGCTTTGAGAAACTCTTCCCTGATGTCCTTTTCCCAGCTGACTCGGAACACAACAAACTT
AAAGCCAGTCAGGCAAGGGATTTGTTATCCAAAATGCTGGTAATAGATGCATCTAAAAGG
ATCTCTGTAGATGAAGCTCTCCAACACCCGTACATCAATGTCTGGTATGATCCTTCTGAA
GCAGAAGCTCCACCACCAAAGATCCCTGACAAGCAGTTAGATGAAAGAGAACACACAATA
GAAGAGTGGAAAGAACTGATATATAAGGAAGTTATGGACTTGGAGGAGAGAACCAAGAAT
GGAGTTATACGGGGGCAGCCCTCTCCTTTA------------------------------
------------------------------------------------------------
------------------------------------------------------------
------------------------------------------------------------
------------------------------------------GCACAGGTGCAGCAG
>Gorilla|ENSGGOG00000011771
ATGAGCAGAAGCAAGCGAGACAACAATTTTTATAGTGTAGAGATTGGAGATTCTACATTC
ACAGTCCTGAAACGATATCAGAATTTAAAACCTATAGGCTCAGGAGCTCAAGGAATAGTA
TGCGCAGCTTATGATGCCATTCTTGAAAGAAATGTTGCAATCAAGAAGCTAAGCCGACCA
TTTCAGAATCAGACTCATGCCAAGCGGGCCTACAGAGAGCTAGTTCTTATGAAATGTGTT
AATCACAAAAATATAATTGGCCTTTTGAATGTTTTCACACCACAGAAATCCCTAGAAGAA
TTTCAAGATGTTTACATAGTCATGGAGCTCATGGATGCAAATCTTTGCCAAGTGATTCAG
ATGGAGCTAGATCATGAAAGAATGTCCTACCTTCTCTATCAGATGCTGTGTGGAATCAAG
CACCTTCATTCTGCTGGAATTATTCATCGGGACTTAAAGCCCAGTAATATAGTAGTAAAA
TCTGACTGCACTTTGAAGATTCTTGACTTCGGTCTGGCCAGGACTGCAGGAACGAGTTTT
ATGATGACGCCTTACGTAGTGACTCGCTACTACAGAGCACCAGAGGTCATCCTCGGCATG
GGCTACAAGGAAAAC---------GTTGACATTTGGTCAGTTGGGTGCATCATGGGAGAA
ATG------------ATCAAAGGTGGTGTTTTGTTCCCAGGTACAGATCAT---------
------------------------------------------------------------
---ATTGATCAGTGGAATAAAGTTATTGAACAGCTTGGAACACCATGTCCTGAATTCATG
AAGAAGCTGCAACCAACAGTAAGGACTTACGTTGAAAACAGACCTAAATATGCTGGATAT
AGCTTTGAGAAACTCTTCCCTGATGTCCTTTTCCCAGCTGACTCAGAACACAACAAACTT
AAAGCCAGTCAGGCAAGGGATTTGTTATCCAAAATGCTGGTAATAGATGCATCTAAAAGG
ATCTCTGTAGATGAAGCTCTCCAACACCCATACATCAATGTCTGGTATGATCCTTCTGAA
GCAGAAGCTCCACCACCAAAGATCCCTGACAAGCAGTTAGATGAAAGGGAACACACAATA
GAAGAGTGGAAAGAATTGATATATAAGGAAGTTATGGACTTGGAGGAGAGAACCAAGAAT
GGAGTTATACGGGGGCAGCCCTCTCCTTTA------------------------------
------------------------------------------------------------
------------------GGTGCAGCAGTGATCAATGGCTCTCAGCATCCATCGTCATCG
TCGTCTGTCAATGATGTGTCTTCAATGTCAACAGATCCGACTTTGGCCTCTGATACAGAC
AGCAGTCTAGAAGCATCAGCTGGGCCTCTGGGCTGCTGTAGA---------------
>Guinea_pig|ENSCPOG00000015571
ATGAGCAGAAGCAAGCGTGACAACAATTTTTATAGTGTAGAAATTGGAGATTCTACGTTC
ACAGTCCTGAAACGATACCAGAATTTAAAACCTATAGGCTCAGGAGCTCAAGGCATAGTA
TGTGCAGCTTATGATGCCATTCTGGAAAGAAATGTTGCAATCAAGAAGCTAAGCCGGCCT
TTTCAGAATCAGACTCATGCCAAGCGGGCCTATCGAGAGCTGGTTCTTATGAAATGTGTT
AATCACAAAAATATAATTGGCCTTTTGAATGTTTTCACACCACAGAAATCCCTTGAAGAA
TTTCAAGATGTTTACATAGTCATGGAGCTCATGGATGCCAACCTCTGCCAAGTGATTCAG
ATGGAACTAGACCACGAAAGAATGTCCTACCTTCTCTACCAGATGCTGTGTGGGATCAAG
CACCTTCACTCTGCCGGGATTATTCACCGGGACTTAAAGCCCAGTAATATAGTGGTAAAA
TCGGACTGCACTTTGAAGATCCTCGACTTCGGGCTGGCTCGGACTGCAGGCACGAGCTTC
ATGATGACGCCCTACGTAGTGACGCGCTACTACCGAGCGCCCGAGGTCATCCTGGGCATG
GGCTACAAGGAGAAC---------GTTGACATTTGGTCAGTTGGGTGCATCATGGGAGAA
ATG------------ATCAAAGGTGGTGTTTTGTTCCCAGGTACAGATCAT---------
------------------------------------------------------------
---ATTGACCAGTGGAATAAAGTCATCGAACAGCTTGGAACACCGTGTCCTGAGTTCATG
AAGAAACTACAGCCAACAGTAAGGACTTACGTGGAAAACAGGCCTAAATATGCTGGCTAC
AGCTTTGAGAAGCTTTTCCCCGATGTGCTTTTCCCGGCTGACTCAGAGCACAACAAACTG
AAAGCCAGTCAGGCAAGGGATTTGTTGTCCAAGATGCTGGTGATCGATGCGTCTAAAAGG
ATCTCCGTGGATGAGGCCCTCCAGCACCCCTACATCAACGTGTGGTACGACCCCTCCGAG
GCGGAAGCCCCACCACCAAAGATCCCTGACAAGCAGCTAGATGAAAGGGAACACACGATA
GAAGAGTGGAAAGAGTTGATATACAAGGAAGTGATGGACTTGGAGGAGAGAACCAAGAAC
GGAGTTATCCGGGGGCAGCCCTCTCCTCTA------------------------------
------------------------------------------------------------
------------------GGTGCAGCAGTGACCAGTGGCTCTCAGCATCCATCGTCATCG
TCGTCTGTCAATGATGTGTCTTCGATGTCCACAGATCCGACTTTGGCCTCGGACACCGAC
AGCAGTCTCGAGGCGTCGGCCGGCCCTCTGGGCTGCTGCAGA---------------
>Hedgehog|ENSEEUG00000000032
ATGAGCAGAAGCAAACGTGACAGCAATTTTTATAGTGTAGAGATTGGAGATTCTACATTT
ACAGTCCTGAAACGTTATCAGAATTTAAAACCTATTGGCTCAGGAGCTCAAGGAATAGTA
TGTGCAGCTTATGATGCCATTCTTGAAAGAAATGTTGCAATCAAGAAGCTGAGTCGGCCA
TTTCAGAATCAGACTCATGCTAAGCGGGCTTACAGAGAACTAGTTCTTATGAAATGTGTT
AATCACAAAAATATAATTGGCCTTTTGAATGTTTTCACCCCACAGAAATCCCTTGAAGAA
TTTCAAGATGTTTACATAGTCATGGAGCTCATGGATGCAAATCTTTGCCAAGTGATTCAG
ATGGAACTAGATCATGAAAGAATGTCCTACCTTCTCTATCAGATGCTGTGTGGAATCAAG
CACCTTCACTCTGCTGGCATTATTCATCGGGACCTAAAGCCTAGGAATATAGTAGTAAAA
TCAGACTGCACTTTGAAGATTCTTGACTTTGGACTGGCCCGGACTGCAGGAACTAGTTTT
ATGATGACACCTTACGTAGTGACTCGCTACTACAGAGCACCAGAGGTCATCCTAGGGATG
GGCTACAAAGAAAAC---------GTGGATTTATGGTCTGTGGGGTGCATTATGGGAGAA
ATGGTTTGCCACAAAATC------------CTCTTTCCAGGAAGGGACTAT---------
------------------------------------------------------------
---ATTGATCAGTGGAATAAAGTCATTGAACAGCTTGGAACACCATGTCCTGAATTCATG
AAGAAATTGCAGCCAACAGTAAGGACATATGTTGAGAACAGACCTAAATATGCTGGATAT
AGTTTTGAGAAACTCTTCCCTGATGTGCTTTTCCCAGCTGACTCGGAACACAACAAACTT
AAAGCCAGTCAGGCAAGGGATTTGTTATCCAAAATGCTGGTGATTGATGCATCTAAAAGG
ATCTCTGTAGATGAAGCTCTTCAGCACCCATATATCAATGTCTGGTATGATCCTTCTGAA
GCAGAAGCTNNNNNNNNNNNNNNNNNNNNNNNNNNNNNNNNNNNNNNNNNNNNNNNNNNN
NNNNNNNNNNNNNAATTGATATACAAGGAAGTTATGGATTTGGAGGAGAGAACCAAGAAT
GGAGTTATACGCGGGCAACCTTCTCCTTTA------------------------------
------------------------------------------------------------
------------------GGTGCAGCAGTGATCAATGGCTCTCAGCATCCATCATCATCA
TCGTCTGTCAATGATGTGTCTTCAATGTCAACAGATCCGACTTTGGCTTCGGATACAGAC
AGCAGTCTAGAAGCATCAGCTGGACCTCTGGGCTGCTGTAGA---------------
>Horse|ENSECAG00000008480
ATGAGCAGAAGCAAACGTGACAGCAATTTTTATAGTGTAGAGATTGGAGATTCTACATTC
ACAGTCCTGAAACGATATCAGAATTTAAAGCCTATAGGCTCAGGAGCTCAAGGAATAGTA
TGTGCAGCTTATGATGCCATTCTTGAAAGAAATGTTGCAATCAAGAAGCTAAGCCGGCCA
TTTCAGAATCAGACTCATGCTAAGCGGGCTTACAGAGAGCTAGTTCTTATGAAATGTGTT
AATCACAAAAATATAATTGGCCTTTTGAATGTTTTCACACCACAGAAGTCCCTAGAAGAA
TTTCAGGATGTTTACATAGTCATGGAGCTCATGGATGCAAATCTTTGCCAAGTGATTCAG
ATGGAACTAGATCATGAAAGAATGTCCTACCTTCTCTATCAGATGCTGTGTGGAATCAAG
CACCTTCACTCTGCTGGAATTATTCATCGGGACTTAAAGCCCAGTAATATAGTAGTAAAA
TCAGACTGCACTTTGAAGATTCTTGACTTTGGACTGGCCAGGACTGCAGGAACTAGTTTT
ATGATGACACCTTACGTAGTGACTCGCTACTACAGAGCACCTGAGGTCATCCTAGGCATG
GGCTACAAAGAAAAC---------GTTGACATTTGGTCAGTTGGGTGCATCATGGGAGAA
ATG------------ATCAAAGGTGGTGTTTTGTTCCCAGGTACAGATCAT---------
------------------------------------------------------------
---ATTGATCAGTGGAATAAAGTTATCGAACAGCTTGGAACACCATGTCCTGAATTCATG
AAGAAACTACAGCCAACAGTAAGGACTTATGTCGAAAACAGACCTAAATATGCTGGATAT
AGCTTTGAGAAACTCTTCCCTGATGTACTTTTCCCAGCTGACTCAGAACACAACAAACTT
AAAGCCAGTCAGGCAAGGGATTTATTATCCAAAATGCTGGTGATTGACGCGTCTAAAAGG
ATCTCTGTGGATGAAGCGCTCCAGCACCCGTACATCAATGTCTGGTATGACCCTTCGGAA
GCAGAAGCTCCACCACCAAAGATACCTGACAAGCAGTTAGATGAAAGGGAACACACGATA
GAAGAGTGGAAAGAATTGATATACAAGGAAGTTATGGACTTGGAGGAGAGAACCAAGAAT
GGAGTTATACGGGGGCAGCCCTCTCCTTTA------------------------------
------------------------------------------------------------
------------------GGTGCAGCAGTGATCAATGGCTCTCAGCATCCATCGTCATCA
TCGTCTGTCAATGATGTGTCTTCAATGTCGACAGATCCAACTTTGGCCTCGGATACAGAC
AGCAGTCTTGAAGCATCTGCTGGACCTCTGGGCTGCTGTAGA---------------
>L_hedgehog|ENSETEG00000003049
ATGAGCAGAAGCAAACGGGACAGCAATTTTTATAGTGTAGAGATTGGTGATTCTACATTT
ACAGTTCTGAAACGATATCAGAATTTAAAACCTATAGGATCTGGAGCTCAAGGAATTGTC
TGTGCAGCTTATGATGCCATTCTGGAAAGAAATGTTGCCATCAAGAAGCTAAGCNNNNNN
NNNNNNNNNNNNNNNNNNNNNNNNNNNNNNNNNNNNNNNNNNNNNNNNNNNNNNNNNNNN
NNNNNNNNNNNNATAATTGGCCTTTTGAATGTGTTCACACCACAGAAATCCCTCGATGAA
TTCCAAGATGTTTACATAGTCATGGAGCTCATGGATGCAAATCTTTGCCAAGTGATTCAG
ATGGAACTAGATCATGAAAGAATGTCCTACCTTCTCTATCAGATGCTATGTGGAATCAAG
CACCTGCACTCGGCTGGAATTATTCATCGGGACTTAAAACCTAGTAATATAGTAGTAAAA
TCAGACTGCACCTTGAAGATTCTTGACTTTGGATTGGCCAGAACGGCTGGAACCAGTTTC
ATGATGACACCTTATGTAGTCACTCGATACTACAGAGCCCCTGAGGTCATCCTGGGGATG
GGCTACAAAGAAAAC---------GTGGATTTATGGTCTGTGGGGTGCATTATGGGAGAA
ATGGTTTGCCACAAAATC------------CTCTTTCCAGGAAGGGACTAT---------
------------------------------------------------------------
---ATTGATCAATGGAATAAAGTCATTGAACAGCTTGGAACACCATGTCCTGAATTCATG
AAGAAACTTCAACCAACAGTAAGGACTTATGTTGAAAACAGACCTAAGTATGCCGGATAT
AGC---GAGAAGCTC---TCCGATGTGCTTTTCCCAGCTGATTCTGAACACAACAAACTC
AAAGCCAGTCAGGCAAGAGATTTGTTATCCAAAATGCTGGTAATAGATGCATCTAAAAGG
ATCTCTGTAGATGAAGCTCTCCAGCACCCATACATCAATGTGTGGTATGACCCTTCAGAA
GCAGAAGCTCCACCACCAAAGATCCCTGACAAGCAATTAGATGAAAGAGAACACACAATA
GAAGAGTGGAAAGAATTGATATACAAGGAAGTTTTGGACTTGGAGGAGAGAACCAAGAAT
GGAGTAGTACGGGGTCAGCCCTCTCCTTTA------------------------------
------------------------------------------------------------
------------------GGTGCAGCAGTGATCAGTGGCTCTCAGCACCCATCATCGTCG
TCGTCTGTCAATGATGTGTCTTCAGTGTCAACAGATGCAACGTTGGCCTCTGATACAGAT
AGCAGCCTAGAAGCATCATCTGGACCTCTGGGCTGTTGTAGA---------------
>Macaque|ENSMMUG00000004060
ATGAGCAGAAGCAAGCGTGACAACAATTTTTATAGTGTAGAGATTGGAGATTCTACATTC
ACAGTCCTGAAACGGTATCAGAATTTAAAACCTATAGGCTCAGGAGCGCAAGGAATAGTA
TGCGCAGCTTATGATGCCATTCTTGAAAGAAATGTTGCAATCAAGAAGCTAAGCCGACCA
TTTCAGAATCAGACTCATGCCAAGCGGGCCTACAGAGAGCTAGTTCTTATGAAATGTGTT
AATCACAAAAATATAATTGGCCTTTTGAATGTTTTCACACCACAGAAATCCCTAGAAGAA
TTTCAAGATGTTTACATAGTCATGGAGCTCATGGATGCAAATCTTTGCCAAGTGATTCAG
ATGGAACTAGATCATGAAAGAATGTCCTACCTTCTCTATCAGATGCTGTGTGGAATCAAG
CACCTTCACTCTGCTGGAATTATTCATCGGGACTTAAAGCCCAGTAATATAGTAGTAAAA
TCTGACTGCACTTTGAAGATTCTTGACTTCGGTCTGGCCAGGACTGCAGGAACAAGTTTT
ATGATGACGCCTTACGTAGTGACTCGCTACTACAGAGCACCCGAGGTCATCCTTGGCATG
GGCTACAAGGAAAAC---------GTTGACATTTGGTCAGTTGGGTGCATCATGGGAGAA
ATG------------ATCAAAGGTGGTGTTTTGTTCCCAGGTACAGATCAT---------
------------------------------------------------------------
---ATTGATCAGTGGAATAAAGTTATTGAACAGCTTGGAACACCATGTCCTGAATTCATG
AAGAAACTGCAACCAACAGTAAGGACTTATGTTGAAAACAGACCTAAATATGCTGGATAT
AGCTTCGAGAAACTCTTCCCTGATGTACTTTTCCCAGCTGACTCGGAACACAACAAACTT
AAAGCCAGTCAGGCAAGGGATTTGTTATCCAAAATGCTGGTAATAGATGCATCTAAAAGG
ATCTCTGTAGATGAAGCTCTCCAACACCCGTACATCAATGTCTGGTATGATCCTTCTGAA
GCAGAAGCTCCACCACCAAAGATCCCTGACAAGCAGTTAGATGAAAGGGAACACACAATA
GAAGAGTGGAAAGAATTGATATATAAGGAAGTTATGGACTTGGAGGAGAGAACCAAGAAT
GGAGTTATACGGGGGCAGCCCTCTCCTTTA------------------------------
------------------------------------------------------------
------------------GGTGCAGCAGTGATCAATGGCTCTCAGCATCCATCGTCATCG
TCGTCTGTCAATGATGTGTCTTCAATGTCAACAGATCCGACTTTGGCCTCGGATACAGAC
AGCAGTCTAGAAGCATCAGCTGGGCCTCTGGGCTGCTGTAGA---------------
>Microbat|ENSMLUG00000014533
ATGAGCAGAAGTAAGCGTGACAGCAATTTTTATAGTGTAGAGATTGGAGATTCTACATTC
ACAGTCCTGAAACGATATCAGAATTTAAAACCTATAGGCTCAGGAGCTCAAGGAATAGTA
TGTGCAGCTTATGATGCCATTCTTGAAAGAAATGTTGCAATCAAGAAGCTAAGCCGGCCA
TTTCAGAATCAAACCCATGCTAAGCGGGCTTACAGAGAGCTGGTTCTTATGAAATGTGTT
AATCACAAAAATATAATTGGCCTTTTGAATGTTTTCACACCACAGAAATCACTAGAAGAA
TTTCAAGATGTTTACATAGTCATGGAGCTCATGGATGCAAATCTTTGCCAAGTGATTCAG
ATGGAACTGGATCATGAAAGAATGTCCTACCTTCTCTATCAGATGCTGTGTGGAATCAAG
CACCTTCACTCTGCTGGAATTATTCATCGGGACTTAAAGCCCAGTAATATAGTAGTAAAA
TCAGACTGCACTTTGAAGATTCTTGACTTTGGACTGGCCAGGACTGCAGGAACTAGTTTC
ATGATGACACCCTACGTAGTGACGCGCTACTACAGAGCACCTGAAGTCATCCTAGGGATG
GGCTACAAAGAAAAC---------GTGGATTTATGGTCTGTGGGGTGCATTATGGGAGAA
ATGGTTTGCCACAAAATC------------CTCTTTCCAGGAAGGGACTAT---------
------------------------------------------------------------
---ATTGATCAGTGGAATAAAGTTATTGAACAGCTTGGAACACCATGTCCTGAATTCATG
AAGAAACTACAACCAACAGTAAGGACTTACGTTGAAAACAGACCTAAATATGCTGGATAT
AGCTTTGAGAAACTCTTCCCCGATGTGCTTTTCCCTGCTGACTCAGAACACAACAAACTT
AAAGCCAGTCAGGCGAGGGATTTATTATCCAAAATGCTGGTGATTGACGCATCCAAAAGG
ATCTCTGTGGACGAAGCTCTCCAGCACCCATACATCAACGTCTGGTATGACCCTTCCGAG
GCGGAGGCTCCACCACCAAAGATACCTGACAAGCAGTTAGATGAACGGGAACACACAATA
GAAGAGTGGAAAGAATTGATATACAAGGAAGTTATGGACTTGGAAGAGAGAACCAAGAAT
GGAGTTATACGGGGGCAGCCCTCTCCTTTA------------------------------
------------------------------------------------------------
------------------GGTGCAGCAGTGATCAATGGCTCTCAGCATCCATCGTCATCG
CCGTCTGTCAACGACGTATCTTCAATGTCAACAGATCCAACTTTGGCCTCGGATACCGAC
AGCAGCCTAGAAGCATCAGCTGGACCTCTGGGCTGCTGTAGA---------------
>M_lemur|ENSMICG00000006997
ATGAGCAGAAGCAAGCGTGACAACAATTTTTATAGTGTAGAGATTGGAGATTCTACATTC
ACAGTCCTGAAACGATATCAGAATTTAAAACCGATAGGCTCAGGAGCCCAAGGAATAGTA
TGTGCTGCTTATGATGCCATTCTTGAGAGAAATGTTGCAATCAAGAAACTAAGCCGGCCA
TTTCAGAATCAAACCCATGCTAAGCGGGCCTACAGAGAGCTAGTACTTATGAAATGTGTT
AATCACAAAAATATAATTGGCCTTTTGAATGTTTTCACACCACAGAAATCCCTAGAAGAA
TTTCAAGATGTTTACATAGTCATGGAGCTCATGGATGCAAATCTTTGCCAAGTGATTCAG
ATGGAGCTGGATCATGAGAGAATGTCCTACCTTCTCTATCAGATGCTATGTGGAATCAAG
CACCTTCACTCTGCTGGGATTATTCATCGGGACTTAAAGCCCAGTAATATAGTAGTAAAA
TCAGACTGCACTTTGAAGATTCTTGACTTTGGTCTGGCCAGGACTGCAGGAACAAGCTTT
ATGATGACGCCTTACGTAGTGACTCGCTACTACAGAGCGCCCGAGGTCATCCTAGGCATG
GGCTACAAGGAAAAC---------GTGGATTTATGGTCTGTGGGGTGCATTATGGGAGAA
ATGGTTTGCCACAAAATC------------CTCTTTCCAGGAAGGGACTAT---------
------------------------------------------------------------
---ATTGATCAGTGGAATAAAGTTATTGAACAGCTCGGAACACCATGTCCTGAATTCATG
AAGAAACTGCAACCAACAGTAAGGACTTATGTTGAAAACAGACCTAAATATGCTGGATAT
AGCTTTGAGAAACTCTTCCCCGATGTACTTTTCCCAGCTGACTCGGAACACAACAAACTT
AAAGCCAGCCAGGCAAGGGATTTGTTATCCAAAATGCTGGTAATAGATGCATCTAAAAGG
ATCTCTGTAGATGAAGCTCTCCAGCACCCATATATCAATGTCTGGTATGACCNNNNNNNN
NNNNNNNNNCCACCACCAAAGATACCTGACAAGCAATTAGATGAAAGGGAGCACACAATA
GAAGAATGGAAA------------------------------------------------
------------------------------------------------------------
------------------------------------------------------------
------------------------------------------------------------
------------------------------------------------------------
---------------------------------------------------------
>Mouse|ENSMUSG00000021936
ATGAGCAGAAGCAAACGTGACAACAATTTTTATAGTGTAGAGATTGGAGATTCTACATTC
ACAGTCCTAAAACGATACCAGAATTTAAAGCCTATAGGCTCAGGAGCTCAAGGAATAGTG
TGTGCAGCTTATGATGCCATTCTTGAAAGAAATGTTGCAATCAAGAAGCTCAGCCGGCCA
TTTCAGAATCAGACCCATGCTAAGCGCGCCTACCGAGAACTAGTTCTTATGAAGTGTGTT
AATCACAAAAATATAATTGGCCTTTTGAATGTTTTCACACCACAGAAATCCCTAGAAGAA
TTTCAAGATGTTTACATAGTCATGGAGCTCATGGATGCAAATCTTTGCCAAGTGATTCAG
ATGGAGTTAGATCATGAAAGAATGTCCTACCTTCTCTATCAAATGCTGTGTGGAATCAAG
CACCTTCACTCTGCTGGAATTATTCATCGGGACTTAAAGCCTAGTAATATAGTAGTCAAA
TCAGACTGCACTTTGAAGATTCTTGATTTTGGACTGGCGAGGACTGCAGGAACGAGTTTT
ATGATGACGCCTTATGTGGTGACTCGCTACTACAGAGCACCAGAGGTCATTCTCGGCATG
GGCTACAAGGAGAAC---------GTTGACATTTGGTCAGTTGGGTGCATCATGGGAGAA
ATG------------ATCAAAGGTGGTGTTTTGTTCCCAGGTACAGATCAT---------
------------------------------------------------------------
---ATTGATCAGTGGAATAAAGTTATTGAACAGCTCGGAACACCTTGTCCTGAATTCATG
AAGAAACTACAACCAACAGTAAGGACTTATGTTGAAAACAGGCCTAAATACGCTGGATAT
AGCTTTGAGAAACTGTTCCCCGATGTGCTTTTCCCAGCTGACTCAGAGCATAACAAACTT
AAAGCCAGTCAGGCAAGAGATTTGTTATCCAAAATGCTAGTAATAGATGCATCCAAAAGG
ATCTCCGTAGATGAAGCTCTCCAGCACCCATACATCAACGTCTGGTATGATCCTTCAGAA
GCAGAAGCCCCACCACCAAAGATCCCGGACAAGCAGTTAGATGAGAGGGAGCACACAATA
GAGGAGTGGAAAGAACTGATATACAAGGAGGTAATGGATTTGGAGGAACGAACTAAGAAT
GGAGTCATAAGAGGGCAGCCGTCTCCTTTA------------------------------
------------------------------------------------------------
------------------GGTGCAGCAATGATCAATGGCTCTCAGCATCCATCGTCTTCG
CCGTCTGTCAATGACATGTCTTCAATGTCCACAGATCCGACTTTGGCCTCGGATACAGAC
AGCAGTCTAGAAGCATCAGCTGGACCTCTGGGCTGCTGTAGA---------------
>Opossum|ENSMODG00000002193
ATGAGTAGAAGCAAGCGTGACAGTAATTTCTATAGTGTAGAGATTGGAGATTCTACATTT
ACTGTACTGAAACGGTATCAGAATTTAAAACCAATAGGCTCAGGGGCCCAGGGAATAGTA
TGTGCAGCTTATGATGCCATTCTTGAAAGAAATGTTGCAATCAAGAAGCTAAGCCGACCA
TTTCAGAATCAAACCCATGCCAAGCGGGCTTATAGAGAGCTTGTTCTCATGAAATGTGTT
AATCACAAAAATATAATTGGCCTCTTGAATGTGTTCACACCACAGAAGTCTCTAGAAGAA
TTTCAGGATGTTTACATAGTCATGGAGCTTATGGATGCAAATCTTTGCCAAGTCATTCAA
ATGGAGCTAGACCATGAACGAATGTCCTACCTTCTCTATCAAATGCTGTGTGGAATCAAG
CACCTTCACTCTGCTGGAATTATCCATCGAGACTTAAAGCCCAGTAATATAGTAGTAAAA
TCAGACTGCACTTTGAAGATTCTTGACTTTGGACTGGCCAGAACTGCAGGAACTAGTTTT
ATGATGACACCTTATGTAGTGACTCGTTACTACAGAGCACCCGAGGTCATCCTAGGGATG
GGCTACAAAGAAAAC---------GTTGACATTTGGTCAGTTGGGTGCATCATGGGAGAA
ATG------------ATCAAAGGTGGTGTTTTGTTCCCAGGTACAGATCAT---------
------------------------------------------------------------
---ATTGATCAGTGGAATAAAGTTATTGAACAACTTGGAACACCATGCCCTGAGTTCATG
AAGAAATTGCAACCAACAGTAAGGACATATGTGGAGAATAGACCTAAATATGCTGGATAT
AGCTTTGAGAAGCTCTTCCCAGATGTACTTTTCCCAGCTGACTCAGAGCACAACAAACTT
AAAGCTAGTCAGGCAAGGGATTTGTTGTCAAAAATGCTGGTTATAGATGCATCTAAAAGA
ATCTCTGTGGATGAAGCTCTCCAGCACCCATATATCAACGTCTGGTATGATCCTTCAGAA
GCAGAGGCACCTCCACCAAAGATACCGGACAAGCAGTTGGATGAAAGGGAGCACACAATA
GAAGAGTGGAAAGAATTGATATACAAGGAAGTTATGGACTTGGAGGAAAGAACTAAGAAT
GGAGTTATACGGGGTCAGCCGGCTCCTTTA------------------------------
------------------------------------------------------------
------------------------------------------------------------
------------------------------------------------------------
------------------------------------------GCACAGGTGCAGCAG
>Orangutan|ENSPPYG00000002246
ATGAGCAGAAGCAAGCGTGACAACAATTTTTATAGTGTAGAGATTGGAGATTCTACATTC
ACAGTCCTGAAACGATATCAGAATTTAAAACCTATAGGCTCAGGAGCTCAAGGAATAGTA
TGTGCAGCTTATGATGCCATTCTCGAAAGAAATGTTGCAATCAAGAAGCTAAGCCGACCA
TTTCAGAATCAGACTCATGCCAAGCGGGCCTACAGAGAGCTAGTTCTTATGAAATGTGTT
AATCACAAAAATATAATTGGCCTTTTGAATGTTTTCACACCACAGAAATCCCTAGAAGAA
TTTCAAGATGTTTACATAGTCATGGAGCTCATGGATGCAAATCTTTGCCAAGTGATTCAG
ATGGAGCTAGATCATGAAAGAATGTCCTACCTTCTCTATCAGATGCTGTGTGGAATCAAG
CACCTTCATTCTGCTGGAATTATTCATCGGGACTTAAAGCCCAGTAATATAGTAGTAAAA
TCTGACTGCACTTTGAAGATTCTTGACTTCGGTCTGGCCAGGACTGCAGGAACGAGTTTT
ATGATGACGCCTTACGTAGTGACTCGCTACTACAGAGCACCCGAGGTCATCCTCGGCATG
GGCTACAAGGAAAAC---------GTGGATTTATGGTCTGTGGGGTGCATTATGGGAGAA
ATGGTTTGCCACAAAATC------------CTCTTTCCAGGAAGGGACTAT---------
------------------------------------------------------------
---ATTGATCAGTGGAATAAAGTTATTGAACAGCTTGGAACACCATGTCCTGAATTCATG
AAGAAACTGCAACCAACAGTAAGGACTTACGTTGAAAACAGACCTAAATATGCTGGATAT
AGCTTTGAGAAACTCTTCCCTGATGTCCTTTTCCCAGCTGACTCGGAACACAACAAACTT
AAAGCCAGTCAGGCAAGGGATTTGTTATCCAAAATGCTGGTAATAGATGCATCTAAAAGG
ATCTCTGTAGATGAAGCTCTCCAACACCCGTACATCAATGTCTGGTATGATCCTTCTGAA
GCAGAAGCTCCACCACCAAAGATCCCTGACAAGCAGTTAGATGAAAGGGAACACACAATA
GAAGAGTGGAAAGAATTGATATATAAGGAAGTTATGGACTTGGAGGAGAGAACCAAGAAT
GGAGTTATACGGGGGCAGCCCTCTCCTTTA------------------------------
------------------------GCACAGGTGCAGCAG---------------------
------------------------------------------------------------
------------------------------------------------------------
---------------------------------------------------------
>Panda|ENSAMEG00000017017
ATGAGCAGAAGCAAGCGTGACAGCAATTTTTATAGTGTAGAGATTGGAGATTCTACATTT
ACAGTCTTGAAACGGTATCAGAATTTAAAACCTATAGGCTCAGGAGCTCAAGGAATAGTA
TGTGCAGCTTATGATGCCATTCTTGAAAGAAATGTTGCAATCAAGAAGCTAAGCCGGCCA
TTTCAGAATCAGACTCATGCTAAACGGGCTTACAGAGAGCTAGTTCTTATGAAATGTGTT
AATCACAAAAATATAATTGGCCTTTTGAATGTTTTCACACCACAGAAATCCCTAGAAGAA
TTTCAAGATGTTTACATAGTCATGGAGCTCATGGATGCAAATCTTTGCCAAGTGATTCAG
ATGGAACTAGATCATGAAAGAATGTCCTACCTTCTCTATCAGATGCTGTGTGGAATCAAG
CACCTTCACTCTGCTGGAATTATTCATCGGGACTTAAAGCCCAGTAATATAGTGGTAAAA
TCAGACTGCACTTTGAAGATTCTTGACTTTGGACTGGCCAGGACCGCAGGAACTAGTTTT
ATGATGACACCTTACGTAGTGACTCGCTACTACAGAGCACCTGAGGTCATCCTAGGGATG
GGCTACAAAGAAAAC---------GTGGATTTATGGTCTGTGGGGTGCATTATGGGAGAA
ATGGTTTGCCACAAAATC------------CTCTTTCCAGGAAGGGACTAT---------
------------------------------------------------------------
---ATTGATCAGTGGAATAAAGTTATTGAACAGCTTGGAACACCATGCCCTGAATTCATG
AAGAAACTACAGCCAACAGTAAGGACTTATGTTGAAAACAGACCTAAATATGCTGGATAT
AGCTTTGAGAAACTCTTCCCCGATGTACTTTTCCCAGCTGACTCGGAACACAACAAACTT
AAAGCCAGTCAGGCAAGGGATTTGTTATCCAAAATGCTGGTAATTGATGCATCTAAAAGG
ATCTCTGTAGATGAAGCTCTCCAGCACCCGTATATCAATGTCTGGTATGATCCTTCTGAA
GCAGAAGCTCCACCACCAAAGATACCTGATAAGCAGTTAGATGAAAGGGAACATACAATA
GAAGAATGGAAAGAGTTGATATACAAAGAAGTTATGGACTTGGAGGAGAGAACCAAGAAT
GGAGTTATACGGGGGCAGCCCTCTCCTTTA------------------------------
------------------------------------------------------------
------------------GGTGCAGCAGTGATCAATGGCTCTCAGCATCCATCGTCATCA
TCGTCTGTCAATGATGTGTCTTCAATGTCAACAGATCCAACTTTGGCCTCAGATACAGAC
AGCAGTCTAGAAGCATCAGCTGGACCTCTGGGCTGCTGTAGA---------------
>Pika|ENSOPRG00000010438
ATGAGCAGAAGCAAGCGTGACAACAATTTTTATAGTGTAGAGATTGGGGATTCTACATTC
ACTGTCCTGAAGAGGTATCAGAATCTAAAACCAATAGGTTCGGGAGCTCAAGGAATAGTT
TGTGCAGCTTATGATGCCATTCTTGAAAGAAATGTTGCCATCAAGAAGCTGAGCCGGCCG
TTTCAGAATCAAACCCATGCTAAGAGAGCTTACAGAGAGTTGGTTCTTATGAAATGTGTT
AATCACAAAAATATAATTGGCCTTTTGAATGTTTTCACACCACAGAAATCTCTAGAAGAA
TTCCAAGATGTTTACATAGTCATGGAGCTCATGGATGCAAATCTTTGCCAAGTGATTCAG
ATGGAACTAGATCACGAAATG------TACTTCTTCTATCAGATGCTGTNNNNNNNNNNN
NNNNNNNNNNNNNNNNNNNNNNNNNNNNNNGACTTAAAGCCCAGTAATATAGTAGTAAAA
TCAGACTGCACTTTGAAAATTCTTGACTTTGGCCTGGCCAGGACTGCAGGAACAAGTTTC
ATGATGACGCCTTATGTGGTGACTCGCTACTACAGAGCGCCTGAGGTCATNNNNNNNNNN
NNNNNNNNNNNNNNN---------NTTGACATTTGGTCAGTTGGGTGCATCATGGGAGAA
ATG------------ATCAAAGGTGGTGTTTTGTTCCCAGGTACAGATCAT---------
------------------------------------------------------------
---ATTGATCAGTGGAATAAAGTTATTGAACAGCTTGGAACACCGTGTCCTGAATTCATG
AAGAAACTCCAGCCAACAGTAAGGACTTATGTTGAAAACAGACCTAAATATGCCGGATAT
AGCTTTGAGAAACTCTTCCCTGATGTGCTTTTCCCAGCTGACTCGGAACACAACAAACTA
AAAGCCAGTCAGGCAAGGGATTTGCTATCCAAAATGCTGGTGATCGACGCGTCCAAGAGG
ATCTCGGTAGATGAAGCTCTGCAGCACCCATACATCAACGTCTGGTATGATCCTTCGGAA
GCAGAAGCCCNNNNNNNNNNNNNNNNNNNNNNNNNNNNNNNNNNNNNNNNNNNNNNNNNN
NNNNNNNNNNNNNAATTGATATACAAGGAAGTGATGGATTTGGAAGAAAGAACCAAGAAT
GGAGTTATACGAGGGCAGCCCTCTCCTTTA------------------------------
------------------------------------------------------------
------------------GGTGCAGCAGTGACCAGTGGCTGTCAGCATCCATCATCATCG
TCGTCTGTCAACGATGTGTCTTCAATGTCAACAGACCCGACTTTGGCCTCGGATACAGAC
AGCAGTGTGGACGCCCCGGCCGGGCCTCTGGGCTGCTGCAGA---------------
>Rabbit|ENSOCUG00000002873
ATGAGCAGAAGCAAGCGTGACAACAATTTTTATAGTGTAGAGATCGGAGATTCTACATTC
ACAGTCCTGAAGCGATATCAGAATCTAAAACCTATAGGTTCTGGAGCTCAAGGAATAGTC
TGTGCAGCTTATGATGCCATTCTTGAAAGAAATGTTGCCATCAAGAAGCTAAGCCGGCCG
TTTCAGAATCAAACGCATGCTAAGAGGGCCTACAGAGAGCTGGTTCTTATGAAATGTGTT
AATCACAAAAATATAATTGGCCTTTTGAATGTTTTTACACCACAGAAATCTCTAGAAGAA
TTTCAAGATGTTTACATAGTCATGGAGCTCATGGATGCGAATCTTTGCCAAGTGATTCAG
ATGGAACTAGATCATGAAAGAATGTCCTACCTTCTCTATCAGATGCTGTGTGGAATCAAG
CACCTTCACTCCGCTGGAATTATTCATCGGGACTTAAAGCCCAGTAATATAGTAGTAAAA
TCAGACTGCACTTTGAAAATCCTTGACTTTGGACTGGCCAGGACTGCAGGAACAAGCTTT
ATGATGACGCCTTATGTGGTGACTCGCTACTACAGAGCGCCTGAGGTCATCCTGGGCATG
GGCTACAAGGAGAAC---------GTTGACATTTGGTCAGTTGGGTGCATCATGGGAGAA
ATG------------ATCAAAGGTGGTGTTTTGTTCCCAGGTACAGATCAT---------
------------------------------------------------------------
---ATTGATCAGTGGAATAAAGTTATTGAACAGCTGGGAACACCATGTCCTGAGTTCATG
AAGAAACTGCAACCAACAGTAAGGACTTACGTGGAAAACAGACCTAAGTATGCCGGATAT
AGCTTTGAGAGGCTCTTCCCCGATGTGCTTTTCCCAGCTGACTCGGAACACAACAAGCTT
AAAGCCAGTCAGGCAAGGGATTTGCTCTCTAAAATGCTGGTGATAGATGCATCTAAGAGG
ATCTCTGTAGACGAAGCTCTCCAGCACCCATACATCAATGTCTGGTACGATCCCTCTGAA
GCAGAAGCCCCACCACCAAAGATTCCTGACAAACAGTTAGACGAAAGGGAACACACGATA
GAAGAATGGAAAGAATTGATATACAAGGAAGTGATGGATTTGGAAGAAAGAACCAAGAAT
GGAGTTATACGAGGGCAGCCCTCTCCTTTA------------------------------
------------------------------------------------------------
------------------GGTGCAGCAGTGATCAGTGGCTCTCAGCATCCATCGTCATCG
TCGTCTGTCAATGATGTGTCTTCAATGTCAACAGACCCGACTTTGGCCTCGGATACAGAC
AGCAGTCTGGAAGCCCCAGCTGGGCCTCTGGGCTGCTGTAGA---------------
>Rat|ENSRNOG00000020155
ATGAGCAGAAGTAAACGTGACAACAATTTTTATAGTGTAGAGATCGGAGATTCTACATTC
ACAGTCCTAAAACGATACCAGAACTTAAAGCCTATAGGCTCAGGAGCTCAAGGAATAGTG
TGTGCAGCTTATGATGCTATTCTTGAAAGAAATGTTGCAATCAAGAAGCTCAGCCGGCCA
TTTCAGAATCAGACCCATGCTAAGCGAGCCTACCGAGAACTAGTTCTTATGAAGTGTGTT
AATCACAAAAATATAATTGGCCTTTTGAATGTTTTCACACCACAGAAATCCCTAGAAGAA
TTTCAAGATGTTTACATAGTCATGGAGCTCATGGATGCAAATCTTTGCCAAGTGATTCAG
ATGGAGTTAGATCATGAAAGAATGTCCTACCTTCTCTATCAAATGCTGTGTGGAATCAAG
CACCTTCACTCTGCTGGAATTATTCATCGGGACTTAAAGCCTAGTAATATAGTAGTCAAA
TCAGACTGCACTTTGAAGATTCTTGATTTTGGACTGGCAAGGACTGCAGGAACGAGTTTT
ATGATGACGCCTTACGTGGTAACTCGTTACTACAGAGCACCAGAGGTCATTCTCGGCATG
GGCTACAAGGAGAAC---------GAT---------------------------------
------------------------------------------------CATTTTTATCCA
CTTGTAATCATTGTTTTTTATAAGGTGGCTTTGAGATTTTTAAATTTTCCATTTTCTTAT
AATATTGATCAGTGGAATAAAGTTATTGAACAGCTCGGAACACCTTGTCCTGAATTCATG
AAGAAACTACAACCAACAGTAAGGACTTACGTTGAAAACAGACCTAAGTACGCTGGCTAT
AGCTTTGAGAAACTGTTTCCTGATGTGCTTTTCCCAGCTGACTCAGAACATAACAAACTT
AAAGCCAGTCAGGCGAGAGATTTGTTATCTAAAATGCTGGTGATAGATGCGTCCAAAAGG
ATCTCCGTAGACGAAGCTCTCCAGCACCCGTACATCAACGTCTGGTATGATCCTTCAGAA
GCAGAGGCCCCACCACCAAAGATCCCTGACAAGCAGTTAGATGAAAGGGAGCACACAATA
GAGGAGTGGAAAGAACTGATATACAAGGAGGTCATGGATTTGGAGGAGCGAACTAAGAAT
GGCGTCATAAGAGGGCAGCCGTCTCCTTTA------------------------------
------------------------------------------------------------
------------------GGTGCAGCAGTGATCAATGGCTCTCAGCATCCGTCGTCTTCG
CCGTCTGTCAATGACATGTCTTCAATGTCCACAGATCCGACTCTGGCCTCGGAT------
---------------------------------------------------------
>Sheep|ENSOARG00000001468
ATGAGCAGAAGCAAGCGTGACAGCAACTTCTACAGTGTGGAGATTGGGGACTCTACATTC
ACAGTCCTGAAACGGTATCAGAATTTAAAACCTATAGGTTCAGGAGCCCAAGGAATAGTA
TGTGCAGCTTATGATGCCATTCTTGAAAGAAACGTTGCAATCAAGAAGCTAAGTCGGCCA
TTTCAGAATCAAACTCATGCTAAGCGTGCTTACAGAGAGCTAGTTCTTATGAAATGTGTC
AATCACAAAAATATAATTGGCCTTTTGAATGTTTTTACACCACAGAAATCCCTAGAAGAA
TTTCAAGATGTTTACATAGTCATGGAGCTCATGGATGCAAATCTTTGTCAAGTGATTCAG
ATGGAACTAGATCATGAAAGAATGTCCTACCTTCTCTACCAGATGCTGTGTGGAATCAAG
CACCTTCATTCTGCTGGAATTATTCATCGGGACTTAAAGCCCAGTAATATAGTAGTAAAA
TCAGACTGCACTTTGAAGATTCTTGACTTTGGACTGGCCAGGACTGCAGGAACTAGTTTT
ATGATGACACCTTACGTAGTGACTCGCTACTACAGAGCACCTGAGGTCATCCTAGGCATG
GGCTACAAAGAAAAC---------GTTGACATTTGGTCAGTTGGGTGCATCATGGGAGAA
ATG------------ATCAAAGGTGGTGTTTTGTTCCCAGGTACAGATCAT---------
------------------------------------------------------------
---ATTGATCAGTGGAATAAAGTTATTGAACAGCTTGGAACACCATGTCCTGAATTCATG
AAGAAACTACAACCAACAGTAAGGACTTATGTTGAAAACAGACCTAAGTATGCTGGATAT
AGCTTTGAGAAGCTCTTCCCTGATGTACTTTTCCCAGCTGACTCGGAACACAACAAACTT
AAAGCCAGTCAGGCAAGGGATTTGTTATCCAAAATGCTGGTAATTGATGCATCTAAAAGG
ATTTCTGTAGATGAAGCTCTCCAGCACCCATACATCAATGTCTGGTATGATCCTTCTGAA
GCGGAAGCTCCACCACCAAAGATCCCTGACAAGCAGCTAGATGAAAGGGAGCACACAGTG
GAGGAGTGGAAAGAATTGATATACAAAGAAGTTATGGACTTGGAGGAAAGAACCAAGAAT
GGAGTTATACGGGGGCAGCCCTCTCCTTTA------------------------------
------------------------------------------------------------
------------------GGTGCAGCAGTGACCAGTGGCTCTCAGCGTCCGTCATCATCG
TCGTCTGCCAATGATGTGTCCTCAATGTCAACAGATCCGACCTTGGCCTCGGATACAGAC
AGCAGTCTAGAAGCGTCGGCTGGGCCTCTGGGCTGCTGTAGA---------------
>Shrew|ENSSARG00000013973
ATGAGCAGAAGCAAGCGTGACAGCAACTTTTATAGTGTAGAGATTGGAGATTCTACATTC
ACAGTCCTGAAACGTTACCAGAACTTAAAACCTATAGGCTCAGGAGCTCAAGGAATAGTA
TGTGCAGCTTATGATGCCATTCTTGAAAGAAATGTTGCAATCAAGAAGCTAAGTCGACCA
TTTCAGAATCAGACTCATGCTAAGCGGGCTTACAGAGAACTAGTTCTTATGAAATGTGTT
AATCACAAAAATNNNNNNNNNNNNNNNNNNNNNNNNNNNNNNNNNNNNNNNNNNNNNNNN
NNNNNNNNNNNNNNNNNAGTCATGGAGCTCATGGATGCAAATCTTTGCCAAGTGATTCAG
ATGGAACTAGATCATGAAAGGATGTCCTACCTTCTCTATCAGATGCTGTGTGGAATCAAG
CACCTTCATTCTGCTGGAATTATTCATCGGGACTTAAAGCCCAGTAATATAGTAGTAAAA
TCAGACTGCACTTTGAAGATTCTTGACTTTGGACTGGCCAGGACTGCAGGAACTAGTTTT
ATGATGACACCTTATGTGGTGACCCGCTACTACAGAGCACCAGAGGTCATCCTAGGGATG
GGCTACAAAGAAAAC---------GTGGATTTATGGTCTGTGGGGTGCATTATGGGAGAA
ATGGTTTGCCACAAAATC------------CTCTTTCCAGGAAGGGACTAT---------
------------------------------------------------------------
---ATTGATCAGTGGAATAAAGTTATTGAACAGCTTGGAACGCCATGTCCTGAATTCATG
AAGAAACTACAACCAACAGTAAGGACTTATGTTGAAAACAGACCTAAATATGCTGGATAT
AGCTTTGAGAAACTCTTCCCTGATGTACTTTTCCCAGCTGACTCAGAACACAATAAACTT
AAAGCCAGTCAGGCAAGGGATTTGTTATCCAAAATGCTGGTTATTGATGCCTCTAAAAGG
ATCTCTGTAGATGAAGCTCTTCAGCACCCATATATCAACGTTTGGTATGATCCTTCTGAA
GCAGAAGCTCCACCACCAAAGATACCTGACAAGCAATTAGATGAAAGAGAACACACAATA
GAAGAATGGAAAGAATTGATATACAAGGAAGTTATGGACTTAGAGGAGAGAACCAAGAAT
GGAGTTATACGAGGGCAGCCCTCTCCTTTA------------------------------
------------------------------------------------------------
------------------------------------------------------------
------------------------------------------------------------
---------------------------------------------------------
>Squirrel|ENSSTOG00000012617
ATGAGCAGAAGCAAGCGGGACAACAATTTTTATAGTGTAGAAATTGGAGATTCTACATTC
ACAGTCCTGAAACGGTATCAGAATTTAAAACCTATAGGCTCCGGAGCTCAAGGAATAGTT
TGTGCAGCTTATGATGCCATTCTTGAAAGAAATGTTGCAATCAAGAAGCTAAGCCGGCCA
TTTCAGAATCAAACTCATGCTAAGCGGGCCTACAGAGAACTAGTTCTTATGAAATGTGTT
AATCATAAAAATATAATTGGACTTTTGAATGTTTTCACACCACAGAAATCCCTAGAAGAA
TTTCAAGATGTTTACATAGTCATGGAGCTCATGGATGCAAATCTTTGCCAAGTGATTCAG
ATGGAACTAGATCATGAAAGAATGTCCTACCTTCTCTATCAGATGCTGTGTGGAATCAAG
CACCTTCATTCTGCTGGAATTATTCATCGGGATTTAAAGCCCAGTAATATAGTAGTAAAA
TCAGATTGCACTTTGAAGATTCTTGACTTTGGACTGGCTAGAACTGCAGGAACAAGTTTT
ATGATGACTCCTTATGTAGTGACTCGATACTACAGAGCACCTGAGGTCATCCTAGGCATG
GGCTACAAGGAAAAC---------GTTGACATTTGGTCAGTTGGGTGCATCATGGGAGAA
ATG------------ATCAAAGGTGGTGTTTTGTTCCCAGGTACAGATCAT---------
------------------------------------------------------------
---ATTGATCAGTGGAATAAAGTTATTGAACAGCTTGGAACACCGTGTCCTGAATTTATG
AAGAAACTACAACCAACAGTAAGGACTTATGTTGAAAACAGACCTAAATATGCTGGATAT
AGCTTTGAGAAACTCTTCCCTGATGTACTTTTCCCAGCTGACTCAGAACACAACAAACTT
AAAGCCAGTCAGGCAAGGGATTTGTTATCCAAAATGCTGGTCATAGATGCATCTAAAAGG
ATCTCTGTAGATGAAGCTCTTCAGCATCCATACATCAATGTCTGGTATGATCCTTCTGAA
GCAGAAGCTCCACCACCAAAGATCCCTGATAAGCAGTTAGATGAAAGAGAACACACAATA
GAAGAGTGGAAAGAATTGATATACAAAGAAGTGATGGACTTGGAGGAGAGAACCAAGAAT
GGAGTTATACGAGGGCAGCCCTCTCCTTTA------------------------------
------------------------------------------------------------
------------------GGTGCAGCAATGATCAATGGCTCTCAGCATCCATCGTCATCG
TCGTCTGTCAATGATGTGTCTTCAATGTCAACAGATCCGACTTTGGCCTCAGATACAGAC
AGCAGTCTAGAAGCATCAGCTGGACCTCTGGGCTGCTGTAGA---------------
>Tarsier|ENSTSYG00000002507
ATGAGCAGAAGCAAGCGTGACAACAATTTTTATAGTGTAGAGATTGGAGATTCTACATTC
ACAGTCCTGAAACGATATCAGAATTTAAAACCTATAGGCTCAGGAGCTCAAGGAATAGTA
TGTGCAGCTTATGATGCCATTCTTGAAAGAAATGTTGCAATCAAGAAGCTAAGCCGGCCA
TTTCAGAATCAAACTCATGCTAAGCGGGCCTACAGAGAGCTAGTTCTTATGAAATGTGTT
AATCACAAAAATATAATTGGTCTTTTGAATGTTTTCACACCACAGAAATCCCTAGAAGAA
TTTCAAGATGTTTACATTGTCATGGAGCTCATGGATGCAAATCTTTGCCAAGTGATTCAG
ATGGAACTAGATCATGAAAGAATGTCCTATCTTCTCTATCAGATGCTGTGCGGAATCAAG
CACCTTCACTCTGCTGGAATTATTCATCGGGACTTAAAGCCCAGTAACATAGTAGTAAAA
TCAGACTGCACTTTGAAGATTCTTGATTTTGGTCTGGCCAGGACTGCAGGAACAAGTTTT
ATGATGACGCCTTACGTGGTAACTCGCTACTACAGAGCACCTGAGGTCATCCTAGGCATG
GGCTACAAGGAGAAC---------GTGGATTTATGGTCTGTGGGGTGCATTATGGGAGAA
ATGGTTTGCCACAAAATC------------CTCTTTCCCGGAAGGGACTAT---------
------------------------------------------------------------
---ATTGATCAGTGGAATAAAGTTATTGAACAGCTTGGAACACCATGTCCCGAATTCATG
AAGAAACTACAACCAACAGTAAGGACTTATGTTGAAAACAGACCTAAATATGCTGGATAT
AGCTTTGAGAAACTCTTCCCTGATGTACTTTTCCCAGCTGACTCGGAACACAACAAACTT
AAAGCCAGTCAGGCAAGGGATTTGTTATCCAAAATGCTGGTTATAGATGCATCTAAAAGG
ATCTCTGTAGATGAAGCTCTCCAGCACCCATATATCAATGTCTGGTATGATCCTTCTGAA
GCAGAAGCTCCACCACCAAAGATACCTGACAAGCAGTTAGATGAAAGGGAACACACAATA
GAAGAGTGGAAAGAATTGATATATAAGGAAGTTATGGACTTGGAGGAGAGAACCAAGAAT
GGAGTTATACGAGGGCAGCCTTCTCCTTTA------------------------------
------------------------------------------------------------
------------------GGTGCAGCAGTGATCAATGGCTCTCAGCATCCGTCGTCATCA
TCGTCTGTCAATGATGTGTCTTCAATGTCAACAGATCCGACTTTGGCCTCGGATACAGAC
AGCAGTCTAGAAGCATCAGCTGGACCTCTAGGCTGTTGTAGA---------------
>Tas_devil|ENSSHAG00000017573
ATGAGCAGGAGCAAGCGTGACAGTAATTTCTATAGTGTAGAGATTGGAGATTCGACATTT
ACTGTACTGAAACGGTATCAGAATTTAAAACCTATAGGCTCAGGGGCCCAGGGAATAGTG
TGTGCAGCTTATGATGCCATTCTTGAAAGAAATGTTGCAATTAAGAAGCTAAGCCGACCA
TTTCAGAATCAGACTCATGCCAAGCGTGCTTATAGAGAGCTTGTTCTTATGAAATGTGTT
AATCACAAAAATATAATTGGCCTCTTGAATGTGTTCACACCACAGAAATCCCTAGAAGAA
TTTCAGGATGTTTACATAGTCATGGAGCTCATGGATGCAAATCTTTGCCAAGTGATTCAA
ATGGAGCTAGACCATGAACGAATGTCCTACCTTCTCTATCAGATGCTGTGTGGAATCAAG
CACCTTCATTCTGCTGGAATTATACATCGAGACTTAAAGCCCAGTAATATAGTAGTAAAA
TCAGACTGCACTTTGAAGATTCTTGACTTTGGACTGGCCAGAACTGCAGGAACTAGTTTT
ATGATGACACCTTATGTAGTGACTCGTTACTACAGAGCACCCGAGGTCATCCTAGGGATG
GGCTACAAAGAAAAC---GACATAGTGGATTTATGGTCTGTGGGGTGCATTATGGGAGAA
ATGGTTTGCCACAAAATC------------CTCTTTCCAGGAAGGGACTAT---------
------------------------------------------------------------
---ATTGATCAATGGAATAAAGTTATTGAGCAACTTGGAACACCTTGTCCTGAGTTCATG
AAGAAATTACAACCAACAGTAAGAACTTATGTGGAGAACAGACCTAAATATGCTGGATAT
AGCTTTGAGAAGCTCTTCCCAGATGTACTTTTCCCAGCTGACTCGGAGCACAACAAACTT
AAAGCTAGTCAGGCAAGGGATTTGTTGTCAAAAATGCTGGTTATAGATGCATCTAAAAGA
ATCTCTGTGGATGAAGCCCTCCAGCACCCTTATATCAATGTCTGGTATGATCCTTCAGAA
GCAGAAGCGCCTCCACCAAAGATACCTGACAAGCAGTTAGATGAAAGGGAGCACACAATA
GAAGAGTGGAAAGAATTGATATACAAGGAAGTCATGGACTTGGAGGAGAGAACTAAGAAT
GGAGTTATACGGGGTCAACCAGCTCCTTTA------------------------------
------------------------------------------------------------
------------------GGTGCAGCAGTGATTAGTGGTTCTCAACATCCATCTTCATCG
TCGTCTGTCAATGATGTGTCTTCAATGTCAACAGATCCAACATTGGCCTCTGATACAGAC
AGCAGTCTAGAAACATCAGCTGGACCTCTGGGCTGCTGTAGA---------------
>Tree_shrew|ENSTBEG00000017351
ATGAGCAGAAGCAAACGTGACAACAATTTTTATAGTGTAGAGATCGGAGATTCTACATTC
ACAGTCCTGAAACGATATCAGAACCTAAAACCTATAGGCTCTGGAGCGCAAGGAATAGTA
TGCGCAGCTTATGATGCCATCCTTGAAAGAAATGTTGCAATCAAGAAGCTAAGCCGACCA
TTTCAGAATCAAACACATGCTAAGCGGGCCTACAGAGAGCTAGTCCTTATGAAATGTGTT
AATCACAAAAATATAATTGGCCTTTTGAATGTTTTCACACCACAGAAGTCCCTAGAAGAA
TTTCAAGATGTTTACATAGTCATGGAGCTCATGGATGCAAATCTTTGCCAAGTGATTCAG
ATGGAGCTGGATCATGAAAGAATGTCCTACCTTCTCTATCAGATGCTGTGTGGAATCAAG
CACCTTCACTCTGCTGGGATTATTCATCGGGACTTAAAGCCCAGCAACATAGTAGTAAAG
TCAGACTGCACTTTGAAGATCCTTGACTTCGGGCTGGCCAGGACAGCGGGGACCAGCTTC
ATGATGACGCCTTACGTAGTGACTCGCTACTACCGAGCGCCCGAGGTCATCCTCGGCATG
GGCTACAAGGAGAAC---------GTGGATTTATGGTCTGTGGGGTGCATTATGGGAGAA
ATGGTTTGCCACAAAATC------------CTCTTTCCAGGAAGGGACTAT---------
------------------------------------------------------------
---ATTGATCAGTGGAATAAAGTTATTGAGCAGCTTGGAACACCATGTCCTGAATTCATG
AAGAAACTGCAGCCAACAGTAAGGACTTACGTTGAAAACAGACCTAAGTATGCGGGCTAT
AGCTTCGAGAAGCTCGTCCCTGTCGTGCGTTTCCCAGCGGCCGCGGAGCGCGACACACAT
AAAACCAGTCAGGCAAGAGATTTACTATCCAAAATGCTGGTAATAGATGCGTCTAAAAGG
ATCTCTGTAGACGAAGCTCTCCAGCACCCGTATATCAATGTCTGGTATGACCCTTCCGAA
GCAGAAGCTCCACCACCAAAGATACCTGACAAGCAGTTAGATGAAAGGGAACACACGATA
GAAGAGTGGAAAGAATTGATATACAAGGAAGTGATGGACTTGGAGGAGAGAACCAAGAAC
GGAGTTATACGGGGGCAGCCTTCTCCTTTA------------------------------
------------------------------------------------------------
------------------GGTGCAGCAGTGACCAGCGGCCCTCAGCACCCGTCGTCGTCC
TCGTCTGTCAATGATGTGTCCTCAATGTCGACAGATCCGACCTTGGCCTCGGATACGGAC
AGCAGTCTGGAAGCATCCGCCGGACCTCTGGGCTGCTGTAGA---------------
>Turkey|ENSMGAG00000008028
ATGAGCAGAAGCAAGCGTGACAACAATTTCTACAGTGTTGAAATTGGAGATTCAACGTTC
ACTGTATTGAAACGATATCAAAACTTAAAACCAATAGGATCAGGAGCGCAAGGAATAGTA
TGTGCAGCCTATGATGCCATCCTTGAGCGAAACGTTGCAATCAAGAAACTAAGCCGACCA
TTTCAGAATCAGACCCATGCTAAAAGAGCTTACAGGGAGCTCGTTCTTATGAAGTGCGTT
AATCACAAAAATATAATCGGCTTACTGAATGTGTTCACACCACAGAAATCCCTAGAAGAA
TTTCAAGATGTCTACATAGTAATGGAGCTCATGGATGCAAATCTCTGCCAAGTAATTCAG
ATGGAGCTAGACCATGAACGAATGTCCTATCTCCTTTATCAGATGCTGTGTGGTATCAAA
CATCTTCACTCAGCTGGAATTATACATAGGGACTTAAAGCCCAGTAATATAGTAGTAAAG
TCAGACTGCACTTTGAAGATTCTTGACTTTGGACTGGCCAGAACTGCAGGAACTAGTTTT
ATGATGACGCCTTATGTAGTGACTCGTTACTACAGAGCACCAGAGGTCATCCTAGGGATG
GGATACAAAGAAAAC---------GTTGACATTTGGTCAGTTGGGTGCATCATGGGAGAA
ATG------------ATCAAAGGTGGTGTTTTATTTCCTGGTACAGATCAT---------
------------------------------------------------------------
---ATTGATCAATGGAATAAAGTTATAGAGCAGCTAGGAACACCGTGCCCCGAATTTATG
AAGAAATTACAGCCCACAGTTCGAACTTACGTGGAGAACAGACCCAAGTATGCTGGATAT
AGCTTTGAGAAACTCTTTCCAGATGTCCTTTTCCCAGCTGATTCTGAACACAACAAACTT
AAAGCAAGTCAAGCAAGGGATTTGTTATCAAAAATGCTGGTTATAGATGCCTCGAAAAGA
ATTTCTGTGGATGAAGCCCTCCAGCACCCATACATCAATGTTTGGTATGATCCATCAGAA
GCCGAAGCTCCTCCACCAAAGATACCAGATAAGCAGTTAGATGAGAGGGAGCACACAATA
GAAGAATGGAAAGAATTGATATACAAGGAAGTCATGGACCTGGAGGAAAGAACCAAGAAT
GGGGTTATACGTGGGCAGCCAGCCCCTTTA------------------------------
------------------------------------------------------------
------------------GGTGCAGCAGTGATCAATGGCTCTCAGCATCCATCTTCGTCG
TCATCTGTCAATGATGTGTCTTCAATGTCAACAGATCCAACATTGGCCTCTGATACAGAC
AGCAGTCTAGAAACCTCAGCTGGACCTCTGGGTTGCTGTAGA---------------
>Human|ENSG00000107643
ATGAGCAGAAGCAAGCGTGACAACAATTTTTATAGTGTAGAGATTGGAGATTCTACATTC
ACAGTCCTGAAACGATATCAGAATTTAAAACCTATAGGCTCAGGAGCTCAAGGAATAGTA
TGCGCAGCTTATGATGCCATTCTTGAAAGAAATGTTGCAATCAAGAAGCTAAGCCGACCA
TTTCAGAATCAGACTCATGCCAAGCGGGCCTACAGAGAGCTAGTTCTTATGAAATGTGTT
AATCACAAAAATATAATTGGCCTTTTGAATGTTTTCACACCACAGAAATCCCTAGAAGAA
TTTCAAGATGTTTACATAGTCATGGAGCTCATGGATGCAAATCTTTGCCAAGTGATTCAG
ATGGAGCTAGATCATGAAAGAATGTCCTACCTTCTCTATCAGATGCTGTGTGGAATCAAG
CACCTTCATTCTGCTGGAATTATTCATCGGGACTTAAAGCCCAGTAATATAGTAGTAAAA
TCTGATTGCACTTTGAAGATTCTTGACTTCGGTCTGGCCAGGACTGCAGGAACGAGTTTT
ATGATGACGCCTTATGTAGTGACTCGCTACTACAGAGCACCCGAGGTCATCCTTGGCATG
GGCTACAAGGAAAAC---------GTGGATTTATGGTCTGTGGGGTGCATTATGGGAGAA
ATGGTTTGCCACAAAATC------------CTCTTTCCAGGAAGGGACTAT---------
------------------------------------------------------------
---ATTGATCAGTGGAATAAAGTTATTGAACAGCTTGGAACACCATGTCCTGAATTCATG
AAGAAACTGCAACCAACAGTAAGGACTTACGTTGAAAACAGACCTAAATATGCTGGATAT
AGCTTTGAGAAACTCTTCCCTGATGTCCTTTTCCCAGCTGACTCAGAACACAACAAACTT
AAAGCCAGTCAGGCAAGGGATTTGTTATCCAAAATGCTGGTAATAGATGCATCTAAAAGG
ATCTCTGTAGATGAAGCTCTCCAACACCCGTACATCAATGTCTGGTATGATCCTTCTGAA
GCAGAAGCTCCACCACCAAAGATCCCTGACAAGCAGTTAGATGAAAGGGAACACACAATA
GAAGAGTGGAAAGAATTGATATATAAGGAAGTTATGGACTTGGAGGAGAGAACCAAGAAT
GGAGTTATACGGGGGCAGCCCTCTCCTTTA------------------------------
------------------------------------------------------------
------------------GGTGCAGCAGTGATCAATGGCTCTCAGCATCCATCATCATCG
TCGTCTGTCAATGATGTGTCTTCAATGTCAACAGATCCGACTTTGGCCTCTGATACAGAC
AGCAGTCTAGAAGCAGCAGCTGGGCCTCTGGGCTGCTGTAGA---------------
