# Supplementary material for: Adaptive Evolution in TRIF Leads to Discordance between Human and Mouse Innate Immune Signaling
Source: Genome Biol Evol. 2021 Dec 6;13(12):evab268. doi: 10.1093/gbe/evab268 (PMC8691055; doi:10.1093/gbe/evab268)
Supplement: evab268_Supplementary_Data [file evab268_supplementary_data.zip › MAPK11.best.fas]

>Bushbaby|ENSOGAG00000014172
------------------------------------------------------------
------------------------------------------------------------
------------------------------------------------------------
------------------------------------------------------------
------------------------------------------------------------
------------------------------------------------------------
------------------------------------------------------------
---------------------------GGCCGAGCGGCGGCAGCTCCGGAC---------
------------------ATGTCGGGCCCCCGCGCCGGCTTCTAC---------------
------------------------------------------------------------
------------------------CGGCAGGAGCTGAACAAGACGGTGTGGGAGGTGCCG
CAGCGGCTGCAGGGCCTGCGTCCGGTGGGCTCCGGCGCCTACGGCTCG---------GTC
TGTTCGGCCTACGACACGCGGCTGCGTCAGAAGGTGGCAGTGAAGAAGCTGTCCCGCCCC
TTCCAGTCGCTGATCCACGCACGGAGGACGTACCGGGAGCTGCGTCTGCTGAAGCACTTG
AAGCACGAGAACGTT---ATCGGGCTTCTGGATGTTTTCACCCCGGCCACTTCCATCGAG
GACTTCAGCGAAGTGTACTTGGTGACCACCCTGATGGGCGCCGACCTGAACAACATCGTC
AAATGTCAGGCGCTGAGCGACGAACACGTTCAGTTCCTGGTTTACCAGCTGCTGCGCGGG
CTGAAG---------------------TACATCCACTCGGCTGGGATCATCCACCGGGAC
CTAAAGCCCAGCAACGTGGCTGTGAATGAGGATTGCGAGCTCAGGATC------------
---------------------------CTGGACTTT------------------------
---------------------------------------GGACTTGCGCGCCAGGCAGAT
GAGGAGATGACTGGATATGTGGCTACGCGCTGGTACCGGGCCCCTGAGATCATGCTGAAC
TGGATGCATTACAATCAGACAGTGGACATC---------------TGGTCTGTGGGCTGC
ATCATGGCTGAGCTGCTGCAGGGAAAGGCCCTCTTCCCAGGAAGTGAC------------
TAC------------------------------------------ATT------------
---GACCAGCTGAAGCGCATCATGGAAGTGGTGGGCACACCCAGCCCCGAGGTTCTGGCA
AAGATATCCTCGGAACATGCCCGGACATACATCCAGTCCCTGCCCCCCATGCCCCAGAAG
GACCTCAGCAGCATCTTCCACGGAGCCAACCCTCTGGCCATAGACCTCCTTGGAAGGATG
CTGGTGCTGGACAGTGACCAGAGGGTCAGTGCATCTGAAGCGCTGGCCCATGCCTACTTC
AGCCAGTACCATGACCCTGAGGATGAGCCAGAAGCAGAGCCTTATGATGAGAGCATTGAG
ACCAAGGACCGCACGGTGGAGGAGTGGAAGGAGCTTACCTACCAGGAAGTCCTCAGCTTC
AAGCCCCCAGAGCCACCAAAACCTCCCAGCAGCCTGGAGATTGAGCAG
>Cat|ENSFCAG00000011912
------------------------------------------------------------
------------------------------------------------------------
------------------------------------------------------------
------------------------------------------------------------
------------------------------------------------------------
------------------------------------------------------------
------------------------------------------------------------
------------------------------------------------------------
------------------------------------------------------------
------------------------------------------------------------
------------------------------------------------------------
---------------CTGCGCCCGGTGGGCTCGGGCGCCTACGGCTCG---------GTC
TGCTCGGCCTACGACACGCGGCTGCGCCAGAAGGTGGCAGTGAAGAAGCTGTCGCGACCC
TTCCAGTCGCTGATCCACGCGCGGAGGACCTACCGCGAGCTGCGGCTGCTCAAACACCTG
AAGCACGAGAACGTC---ATCGGGCTGCTGGACGTGTTCACGCCGGCCACCTCCATTGAG
GACTTCAGCGAAGTGTACCTGGTGACCACCCTGATGGGCGCCGACCTGAACAACATCGTC
AAGTGCCAGGCGCTGAGCGACGAGCACGTCCAGTTCCTGGTTTACCAGCTGCTGCGCGGG
CTCAAG---------------------TACATCCACTCCGCGGGGATCATCCACCGGGAC
CTGAAGCCCAGCAACGTGGCTGTGAACGAGGACTGTGAGCTTAGGATC------------
---------------------------CTGGACTTT------------------------
---------------------------------------GGGCTAGCCCGCCAGGCTGAT
GAGGAGATGACCGGCTATGTGGCCACCCGCTGGTACCGCGCGCCTGAGATCATGCTCAAC
TGGATGCACTACAACCAGACAGTGGACATC---------------TGGTCTGTGGGCTGC
ATCATGGCTGAGCTGCTCCAGGGAAAGGCCCTCTTCCCAGGAAATGAC------------
TAC------------------------------------------ATC------------
---GACCAGCTGAAGCGAATCATGGAGGTGGTGGGCACGCCCAGCCCTGAGGTTCTAGCA
AAAATATCATCGGAACACGCCCGGACATACATCCAGTCCCTGCCCCCCATGCCCCAGAAG
GACCTCAGGAGCATCTTCCGTGGAGCCAACCCCCTGGCTGTGGATCTCCTGGGAAGGATG
CTGGTGCTGGACAGTGACCAGAGGGTCAGTGCGGCTGAGGCCCTGGCCCATGCCTACTTC
AGCCAGTACCACGACCCCGACGATGAGCCCGAGGCTGAGCCCTATGATGAAAGCGTTGAG
GCCAAGGAGCGGACCGTGGAGGAGTGGAAGGAGCTCACCTACCAGGAGGTCCTCAGCTTC
AAGCCCCCAGAGCCACCGCAGTCACCTGGCAGCCTGGATATTGAGCAG
>Chicken|ENSGALG00000008612
------------------------------------------------------------
------------------------------------------------------------
------------------------------------------------------------
------------------------------------------------------------
------------------------------------------------------------
------------------------------------------------------------
------------------------------------------------------------
------------------------------------------------------------
------------------ATGTCCGAG---CGCGGCGGCTTCTAC---------------
------------------------------------------------------------
------------------------CGGCAGGAGCTGAACAAGACGGTGTGGGAGGTGCCG
CAGCGCTACCAAAACCTCACCCCCGTGGGCTCGGGCGCCTACGGCTCN---------NNN
NNTTCAGCTTATGATACCAAAACAAGACAGAAGGTGGCAGTAAAAAAGCTTTCAAGACCT
TTCCAATCACTTATTCACGCAAGGAGGACCTACCGAGAGCTCAGGCTGCTGAAGCACATG
AAGCATGAGAATGTT---ATAGGATTGCTGGATGTTTTTACACCTGCTACATCAATAGAA
AATTTTAATGAAGTGTATCTTGTGACAAATTTAATGGGTGCTGACCTAAATAACATTGTG
AAGTGCCAGAAGTTAACAGATGACCATATACAGTTTCTTATATATCAGTTACTTCGAGGA
CTTAAG---------------------TATATTCACTCGGCTGGAATCATCCACAGGGAC
CTGAAGCCCAGTAACTTAGCTGTAAATGAAGACTGTGAATTGAGGATT------------
---------------------------TTAGACTTT------------------------
---------------------------------------GGTTTAGCTCGACAAACCGAT
GATGAAATGACTGGCTACGTTGCAACAAGATGGTACAGAGCTCCAGAAATCATGTTGAAC
TGGATGCACTACAATCAAACAGTTGACATC---------------TGGTCTGTTGGTTGC
ATCATGGCAGAGTTATTGAAAGGGAAGGCCCTGTTTCCGGGAGATGAT------------
TAT------------------------------------------ATT------------
---GATCAACTGAAGAGAATAATGGAGGTTGTGGGTACACCCAGTTCTGAGCTTCTGAAG
AAGATATCATCAGAACACGCAAGAAAGTACATTGAATCTCTTCCACATATGCCTCAACAG
GATTTGAAAGCAGTGTTTCGTGGTGCCAATCCACTAGCCGTAGACCTTCTTGAGAAGATG
CTGATATTGGACAGTGATAAAAGAATTACTGCCTCGGCAGCGCTCGCACATCCATACTTT
GTACAGTATCATGATCCGGATGACGAACCTGAGGCCGAGCTCTATGATGAGTCAATAGAG
AATAAAGAGCGAACCATAGAAGAATGGAAAGAACTTACCTACGAAGAAGTGATGAGCTTT
AAACCACCTGACCTGAAAATG------GATAGCCTGGAAATAGAACAG
>Cow|ENSBTAG00000030182
------------------------------------------------------------
------------------------------------------------------------
------------------------------------------------------------
------------------------------------------------------------
------------------------------------------------------------
------------------------------------------------------------
------------------------------------------------------------
------------------------------------------------------------
------------------------------------------------------------
------------------------------------------------------------
------------------------------------------ACGCTGTGGGAGGTGCCG
CAGCGGCTGCAGGGGCTGCGCCCGGTGGGCTCGGGCGCCTACGGCTCA---------GTC
TGCTCGGCCTACGACACGCGGCTGCGCCAGAGGGTGGCGGTGAAGAAGCTGTCGCGGCCC
TTCCAGTCTCTGATCCATGCGCGGAGGACCTACCGGGAGCTGCGGCTGCTCAAACACCTG
AAGCACGAGAACGTC---ATCGGGCTGCTGGACGTGTTCACGCCGGCCACCGCCCTGGAG
GACTTCAGCGAAGTGTACCTGGTGACCACGCTGATGGGCGCCGACCTGAACAACATCGTC
AAGTGCCAGGCGCTGAGTGACGAGCACGTCCAGTTCCTCGTGTACCAGCTGCTGCGCGGG
CTAAAG---------------------TACATCCATTCGGCGGGGATCATCCACCGGGAC
CTGAAGCCCAGCAACGTGGCCGTGAACGAGGACTGCGAGCTGCGGATC------------
---------------------------CTGGACTTC------------------------
---------------------------------------GGGCTAGCGCGCCAGGCAGAC
GAGGAGATGACTGGCTACGTGGCCACACGATGGTACAGGGCCCCCGAGATCATGCTGAAC
TGGATGCACTACAACCAGACAGTGGACATT---------------TGGTCCGTGGGCTGC
ATCATGGCTGAGCTGCTCCAGGGAAAGGCTCTCTTCCCCGGAAGTGAC------------
TAC------------------------------------------ATC------------
---GACCAGCTGAAGCGTATCATGGAGGTGGTGGGCACACCCAGTCCTGAGGTTCTAGCA
AAGATATCCTCGGAACAT---------------------------------------AAG
GACCTCAGGAGCATCTTCCGCGGAGCCAACCCCCTGGCTGTGGACCTCCTGGGCAGGATG
CTGGTGCTGGACAGTGACCAGAGGGTCAGCGCGGCAGAGGCCCTGGCACACGCCTACTTC
AGCCAGTACCACGACCCGGACGACGAGCCCGAGGCGGAGCCTTACGACGAGAGCGTGGAG
GCCAAGGAGCGCACGGTGGAGGAGTGGAAGGAGCTCACCTACCAGGAAGTCCTCAGCTTC
AAGCCCCCAGAGCCCCCGCAGCCGCTGGGCAGCCTGGACGTTGAGCAG
>Ferret|ENSMPUG00000002272
------------------------------------------------------------
---------------------------ATGGCTGTTTTCCTGACCTGGTTGGTGGAGATT
CTCCCTCAGCCCCATGCCGAGTTGGGGAAGAAGATCCAGGTTAGGACTCCCTGGTGGCGC
AGGCCCGGCCCCTGTGCGTGGGAGGGTGGGCTGCCCCTTGAAGAAGGAGAAGGCCCCAAA
GAGGCACAGAGGAGAGGCTTCCTGGGTGCCGGTGTCCCACCCCCCAGCGGCCGTCTGAGC
AAGCGCGGGGGCGGGAAGAAGAGCCCCGCGGGAGCAGGGGCAGGGTGCGGGGCGCGCCGC
CGG---------------------GGCCCCCCCGCGCCGCCTCACTCCCCCCGT------
------------TGCAGC------------------------------------------
------------------------------------------------------------
------------------------------------------------------------
------------------------------------------------------------
------------------------------------------------------------
---TCGGCCTACGACGCGCGGCTGCGGCAGAAGGTGGCGGTGAAGAAGCTGTCGCGACCC
TTCCAGTCGCTGATCCACGCGCGGAGAACGTACCGCGAGCTGCGGCTGCTCAAGCACCTG
AAGCACGAGAACGTC---ATCGGGCTGCTGGACGTGTTCACGCCGGCCACCTCCATTGAG
GACTTCAGCGAAGTGTACCTGGTGACCACCCTGATGGGCGCCGACCTGAACAACATCGTC
AAGTGCCAGGCGCTGAGCGACGAGCACGTCCAGTTCCTGGTTTATCAGCTGCTGCGCGGG
CTGAAG---------------------TACATCCACTCGGCGGGGATCATCCACCGGGAC
CTGAAGCCCAGCAACGTGGCGGTCAACGAGGACTGTGAGCTGCGGATC------------
---------------------------CTGGACTTC------------------------
---------------------------------------GGGCTAGCCCGCCAGGCTGAT
GAAGAGATGACCGGCTACGTGGCCACTCGCTGGTACCGGGCCCCCGAGATCATGCTGAAC
TGGATGCACTACAACCAGACAGTGGACATC---------------TGGTCTGTGGGCTGC
ATCATGGCTGAGCTGCTCCAGGGAAAGGCCCTCTTCCCAGGAAGTGAC------------
TGT------------------------------------------ATCCTTGGCCCAGAC
ATCGACCAGCTGAAGCGAATCATGGAAGTGGTGGGCACACCCAGCCCTGAGGTTCTAGCA
AAGATTTCCTCAGAACACGCCCGGACCTACATCCAGTCCCTGCCCCCCATGCCTCAGAAG
GACCTCAGGAGCATCTTCCATGGGGCCAACCCCCTGGCTGTGGACCTCCTGGGAAGGATG
CTGGTGCTGGACAGCGACCAGAGAGTCAGTGCGGCGGAGGCCCTGGCCCATGCCTACTTC
AGCCAGTACCATGACCCCGATGATGAACCTGAGGCCGAGCCCTACGACGAGAGCGTTGAG
GCCAAGGAGCGCACCGTGGAGGAGTGGAAGGAGCTCACCTACCAGGAAGTTCTCAGCTTC
AAGCCCGCAGAGCCACCGCAGTCTCCTGGCAGCCTGGAGATTGAGCAG
>Gibbon|ENSNLEG00000000628
TTACCGTGGGAGGTTGAGGGCCTGAGACCCCTGGGAAAGGGCCAAAGT------------
------------------------------------------------------------
------------------------------------------------------------
------------------------------------------------------------
------------------------------------------------------------
------------------------------------------------------------
------------------------------------------------------------
------------------------------------------------------------
---------------------------CCACCTTCCAGT---------------------
------------------------------------------------------------
------------------------------------------------------------
------------------------------------------------------------
---TCGGCCTACGACGCGCGGCTGCGCCAGAAGGTGGCGGTGAAGAAGCTATCGCGCCCC
TTCCAGTCGCTGATCCACGCGCGCAGGACGTACCGGGAGCTGCGGCTGCTCAAGCACCTG
AAGCACGAGAACNNN---NNNNNNNNNNNNNNNNNNNNNNNNNNNNNNNNNTCCATCGAG
GACTTCAGCGAAGTGTACTTGGTGACCACCCTGATGGGCGCCGACCTGAACAACATCGTC
AAGTGCCAGGCGCTGAGCGACGAGCACGTTCAATTCCTGGTTTACCAGCTGCTGCGCGGG
CTGAAG---------------------TACATCCACTCGGCCGGGATCATCCACCGGGAC
CTGAAGCCCAGCAACGTGGCTGTGAATGAGGACTGTGAGCTCAGGATC------------
---------------------------CTGGACTTT------------------------
---------------------------------------GGGTTGGCGCGCCAGGCGGAC
GAGGAGATGACCGGCTATGTGGCCACGCGCTGGTACCGGGCACCTGAGATCATGCTCAAC
TGGATGCATTACAACCAGACAGTGGATATC---------------TGGTCGGTGGGCTGC
ATCATGGCTGAGCTGCTCCAGGGCAAGGCCCTCTTCCCGGGAAGTGAC------------
TAC------------------------------------------ATT------------
---GACCAGCTGAAGCGCATCATGGAAGTGGTGGGCACACCCAGTCCTGATGTTCTGGCA
AAGATCTCCTCGGAACATGCCCGGACATATATCCAGTCCCTGCCCCCCATGCCCCAGAAG
GACCTGAGCAGCATCTTCCGTGGAGCCAACCCCCTGGCCATAGACCTCCTTGGAAGGATG
CTGGTGCTGGACAGTGACCAGCGGGTCAGTGCGGCTGAGGCACTGGCCCATGCCTACTTC
AGCCAGTACCACGACCCTGAGGATGAGCCAGAGGCCGAGCCATATGATGAAAGCGTTGAG
GCCAAGGAGCGCACGCTGGAGGAGTGGAAGGAGCTCACCTACCAGGAAGTCCTCAGCTTC
AAGCCTCCAGAGCCACCGAAGCCGCCTGGCAGCCTGGAGATTGAGCAG
>Gorilla|ENSGGOG00000027293
------------------------------------------------------------
------------------------------------------------------------
------------------------------------------------------------
------------------------------------------------------------
------------------------------------------------------------
------------------------------------------------------------
------------------------------------------------------------
------------------------------------------------------------
------------------------------AGAAGTGGG------AGAGAGACAGCCTTT
AGCAGGGCTGAGGGCAGTGGGACATGGGAGGGTGGGATGAGGGTCACCTGCAAAGGGAGG
GTGGGCTCAGGAAGCTGGTGCAGT------------------------------------
------------------------------------------------------------
---TCGGCCTACGACGCCCGGCTGCGCCAGAAGGTGGCGGTGAAGAAGCTGTCGCGCCCC
TTCCAGTCGCTGATCCACGCGCGCAGAACGTACCGGGAGCTGCGGCTGCTCAAGCACCTG
AAGCACGAGAACGTGGTCATCGGGCTTCTGGACGTCTTCACGCCGGCCACGTCCATCGAG
GACTTCAGCGAAGTGTACTTGGTGACCACCCTGATGGGCGCCGACCTGAACAACATCGTC
AAGTGCCAGGCGCTGAGCGACGAGCACGTTCAATTCCTGGTTTACCAGCTGCTGCGCGGG
CTGAAG---------------------TACATCCACTCGGCCGGGATCATCCACCGGGAC
CTGAAGCCCAGCAACGTGGCTGTGAACGAGGACTGTGAGCTCAGGATC------------
---------------------------CTGGATTTC------------------------
---------------------------------------GGGCTGGCGCGCCAGGCGGAC
GAGGAGATGACCGGCTATGTGGCCACGCGCTGGTACCGGGCACCTGAGATCATGCTCAAC
TGGATGCATTACAACCAAACAGTGGATATC---------------TGGTCCGTGGGCTGC
ATCATGGCTGAGCTGCTCCAGGGCAAGGCCCTCTTCCCGGGAAGCGAC------------
TAC------------------------------------------ATT------------
---GACCAGCTGAAGCGCATCATGGAAGTGGTGGGCACACCCAGCCCTGAGGTTCTGGCA
AAAATCTCCTCGGAACACGCCCGGACATATATCCAGTCCCTGCCCCCCATGCCCCAGAAG
GACCTGAGCAGCATCTTCCGTGGAGCCAACCCCCTGGCCATAGACCTCCTTGGAAGGATG
CTGGTCCTGGACAGTGACCAGAGGGTCAGTGCGGCTGAGGCACTGGCCCATGCCTACTTC
AGCCAGTACCACGACCCCGAGGATGAGCCAGAGGCAGAGCCATATGATGAGAGCGTTGAG
GCCAAGGAGCGCACGCTGGAGGAGTGGAAGGAGCTCACTTACCAGGAAGTCCTCAGCTTC
AAGCCCCCAGAGCCACCGAAGCCACCTGGCAGCCTGGAGATTGAGCAG
>Horse|ENSECAG00000004780
------------------------------------------------------------
------------------------------------------------------------
------------------------------------------------------------
------------------------------------------------------------
------------------------------------------------------------
------------------------------------------------------------
------------------------------------------------------------
------------------ATGAACAAG---------------------------------
------------------------------------------------------------
------------------------------------------------------------
------------------------------------------ACGGTGTGGGAGGTGCCG
CAGCGGCTGCAGGGGTTTCGCCCGGTGGGCTCCGGCGCCTACGGCTCC---------GTC
TGCTCGGCCTACGACGCGCGGCTGCGCCAGAAGGTGGCAGTGAAGAAGCTGTCGCGGCCC
TTCCAGTCTCTGGTCCACGCGCGGAGGACTTACCGCGAGCTGCGGCTGCTCAAACACCTG
AAGCACGAGAACGTC---ATCGGGCTGCTGGACGTCTTCACGCCAGCCACTTCCATCGAT
GACTTCAGCGAAGTGTACCTGGTCACCACCCTGATGGGCGCCGACCTGAACAACATCGTT
AAGTGCCAGGCGCTGAGCGACGAGCACGTCCAGTTCCTCATCTACCAGCTGCTTCGAGGG
CTGAAG---------------------TACATCCACTCCGCTGGGATCATCCACCGGGAC
CTGAAGCCCAGCAATGTGGCGGTGAATGAGGACTGCGAGCTTAGGATC------------
---------------------------CTGGACTTT------------------------
---------------------------------------GGGCTAGCACGCCAGGCTGAC
GAGGAGATGACCGGCTACGTGGCCACTCGCTGGTACCGCGCACCTGAGATCATGCTCAAC
TGGATGCACTACAACCAGACAGTGGACATC---------------TGGTCTGTGGGCTGC
ATCATGGCCGAGCTGCTCCAGGGAAAGGCCCTCTTCCCAGGAAATGAC------------
TAC------------------------------------------ATC------------
---GACCAGCTGAAGCGCATCATGGAGGTGGTGGGCACACCCAGCCCTGAGGTTCTGGCA
AAGATATCCTCAGAACATGCCCGGACATACATCCAGTCCCTGCCCCCCATGCCCCAGAAG
GACCTCAGGAGCATCTTCCACGGAGCCAACCCTCTGGCTGTGGACCTCCTGGGAAGGATG
CTGGTGCTGGACAGTGACCAGAGGGTCAGTGCAGCCGAGGCCCTGGCCCATGCCTATTTC
AGCCAGTACCACGACCCGGACGACGAGCCTGAGGCCGAGCCCTATGACGAAAGCGTTGAG
GCCAAGGAGCGCACAGTGGAGGAGTGGAAGGAGCTCACCTACCAGGAAGTCCTGAGCTTC
GAGCCCCCAGAGCCACCGCAGCCACCCAGCAGTCTGGAGACTGGGCAG
>Hyrax|ENSPCAG00000009810
------------------------------------------------------------
------------------------------------------------------------
------------------------------------------------------------
------------------------------------------------------------
------------------------------------------------------------
------------------------------------------------------------
------------------------------------------------------------
------------------------------------------------------------
------------------------------------------------------------
------------------------------------------------------------
------------------------------------------------------------
------------------------------------------------------------
---TCGGCCTACGACACGCGGTTACGCCAGAAGGTGGCGGTCAAGAAGCTGTCGCGCCCC
TTCCAGTCGCTGATCCACGCGCGACGGACCTACCGGGAGCTGCGGCTGCTCAAGCACCTG
AAGCATGAGAACGTT---ATTGGGCTTCTGGATGTCTTCACTCCGGCCACATCCATCGAG
GACTTCGGCGAAGTGTACCTGGTGACCACCCTGATGGGTGCAGACCTGAACAACATCGTG
AAATGCCAGACGCTGAGCGACGAGCACGTCCAGTTCCTGGTTTACCAGCTGCTGCGCGGG
CTGAAG---------------------TACATCCACTCCGCGGGTATCATCCACCGGGAC
CTGAAGCCCAGTAACGTTGCAGTGAATGAGGACTGTGAACTCAGGATC------------
---------------------------CTGGACTTT------------------------
---------------------------------------GGGCTGGCACGCCAGGCTGAC
GAGGAGATGACCGGCTATGTGGCCACACGCTGGTACCGGGCACGTGAGATCATGCTCAAT
TGGATGCACTATAACCAGACAGTGGACATC---------------TGGTCTGTGGGCTGC
ATCATGGCAGAGCTGCTCCAGGGAAAGGCCCTCTTCCCAGGGAATGAT------------
TAC---------------------------------------------------------
---GACCAG---------------------------------------------------
------------------------------------------------------------
------------------------------------------------------------
------------------------------------------------------------
------------------------------------------------------------
------------------------------------------------------------
------------------------------------------------
>Macaque|ENSMMUG00000014107
------------------------------------------------------------
------------------------------------------------------------
------------------------------------------------------------
------------------------------------------------------------
------------------------------------------------------------
------------------------------------------------------------
------------------------------------------------------------
------------------------------------------------------------
------------------ATGTCGGGCCCTCGCGCCGGCTTCTAC---------------
------------------------------------------------------------
------------------------CGGCAGGAGCTGAACAAGACCGTGTGGGAGGTGCCG
CAGCGGCTGCAGGGGCTGCGCCCGGTGGGCTCGGGCGCCTACGGCTCC---------GTC
TGTTCGGCCTACGACGCGCGGCTGCGCCAGAAGGTGGCGGTGAAGAAGCTGTCGCGCCCC
TTCCAGTCGCTGATCCACGCGCGCAGGACGTACCGGGAGCTGCGGCTGCTCAAGCACCTG
AAGCACGAGAACGTC---ATCGGGCTTCTGGACGTCTTCACGCCGGCCACGTCCATCGAG
GACTTCAGCGAAGTGTACTTGGTGACCACCCTCATGGGTGCCGACCTGAACAACATCGTC
AAGTGCCAGGCGCTGAGCGACGAGCACGTTCAGTTCCTGGTTTACCAACTGCTGCGCGGG
CTAAAG---------------------TACATCCACTCGGCCGGGATCATCCACCGGGAC
CTGAAGCCCAGCAACGTGGCTGTGAACGAGGACTGTGAGCTCAGGATC------------
---------------------------CTGGACTTC------------------------
---------------------------------------GGGCTGGCGCGCCAGGCAGAT
GAGGAGATGACCGGCTACGTGGCCACGCGCTGGTACCGGGCACCTGAGATAATGCTAAAC
TGGATGCATTACAACCAGACAGTGGACATC---------------TGGTCCGTGGGCTGC
ATCATGGCTGAGCTGCTCCAGGGCAAGGCCCTCTTCCCGGGAAGCGAC------------
TAC------------------------------------------ATT------------
---GACCAGCTGAAGCGCATCATGGAAGTGGTGGGCACACCCAGCCCCGAGGTTCTGGCA
AAGATCTCCTCGGAACACGCCCGGACATACATCCAGTCCCTGCCCCCCATGCCCCAGAAG
GACCTGAGCAGCATCTTCCATGGAGCCAACCCCCTGGCCATAGACCTCCTTGGAAGGATG
CTGGTGCTGGACAGTGACCAGAGGGTCAGTGCTGCCGAGGCATTGGCCCATGCCTACTTC
AGCCAGTACCATGACCCTGAGGATGAGCCAGAGGCCGAGCCGTATGATGAGAGCGTTGAG
GCTAAGGAGCGCACGCTGGAGGAGTGGAAGGAGCTCACCTACCAGGAAGTCCTCAGCTTC
AAGCCCCCAGAGCCACCGAAGCCACCTGGCAGCCTGGAGATTGAGCAG
>Marmoset|ENSCJAG00000003282
------------------------------------------------------------
------------------------------------------------------------
------------------------------------------------------------
------------------------------------------------------------
------------------------------------------------------------
------------------------------------------------------------
------------------------------------------------------------
------------------------------------------------------------
------------------ATGTCGCGCCCTCGCGCCGGCTTCTAC---------------
------------------------------------------------------------
------------------------CGGCAGGAGCTGAACAAGACCGTGTGGGAGGTGCCG
CAGCGGCTGCAGGGTCTGCGCCCGGTGGGCTCCGGCGCCTACGGCTCC---------GTC
TGTTCGGCCTACGACGCGCGGCTGCGCCAGAAGGTGGCGGTGAAGAAGCTGTCGCGCCCC
TTCCAGTCGCTGATCCACGCGCGCAGGACGTACCGGGAGCTGCGGCTGCTCAAGCACCTG
AAGCACGAGAACGTC---ATTGGGCTTCTGGATGTCTTCACGCCGGCCACGTCCATCGAG
GACTTCACCGAAGTGTACTTGGTGACCACCCTGATGGGCGCCGACCTGAACAACATCGTC
AAGTGCCAGGCGCTGAGCGACGAGCACGTTCAGTTCCTGGTTTACCAGCTGCTGCGCGGG
CTGAAGGTGGGGCGCCCTGGGCTGCAGTACATCCACTCGGCCGGGATCATCCACCGGGAC
CTGAAGCCCAGCAACGTGGCTGTGAACGAGGACTGTGAGCTCAGGATC------------
---------------------------CTGGACTTC------------------------
---------------------------------------GGGTTGGCCCGCCAGGCAGAC
GAAGAGATGACGGGCTACGTGGCCACGCGCTGGTACCGGGCCCCTGAAATCATGCTCAAC
TGGATGCATTACAACCAGACAGTGGACATC---------------TGGTCTGTGGGCTGC
ATCATGGCTGAGCTACTCCAGGGCAAGGCCCTCTTCCCGGGAAGCGAC------------
TAC------------------------------------------ATT------------
---GACCAGCTGAAGCGCATCATGGAAGTGGTGGGCACACCCAGCCCGGAGGTTCTGGCA
AAGATCTCCTCGGAACACGCCCGGACATACATCCAGTCCTTACCCCCCATGCCCCAGAAG
GACCTGAGCAGCATCTTCCACGGAGCCAACCCCCTGGCCATAGACCTCCTAGGAAGGATG
CTGGTGCTGGATAGTGACCAGAGGGTCAGTGCGGCAGAGGCGCTGGCCCACGCCTACTTC
AGCCAGTACCATGACCCTGAGGATGAGCCAGAGGCCGAGCCGTACGACGAGAGTGTTGAG
GCCAAGGAGCGCACCGTGGAGGAGTGGAAGGAGCTCACCTACCAGGAAGTCCTCAGCTTC
AAGCCCCCAGAGCCACCGAAGCCGCCTGGCAGCCTGGAGATTGAGCAG
>Mouse|ENSMUSG00000053137
------------------------------------------------------------
------------------------------------------------------------
------------------------------------------------------------
------------------------------------------------------------
------------------------------------------------------------
------------------------------------------------------------
------------------------------------------------------------
------------------------------------------------------------
------------------ATGTCGGGTCCGCGCGCGGGATTCTAC---------------
------------------------------------------------------------
------------------------CGGCAAGAGCTGAACAAAACAGTATGGGAGGTGCCG
CAGCGGCTGCAGGGCCTACGCCCGGTGGGCTCCGGCGCCTACGGCTCA---------GTC
TGCTCGGCCTACGACGCGCGGCTGCGCCAGAAGGTGGCTGTAAAGAAGCTGTCTCGCCCT
TTCCAATCGCTGATCCACGCGAGGAGGACATACCGTGAGCTGCGCCTACTCAAGCACCTG
AAGCACGAGAACGTC---ATAGGACTTTTGGACGTCTTCACGCCGGCCACATCCATCGAG
GATTTCAGCGAAGTGTACCTCGTGACGACCCTGATGGGCGCCGACCTGAATAACATCGTC
AAGTGTCAGGCCCTGAGCGATGAGCATGTTCAATTCCTTGTCTACCAGCTGCTGCGTGGG
CTGAAG---------------------TATATCCACTCGGCGGGCATCATCCACCGGGAC
CTGAAGCCCAGCAATGTAGCGGTGAACGAGGACTGCGAGCTGAGGATC------------
---------------------------CTGGACTTT------------------------
---------------------------------------GGGCTAGCACGCCAGGCTGAT
GAGGAGATGACCGGATATGTGGCCACACGGTGGTACCGGGCGCCAGAGATCATGCTAAAC
TGGATGCACTACAACCAGACAGTGGACATC---------------TGGTCTGTGGGCTGC
ATCATGGCTGAACTGCTGCAAGGAAAGGCCCTCTTTCCTGGAAACGAC------------
TAC------------------------------------------ATC------------
---GACCAGCTGAAGCGAATCATGGAGGTGGTGGGCACGCCCAGTCCTGAGGTTCTGGCA
AAGATATCCTCGGAGCATGCCCGGACATACATCCAGTCTCTGCCTCCCATGCCCCAGAAG
GACCTCAGCAGTGTCTTCCATGGAGCCAACCCCCTGGCCATAGACCTCCTTGGAAGAATG
CTGGTACTAGACAGCGACCAGAGGGTCAGTGCGGCCGAAGCCTTGGCCCACGCATACTTC
AGCCAGTACCATGACCCTGACGATGAGCCAGAGGCAGAGCCCTATGATGAAAGTGTTGAG
GCCAAGGAGCGCACGCTGGAGGAGTGGAAGGAGCTTACTTACCAAGAAGTCCTTAGCTTC
AAGCCCCTGGAACCCTCACAGCTCCCTGGCACCCATGAAATTGAGCAG
>Opossum|ENSMODG00000005636
------------------------------------------------------------
------------------------------------------------------------
------------------------------------------------------------
------------------------------------------------------------
------------------------------------------------------------
------------------------------------------------------------
------------------------------------------------------------
---------------------------------------------------GCCAGCTCG
GCCCCCCAGGCCCGAGCCATGTCGGCCCCTCGCAGCGGCTTCTAC---------------
------------------------------------------------------------
------------------------CGGCAGGAGCTTAACAAGACGCTGTGGGAGGTCCCC
GAGCGCTTCCAGAGCCTGAGCCCCGTGGGCTCGGGGGCCTACGGCTCC---------GTC
TGCTCTGCGTATGACACCCACACTCGGCAAAAGGTGGCTGTGAAGAAGCTTTCCCGTCCC
TTCCAGTCATTGGTCCATGCCAGGCGGACATACCGGGAGCTACGGCTGCTCAAACACATG
AAACATGAAAACGTC---ATCGGCCTGCTAGATGTCTTCACGCCAGCCACATCCATAGAA
AATTTCAATGAAGTGTATTTGGTGACCACTCTGATGGGAGCTGACCTGAACAACATTGTC
AGGTGCCAGAAGCTAACAGATGAACACATCCAGTTCCTGGCATACCAGTTGCTGCGGGGG
CTGAAG---------------------TACATCCATTCGGCTGGAATCATTCACAGAGAC
CTGAAACCCAGTAACCTGGCTGTGAATGAGGACTGTGAGCTGAGGATC------------
---------------------------CTGGACTTT------------------------
---------------------------------------GGGCTGGCCCGCCAGACAGAT
GATGAAATGACGGGTTATGTTGCCACACGCTGGTACCGTGCCCCTGAGATCATGCTCAAC
TGGATGCATTATAATCAGACAGTT---ATTGAAAAGACCTCCTGCTGGTTTGTGGGTTGC
ATA---------------------------------------------------------
TATGGGGTTCTGAGCCCAGCTCCGGTTTTCCTGAACCCAGCAGACATT------------
---GACCAGCTAAAGCGGATCATGGAGGTAGTTGGGACCCCCAGTTCTGAGCTGCTGAAG
AAGATCTCATCAGAACACGCCCGAAAATACATTGAGTCGCTGCCCCACATGCCCCAGAAG
GACCTGAGAAGCATCTTCCGAGGAGCCAACCCCCTGGCTGTCGACCTCCTGGAGAAGATG
CTGGTACTGGACAGTGACCGACGGGTCAGTGCTACGGAGGCCCTGGCACACCCCTACTTT
GCCCAGTACCATGATCCTGAGGATGAGCCCGAGGCTGAGCCTTATGACGAGAGCATTGAG
AACAAAGAAAGGACCATTGAGGAGTGGAAGGAGCTCACCTATGAAGAGGTCATCAGCTTC
AAGCCCCCTGAGCTGCCAATG------GACGGCCTGGAGATTGAGCCA
>Orangutan|ENSPPYG00000011981
---------------------------------------------TCG------------
------------------------------------------------------------
------------------------------------------------------------
------------------------------------------------------------
------------------------------------------------------------
------------------------------------------------------------
------------------------------------------------------------
------------------------------------------------------------
---------------------------CCTCGCGCCGGCTTCTAC---------------
------------------------------------------------------------
------------------------------------------------------------
------------------------------------------------------------
---TCGGCCTACGACGCGCGGCTGCGCCAGAAGGTGGCGGTGAAGAAGCTGTCGAGCCCC
TTCCAGTCGCTGATCCACGCGCGCAGAACGTACCGAGAGCTACTGCTGCTCAAGCACCTG
AAATTCAACAACGTC---ATCGGGCTTCTGGACGTCTTCACGCCGGCCACGTCCATCGAG
GACTTCAGCGAAGTGTACTTGGTGACCACCCTGATGGGCGCCGACCTGAACAACATCGTC
AAGTGCCAGGCGCTGAGCGACGAGCACGTTCAATTCCTGGTTTACCAGCTGCTGCGCGGG
CTGAAG------------------------------------------------------
------------------------------------------------------------
------------------------------------------------------------
------------------------------------------------------------
------------------------------------------------------------
------------------------GATATC---------------TGGTCCGTGGGCTGC
ATCATGGCTGAACTGCTCCAGGGCAAGGCCCTCTTCCCGGGAAGCGAC------------
TAC------------------------------------------ATT------------
---GACCAGCTGAAGCGCATCATGGAAGTGGTGGGCACACCCAGCCCTGAGGTTCTGGCA
AAGATCTCCTCAGAACACGCCCGGACATATATCCAGTCCCTGCCCCCCATGCCCCAGAAG
GACCTGAGCAGCATCTTCCGTGGAGCCAACCCCCTGGCCATAGACCTCCTTGGAAGGATG
CTGGTGCTGGACAGTGACCAGAGGGTCAGTGCGGCTGAGGCACTGGCCCACGCCTACTTC
AGCCAGTACCATGACCCTGAGGATGAGCCAGAGGCCGAGCCCTATGATGAGAGCGTTGAG
GCCAAGGAGCGCACGCTGGAGGAGTGGAAGGAGCTCACCTACCAGGAAGTCCTCAGCTTC
AAGCCCCCAGAGCCACCGAAGCCACCTGGCAACCTGGAGATTGAGCAG
>Panda|ENSAMEG00000002468
------------------------------------------------GAGCAGGCCCCA
AGGAGGCACAGAGGAGAGGCCGCCCAGGTGGCCGTC------------------------
------------------------------------------------------------
------------------------------------------------------------
---------------------------------------CACCCGAGGGACCGCCTAAGC
AAA------------------------------------------------------CGC
AGACCCCACAGGAGCAGGGCCTGGGGGCCCCCA---------------CCGCGCCGCCTC
ACTCACCCCCCTTGCAGC------------------------------------------
------------------------------------------------------------
------------------------------------------------------------
------------------------------------------------------------
------------------------------------------------------------
---TCGGCCTATGACGCGCGGCTGCGCCAGAAGGTGGCGGTGAAGAAGCTGTCGCGACCC
TTCCAGTCGCTGATCCACGCGCGGAGGACTTACCGCGAGCTACGGCTGCTCAAGCACCTG
AAGCACGAGAACGTC---ATTGGGCTGCTGGACGTGTTCACGCCCGCCACCTCCATCGAG
GACTTCAGCGAAGTGTACCTGGTGACCACCCTGATGGGCGCCGACCTGAACAACATCGTC
AAGTGCCAGGCGCTGAGCGACGAGCACGTCCAGTTCCTGGTTTACCAGTTGCTTCGCGGG
CTGAAG---------------------TACATCCACTCCGCGGGGATCATCCACCGGGAC
CTGAAGCCCAGCAACGTGGCTGTGAACGAGGACTGCGAGCTTAGGATC------------
---------------------------CTGGACTTT------------------------
---------------------------------------GGGCTAGCCCGCCAGGCTGAT
GAGGAGATGACCGGCTATGTGGCCACTCGCTGGTACCGGGCCCCCGAGATCATGCTGAAT
TGGATGCACTACAACCAGACAGTGGACATC---------------TGGTCTGTAGGCTGC
ATCATGGCTGAGCTGCTCCAAGGAAAGGCCCTCTTTCCAGGAAATGAC------------
TAC------------------------------------------ATC------------
---GACCAGCTGAAGCGAATCATGGAAGTTGTGGGCACACCCAGCCCTGAGGTTCTAGCA
AAGATATCCTCAGAACACGCCCGGACATACATCCAGTCCCTGCCCCCTATGCCCCAGAAG
GACCTCAGGAGCATCTTCCATGGAGCCAACCCCCTGGCTGTGGACCTCCTGGGAAGGATG
CTGGTGCTTGACAGTGACCAGAGGGTCAGTGCGGCCGAGGCCCTGGCCCATGCCTACTTC
AGCCAGTACCACGACCCCGAAGATGAGCCTGAGGCCGAGCCCTACGATGAGAGCGTTGAG
GCCAAGGAGCGTACAGTGGAGGAGTGGAAGGAGCTCACCTACCAGGAGGTCCTCAGCTTC
AAGCCTGCAGAGCTGCCGCAGTCAGCCGGCGGCCTGGACATTGAGCAG
>Pika|ENSOPRG00000003561
------------------------------------------------------------
------------------------------------------------------------
------------------------------------------------------------
------------------------------------------------------------
------------------------------------------------------------
------------------------------------------------------------
------------------------------------------------------------
------------------------------------------------------------
------------------ATGTCAGCCCCTCGCGCTGGCTTCTAC---------------
------------------------------------------------------------
------------------------CGGCAAGAGCTAAACAAGACGGTGTGGGAGGTGCCG
CAGAGGCTGCAGGGGCTGCGCCCGGTGGGCTCCGGCGCCTACGGCTCG---------GTC
TGCTCGGCGTACGACACGCGGTTGCGCCAAAAGGTGGCGGTGAAGAAGCTTTCGCGGCCC
TTCCAGTCGCTGGTGCACGCGCGCAGGACCTACCGCGAGCTGCGGCTGCTCCGGCACCTG
AAGCACGAGAACGTC---ATCGGGCTGCTGGACGTGTTCACACCGGCCACGTGCGTCGAG
GACTTTAGCGAAGTGTACCTGGTGACCACCTTGATGGGCGCCGACCTAAACAACATCGTC
AAGTGCCAGGCTCTGAGCGATGAGCACGTGCAATTCTTGGTGTACCAGCTGCTGCGCGGG
CTGAAG---------------------TATATCCACTCGGCCGGGATCGTCCACCGGGAC
CTGAAGCCCAGCAACGTGGCGGTGAATGAAGACTGTGAGCTCAGGATC------------
---------------------------CTGGACTTT------------------------
---------------------------------------GGACTAGCCCGCCAGGCTGAT
GAGGAGATGACTGGATATGTGGCCACGCGCTGGTACCGCGCCCCGGAAATCATGCTCAAC
TGGATGCACTACAACCAGACAGTGNNNNNN---------------NNNNNNNNNNNNNNN
NNNNNNNNNNNNNNNNNNNNNNNNNNNNNNNNNNNNNNNNNNNNNNNN------------
NNN------------------------------------------NNN------------
---NNNNNNNNNNNNNNNNNNNNNNNNNNNNNNNNNNNNNNNNNNNNNNNNNNNNNNNNN
NNNNNNNNNNNNNNNNNNGCCCGGACCTACATCCAGTCCTTGCCACCCATGCCACAGAAG
GACCTTGGAACCATCTTTCGCGGAGCCAACCCCCTGGCCATAGACCTTCTGGGGAGGATG
CTGGTCCTGGACAGCGACCGGAGGGTCAGTGCGGCCGAGGCACTAGCCCACGCTTACTTC
AGCCAGTACCATGACCCTGACGATGAGCCTGAGGCCGAGCCCTACGACGAGAGCGTGGAG
GCTGCAGAGCACACTGTGGAGGAGTGGAAGGAACTCACCTACCAGGAGGTTCTCAGCTTT
AAGCCCCCGGAACCAGCACAGCCACCTGGCAGCCTGGACATGGAGCAG
>Platypus|ENSOANG00000011226
------------------------------------------------------------
------------------------------------------------------------
------------------------------------------------------------
------------------------------------------------------------
------------------------------------------------------------
------------------------------------------------------------
------------------------------------------------------------
------------------------------------------------------------
------------------------------------------------------------
------------------------------------------------------------
------------------------------------------------------------
------------------------------------------------------------
---TCGGCATATGATACCCAGACCCGGAAGAAGGTGGCGGTGAAGAAGCTCTCCCGGCCT
TTCCAGTCCCTCGTCCACGCCAGGAGGACTTACCGCGAGCTGAGGCTGCTGAAACACATG
AAGCATGAAAACGTC---ATCGGCCTGCTGGACGTCTTCACCCCGGCCTCCTCCATTGAT
ACCTTCAACGAAGTGTACCTGGTGACCAACCTGATGGGGGCCGACCTGAACAACATCGTC
AAGTGCCAGAAGCTGACGGACGACCACATCCAATTCCTCGTCTATCAGCTTCTCCGGGGC
CTGAAG---------------------TACATCCACTCGGCGGGGATAATCCACAGGGAC
CTGAAGCCCAGCAACCTGGCTGTGAACGAGGACTGTGAACTGCGGGTAGGGACCCTCGCC
CTCGGAGTCATCCCGTCCTGGGGCCTGCTGAGCTTCCGACACGCGGACCCCCACTCTGCC
AGCCCAATCCCGGCCCCCATCAAGATCCACATTCCCCTCTCTCTGGCA------------
------------------------------------------------------------
---------------------GTGGACATC---------------TGGTCAGTTGGCTGT
ATCATGGCGGAGCTCCTGAAGGGCGAAGCCCTCTTCCCCCCCCAGCCA------------
GAC------------------------------------------ATC------------
---GACCAGCTCAAGAGGATCATGGAGGTGGTGGGGACGCCCAGCTCGGAGCTGCTGAAG
AAGATCTCGTCTGAACATGCCAGGAAATACATCGAGTCTCTGCCACATATGCCAGAGCAG
GATCTGAAGCGGGTGTTTCGAGGGGCCAATCCACTTGCTGTGGACCTCCTGGAGAAGATG
CTGGTGCTGGACAGCGAACGGAGGGTCAGCGCGGCCGAGGCTCTGGCTCACGCTTACTTC
GCCCAGTACCACGACCCCGAGGATGAGCCCGAGGCCGAGCCCTACGACGAGACCATCGAG
AACAAGGAGAGGACAGTGGACGAGTGGAGAGAGCTCACGTATGGGGAGGTGGTCAGCTTC
AAGCCTCCAGACGTCAAACTG------GACACCCTGGAGATCGAGCCG
>Rat|ENSRNOG00000006984
------------------------------------------------------------
------------------------------------------------------------
------------------------------------------------------------
------------------------------------------------------------
------------------------------------------------------------
------------------------------------------------------------
------------------------------------------------------------
------------------------------------------------------------
------------------ATGTCGGGTCCGCGCGCGGGATTCTAC---------------
------------------------------------------------------------
------------------------CGGCAAGAGCTGAACAAAACAGTATGGGAGGTGCCG
CAGCGGCTGCAGGGCCTACGCCCGGTGGGCTCCGGCGCCTACGGCTCG---------GTC
TGTTCGGCCTACGACGCACGGCTGCGCCAGAAGGTGGCTGTGAAGAAGCTGTCTCGCCCT
TTCCAATCGCTGATCCACGCGAGGAGGACATACCGTGAGCTACGCCTACTCAAACACCTG
AAGCACGAGAACGTC---ATAGGACTTTTGGACGTCTTCACGCCGGCCACATCCATCGAG
GATTTCAGCGAAGTGTACCTCGTGACCACCCTGATGGGCGCTGACCTGAATAACATCGTC
AAGTGTCAGGCCCTGAGCGATGAGCATGTTCAGTTCCTTGTCTACCAGCTGCTGCGTGGG
CTGAAG---------------------TATATCCACTCGGCGGGCATCATCCACCGGGAC
CTGAAGCCCAGCAATGTAGCAGTGAATGAGGACTGCGAGCTGAGGATC------------
---------------------------CTGGACTTT------------------------
---------------------------------------GGGCTGGCACGCCAGGCTGAT
GAGGAGATGACTGGATATGTGGCCACACGGTGGTACCGGGCTCCAGAGATCATGCTGAAC
TGGATGCACTACAACCAGACAGTGGACATC---------------TGGTCTGTGGGCTGC
ATCATGGCTGAGCTGCTCCAAGGAAAGGCCCTCTTTCCTGGAAATGAC------------
TAC------------------------------------------ATC------------
---GACCAGCTGAAGCGGATCATGGAGGTGGTGGGCACACCCAGCCCTGAGGTTCTGGCA
AAGATATCCTCGGAGCATGCCCGGACATACATCCAGTCTCTGCCTCCCATGCCCCAGAAG
GACCTCAGCAGTGTCTTCCATGGGGCCAACCCTCTGGCTGTAGACCTCCTTGGAAGAATG
CTGGTGCTAGACAGTGACCAGAGAGTCAGTGCGGCCGAAGCCTTGGCCCATGCATACTTC
AGCCAGTACCATGACCCTGACGACGAGCCAGAGGCCGAGCCCTATGATGAAAGTGTTGAG
GCCAAGGAGCGCACCCTGGAGGAGTGGAAGGAGCTTACTTACCAGGAAGTCCTTAGCTTC
AAGCCCCTGGAAACATCGCAGCTCCCTGGCACCCATGAAATTGAGCAG
>Squirrel|ENSSTOG00000015274
------------------------------------------------------------
------------------------------------------------------------
------------------------------------------------------------
------------------------------------------------------------
------------------------------------------------------------
------------------------------------------------------------
------------------------------------------------------------
------------------------------------------------------------
------------------------------------------------------------
------------------------------------------------------------
------------------------------------------------------------
------------------------------------------------------------
---TCAGCCTACGACTCACGGCTGCGCCAGAAGGTGGCAGTGAAAAAGCTGTCGCGCCCC
TTCCAGTCGCTGATCCACGCGCGGAGGACCTACCGCGAGCTGCGGCTGCTCAAACACCTG
AACCACGAGAACGTC---ATTGGGCTTCTGGACGTCTTCACACCGGCCACCTCCATCGAG
GACTTCAGCGAAGTGTACTTGGTGACCACCCTCATGGGCGCCGACCTGAACAATATCGTT
AAGTGCCAGGCGCTGAGCGATGAGCATGTCCAGTTCCTGGTTTACCAGCTGCTGCGTGGG
CTGAAG---------------------TACATCCATTCGGCCGGGATCATCCACCGGGAC
CTGAAGCCCAGCAACGTGGCGGTGAACGAGGACTGCGAGCTCAGGATC------------
---------------------------CTGGACTTT------------------------
---------------------------------------GGGCTGGCACGCCAGGCAGAT
GAGGAGATGACGGGATACGTGGCCACACGCTGGTACCGGGCGCCCGAGATCATGCTCAAT
TGGATGCATTACAATCAGACAGTGGACATC---------------TGGTCTGTGGGTTGC
ATCATGGCTGAATTGCTCCAGGGAAAAGCCCTCTTCCCAGGGAGTGAC------------
TAC------------------------------------------ATT------------
---GACCAGCTGAAGCGCATCATGGAAGTGGTGGGCACACCCAGCCCTGAGGTTCTGGCA
AAGATATCCTCGGAGCATGCCCGGACATACATCCAGTCCTTGCCCCCCATGCCCCAGAAG
GACCTCAACAGCATCTTTCAGGGAGCCAACCCCCTGGCTGTAGACCTTCTTGGAAGGATG
CTGGTGCTGGACAGTGACCAGAGGGTCAGTGCAGCTGAGGCACTGGCCCATGCGTATTTC
AGCCAGTACCACGACCCAGATGATGAGCCAGAGGCTGAGCCCTATGATGAAAGCATTGAG
GCCACGGAGCGCACGGTGGAGGAGTGGAAGGAGCTCACTTACCAGGAAGTCCTCAGCTTC
AAGCCCCCAGAGCCACCGCAGCCGAGTGGCAGCCTGGAGATTGAGCAA
>Tas_devil|ENSSHAG00000009776
------------------------------------------------------------
------------------------------------------------------------
------------------------------------------------------------
------------------------------------------------------------
------------------------------------------------------------
------------------------------------------------------------
------------------------------------------------------------
------------------------------------------------------------
------------------------------------------------------------
------------------------------------------------------------
------------------------------------------------------------
------------------------------------------------------------
---TCGGCATATGATACCCGCACTCGGCAAAAAGTAGCTGTGAAGAAACTGTCCCGTCCC
TTCCAGTCGTTGGTCCACGCCAGGAGGACGTACCGGGAGCTACGGCTGCTGAAGCACATG
AAACATGAAAATGTC---ATCGGCCTCCTGGATGTCTTCACGCCAGCCACATCTATAGAA
AACTTCAACGAAGTGTACCTCGTGACCACCCTGATGGGGGCTGACCTGAACAACATTGTC
AGGTGCCAGAAGCTAACTGATGAACATATCCAGTTCCTGGCATACCAGCTGCTGCGGGGG
CTGAAG---------------------TACATCCACTCGGCCGGAATCATCCACAGAGAC
CTGAAACCCAGTAACCTGGCTGTGAATGAGGACTGCGAGCTGAGGATC------------
---------------------------TTGGACTTC------------------------
---------------------------------------GGGCTGGCCCGCCAGACAGAT
GATGAGATGACAGGCTACGTTGCCACGCGCTGGTATCGCGCCCCTGAGATCATGCTCAAC
TGGATGCATTACAACCAGACAGTGGACATA---------------TGGTCTGTGGGCTGC
ATCATGGCGGAACTCTTGAAGGGGAAGGCCCTTTTCCCTGGAAATGACTGTATCCTTGGA
TAC------------------------------------------ATT------------
---GACCAGCTCAAACGGATCATGGAGGTGGTTGGGACCCCCAGCTCTGAACTGCTGAAG
AAGATCTCGTCTGAACACGCTCGAAAATACATTGAGTCCCTGCCCCACATGCCCCAGAAG
GACCTGAGAAGCATCTTCCGAGGAGCCAACCCCCTTGCCGTGGACCTGCTGGAGAAGATG
CTGGTCCTGGACAGTGACCGGCGGGTCAGCGCCACGGAGGCCCTGGCACACCCCTACTTT
GCCCAATACCACGATCCCGAGGATGAGCCCGAGGCAGAGCCCTATGACGAGAGCATCGAG
AACAAAGAAAGGACCATTGAGGAGTGGAAGGAGCTCACCTACGAAGAGGTCATCAGCTTC
AAGGCCCCCGAGCTGCCGATG------GACGGCCTGGAGATTGAGCCG
>Turkey|ENSMGAG00000008092
------------------------------------------------------------
------------------------------------------------------------
------------------------------------------------------------
------------------------------------------------------------
------------------------------------------------------------
------------------------------------------------------------
------------------------------------------------------------
------------------------------------------------------------
------------------------------------------------------------
------------------------------------------------------------
------------------------------------------------------------
------------------------------------------GGACTTTCTTTTTCTTGT
AGTTCAGCTTATGATACCAAAACAAGACAGAAGGTGGCAGTAAAAAAGCTTTCAAGGCCT
TTCCAATCACTTATACACGCAAGGAGGACCTACCGAGAGCTCAGGTTGCTGAAGCACATG
AAGCATGAGAATGTT---ATAGGATTGCTGGACGTTTTTACACCTGCAACATCAATAGAA
AATTTTAATGAAGTGTATCTTGTGACAAATTTAATGGGTGCTGACCTAAATAACATTGTG
AAGTGCCAGAAGTTAACAGATGACCATATACAGTTTCTTATATATCAGTTACTTCGAGGA
CTTAAG---------------------TATATTCACTCAGCTGGAATCATCCACAGGGAC
CTGAAGCCCAGTAACTTAGCTGTAAATGAAGACTGTGAATTGAGGATT------------
---------------------------TTAGACTTT------------------------
---------------------------------------GGTTTAGCTCGACAAACCGAT
GATGAAATGACAGGCTACGTTGCAACAAGATGGTACAGAGCTCCAGAAATCATGTTGAAC
TGGATGCACTACAATCAAACAGTTGACATC---------------TGGTCTGTTGGATGC
ATCATGGCAGAGTTATTGAAAGGGAAGGCCCTGTTTCCAGGAGATGAT------------
TAT------------------------------------------ATT------------
---GATCAACTAAAGAGAATAATGGAAGTTGTGGGTACACCCAGTTCTGAACTTCTGAAG
AAGATATCATCAGAACACGCAAGAAAGTACATTGAATCTCTTCCACATATGCCTCAACAG
GATTTGAAAGCAGTATTTCGTGGTGCCAATCCATTAGCGGTAGACCTTCTTGAGAAGATG
CTGATACTGGACAGTGATAAACGAATTACTGCCTCTGCAGCCCTTGCACATCCATACTTT
GTACAGTATCACGATCCGGATGATGAACCTGAGGCTGAGCTCTATGATGAGTCAATAGAG
AATAAAGAGCGAACCATAGAAGAGTGGAAAGAACTTACCTATGAAGAAGTGATGAGCTTT
AAACCACCTGACCTGAAAATG------GATAGCCTGGAAATAGAACAG
>Wallaby|ENSMEUG00000001871
------------------------------------------------------------
------------------------------------------------------------
------------------------------------------------------------
------------------------------------------------------------
------------------------------------------------------------
------------------------------------------------------------
------------------------------------------------------------
------------------------------------------------------------
------------------------------------------------------------
------------------------------------------------------------
------------------------------------------------------------
------------------------------------------------------------
---TCTGCATATGACACACGCACTCGTCAAAAGGTGGCTGTGAAGAAGCTGTCCCGGCCC
TTCCAGTCATTGGTCCATGCCAGGCGGACATACCGGGAGCTACGGTTGCTCAAGCATATG
AAACATGAAAACGTC---TCCTCACTACTGGAC------CCCCCCGCC------------
------------TTGTACCTTGTGACCACCCTGATGGGAGCTGACCTGAACAACATCGTC
AGGTGCCAGAAGCTAACAGATGAACACATTCAATTCCTGGCATATCAGCTACTTCGAGGG
CTGAAG---------------------TACATCCATTCGGCTGGAATCATCCACAGAGAC
CTGAAACCCAGTAACTTGGCTGTGAATGAGGACTGTGAGCTGAGGATC------------
---------------------------CTGGACTTT------------------------
---------------------------------------GGGCTGGCCCGCCAAACAGAT
GATGAAATGACGGGCTATGTGGCCACACGCTGGTATCGTGCCCCTGAGATCATGCTCAAC
TGGATGCATTACAACCAGACAGTGGACATA---------------TGGTCTGTGGGCTGC
ATCATGGCAGAGCTCTTGAAGGGGAAGGCCTTGTTCCCTGGAAATGAC------------
TAC------------------------------------------ATT------------
---GACCAACTCAAACGGATCATGGAGGTGGTTGGGACCCCCAGCTCTGAGCTTCTGAAG
AAGATCTCATCAGAACACGCCCGAAAATACATCGAGTCCCTGCCCCACATGCCCCAGAAG
GATCTGAGAAGCATCTTCCGAGGAGCCAACCCCCTG------GATCTGCTGGAGAAAATG
CTGGTCTTGGACAGTGACCGGAGGGTCAGTGCCACAGAGGCCCTGGCACACCCCTACTTT
GCCCAGTACCATGACCCAGAAGACGAACCAGAGGCTGAGCCCTATGATGAGAGTATTGAG
AACAAAGAGAGGACCATTGAGGAGTGGAAGGAACTCACCTATGAAGAGGTCACCAGCTTC
AAGGCCCCTGAGCTGCCAATG------GATGGCCTGGAGATTGAGCCA
>Human|ENSG00000185386
------------------------------------------------------------
------------------------------------------------------------
------------------------------------------------------------
------------------------------------------------------------
------------------------------------------------------------
------------------------------------------------------------
------------------------------------------------------------
------------------------------------------------------------
------------------ATGTCGGGCCCTCGCGCCGGCTTCTAC---------------
------------------------------------------------------------
------------------------CGGCAGGAGCTGAACAAGACCGTGTGGGAGGTGCCG
CAGCGGCTGCAGGGGCTGCGCCCGGTGGGCTCCGGCGCCTACGGCTCC---------GTC
TGTTCGGCCTACGACGCCCGGCTGCGCCAGAAGGTGGCGGTGAAGAAGCTGTCGCGCCCC
TTCCAGTCGCTGATCCACGCGCGCAGAACGTACCGGGAGCTGCGGCTGCTCAAGCACCTG
AAGCACGAGAACGTC---ATCGGGCTTCTGGACGTCTTCACGCCGGCCACGTCCATCGAG
GACTTCAGCGAAGTGTACTTGGTGACCACCCTGATGGGCGCCGACCTGAACAACATCGTC
AAGTGCCAGGCGCTGAGCGACGAGCACGTTCAATTCCTGGTTTACCAGCTGCTGCGCGGG
CTGAAG---------------------TACATCCACTCGGCCGGGATCATCCACCGGGAC
CTGAAGCCCAGCAACGTGGCTGTGAACGAGGACTGTGAGCTCAGGATC------------
---------------------------CTGGATTTT------------------------
---------------------------------------GGGCTGGCGCGCCAGGCGGAC
GAGGAGATGACCGGCTATGTGGCCACGCGCTGGTACCGGGCACCTGAGATCATGCTCAAC
TGGATGCATTACAACCAAACAGTGGATATC---------------TGGTCCGTGGGCTGC
ATCATGGCTGAGCTGCTCCAGGGCAAGGCCCTCTTCCCGGGAAGCGAC------------
TAC------------------------------------------ATT------------
---GACCAGCTGAAGCGCATCATGGAAGTGGTGGGCACACCCAGCCCTGAGGTTCTGGCA
AAAATCTCCTCAGAACACGCCCGGACATATATCCAGTCCCTGCCCCCCATGCCCCAGAAG
GACCTGAGCAGCATCTTCCGTGGAGCCAACCCCCTGGCCATAGACCTCCTTGGAAGGATG
CTGGTGCTGGACAGTGACCAGAGGGTCAGTGCAGCTGAGGCACTGGCCCACGCCTACTTC
AGCCAGTACCACGACCCCGAGGATGAGCCAGAGGCCGAGCCATATGATGAGAGCGTTGAG
GCCAAGGAGCGCACGCTGGAGGAGTGGAAGGAGCTCACTTACCAGGAAGTCCTCAGCTTC
AAGCCCCCAGAGCCACCGAAGCCACCTGGCAGCCTGGAGATTGAGCAG
