# Supplementary material for: Adaptive Evolution in TRIF Leads to Discordance between Human and Mouse Innate Immune Signaling
Source: Genome Biol Evol. 2021 Dec 6;13(12):evab268. doi: 10.1093/gbe/evab268 (PMC8691055; doi:10.1093/gbe/evab268)
Supplement: evab268_Supplementary_Data [file evab268_supplementary_data.zip › TNF.best.fas]

>Armadillo|ENSDNOG00000042888
ATGAGCACAGAAAGCATGATCCGGGATGTGGAGCTGGCCGAGGAGGCGCTCCCCAAGAAA
GTG---GGGCCCCAGGGCTCCAGGCGGTGCTGGTGCCTCAGCCTCTTCTCCTTCCTGCTC
GTCGCAGGGGCCACCGCGCTTTTCTGCCTGCTGCAGTTTGGGGTGATCGGCCCCCAGCGG
GACGAGCAG---------------CTCCCCAGTGGCTTCCACCTCAACAGC---------
CCCCTGGCGCAG------ACCCTGAGTGAGTGTCCCCGCACTCCTGACTCTGGCTTCGGG
CCGGGGCGGCGGCCGTGGGGCGGAGGCCGTGGGGGCCCATTCCAGCGGGGGCAGAGGAGG
GGGTCGGTGTGGGGGCGTCTTCTGGGAGGTCTGAGGGTCTCACCCTCTTCTCCTCCCTCC
TCAGGATCGTCCTCCCGGGCCCCGAGC---GACAAGCCCGTCGCCCACGTCGTAGCG---
GACCCCGAGGCCGAGGGCCGGCTGCGGTGGCTGAGCCGGCGCGCCAACACGCTGCTGGCC
AACGGCGCGGCGCTGACCGACAACCAGCTGGTGGTGCCGGCCGACGGGCTCTACCTCGTC
TACTCGCAGCTGCTCTTCACCGGCCAGGGCTGC---------------------------
------------------------------------------------------------
------------------------------------------------------------
------------------------------------------------------------
------------------------------------------------------GCCCCC
>Bushbaby|ENSOGAG00000010252
ATGAGCACCGAGAGCATGATCCGGGACGTGGAGGTGGCCGAAGAGGAGCTTCCCAAGAAG
GCAGGGGGGCCCCAGGGCTCCAGGCGCTGCTTGTGCCTCAGCTTGTTCTCCTTCCTGCTC
GTGGCAGGAGCTACCATGCTCTTCTGCCTCCTGCACTTCGGGGTGATCGGCCCCCAGAGG
GAAGAG------------------CTCCCCAGTGTCTTCCATCTAATCAATGCCAAT---
CCTCTGGCCCAG------ACACTCAGA---------------------------------
------------------------------------------------------------
------------------------------------------------------------
------TCATCCTCCCGAACCCCAAGT---GACAAGCCTGTAGCCCATGTTGTAGCA---
AACCCCCAAGCTGAAGGGCAGCTGCAGTGGCTAAGCCAGCGTGCCAATGCCCTCCTGGCC
AATGGTGTGAAGCTGACAGACAACCAGCTGGTGGTTCCATCAGACGGGCTGTACCTCATC
TACTCCCAGGTCCTCTTCAAAGGCCAAGACTGCCCT---TCTACCCATGTGCTCCTCACT
CACACCATCCGCCGCTTTGCTGTCTCCTACCAGGACAAGGTCAACCTCCTCTCTGCCATC
AAGAGCCCCTGCCAGAGGGAGACTCTGGAGGAGGCTGAGGCCAAGCCCTGGTATGAGCCC
ATCTACCTGGGAGGGGTCTTCCAGCTGGAGAAGGGTGATCGACTCAGTGCCGAGATCAAT
CGACCTGACTATCTTGACTTTGCTGAGTCCGGGCAGGTCTACTTTGGGATTATTGCCCTG
>Cat|ENSFCAG00000004499
ATGAGCACTGAAAGCATGATCCGGGACGTGGAGCTGGCCGAGGAGGCACTCCCCAAGAAG
GCAGGGGGCCCCCAGGGCTCCAGAAGGTGCTTGTGCCTCAGCCTCTTCTCCTTCCTCCTC
GTCGCAGGAGCCACCACACTCTTCTGCCTGCTGCACTTTGGAGTGATCGGCCCCCAGAGG
GAAGAG------------------CTCCCACATGGCCTGCAACTAATCAAC---------
CCTCTGCCCCAG------ACACTCAGA---------------------------------
------------------------------------------------------------
------------------------------------------------------------
------TCATCTTCTCGAACTCCGAGT---GACAAGCCAGTAGCCCATGTAGTAGCA---
AACCCCGAAGCTGAAGGGCAACTCCAGTGGCTGAGCCGGCGTGCCAATGCCCTCCTGGCC
AATGGCGTGGAGCTGACAGACAACCAACTGAAGGTGCCCTCAGACGGGCTGTACCTCATC
TACTCCCAGGTCCTCTTCACGGGCCAAGGATGTCCT---TCCACACATGTGCTCCTCACC
CACACCATCAGCCGCTTTGCCGTTTCCTACCAGACCAAGGTCAACCTCCTCTCTGCCATC
AAGAGCCCTTGCCAGAGGGAGACCCCAGAGGGGGCTGAGGCCAAGCCCTGGTATGAGCCC
ATCTACCTGGGAGGGGTCTTCCAACTGGAGAAGGGTGATCGACTCAGCGCTGAGATCAAT
CTGCCTGCCTATCTTGACTTTGCCGAGTCTGGGCAAGTCTACTTTGGAATCATTGCCCTG
>Chimpanzee|ENSPTRG00000017965
ATGAGCACTGAAAGCATGATCCGGGACGTGGAGCTGGCCGAGGAGGCGCTCCCCAAGAAG
ACAGGGGGGCCCCAGGGCTCCAGGCGGTGCTTGTTCCTCAGCCTCTTCTCCTTCCTGATC
GTGGCAGGCGCCACCACGCTCTTCTGCCTGCTGCACTTTGGAGTGATCGGCCCCCAGAGG
GAAGAG------------------TTCCCCAGGGACCTCTCTCTAATCAGC---------
CCTCTGGCCCAG------GCA---GGA---------------------------------
------------------------------------------------------------
------------------------------------------------------------
------TCATCTTCTCGAACCCCGAGT---GACAAGCCTGTAGCCCATGTTGTAGCA---
AACCCTCAAGCTGAGGGGCAGCTCCAGTGGCTGAACCGCCGGGCCAATGCCCTCCTGGCC
AATGGCGTGGAGCTGAGAGATAACCAGCTGGTGGTGCCATCAGAGGGCCTGTACCTCATC
TACTCCCAGGTCCTCTTCAAGGGCCAAGGCTGCCCC---TCCACCCATGTGCTCCTCACC
CACACCATCAGCCGCATCGCCGTCTCCTACCAGACCAAGGTCAACCTCCTCTCTGCCATC
AAGAGCCCCTGCCAGAGGGAGACCCCAGAGGGGGCTGAGGCCAAGCCCTGGTATGAGCCC
ATCTATCTGGGAGGGGTCTTCCAGCTGGAGAAGGGTGACCGACTCAGCGCTGAGATCAAT
CGGCCCGACTATCTCGACTTTGCCGAGTCTGGACAGGTCTACTTTGGGATCATTGCCCTG
>Cow|ENSBTAG00000025471
ATGAGCACCAAAAGCATGATCCGGGATGTGGAGCTGGCGGAGGAGGTGCTCTCCGAGAAA
GCAGGGGGCCCCCAGGGCTCCAGAAGTTGCTTGTGCCTCAGCCTCTTCTCCTTCCTCCTG
GTTGCAGGAGCCACCACGCTCTTCTGCCTGCTGCACTTCGGGGTAATCGGCCCCCAGAGG
GAAGAGCAG---------------TCCCCAGGTGGCCCCTCCATCAAC------AGC---
CCTCTGGTTCAA------ACACTCAGG---------------------------------
------------------------------------------------------------
------------------------------------------------------------
---------TCCTCTTCTCAAGCCTCAAGTAACAAGCCGGTAGCCCACGTTGTAGCC---
GACATCAACTCTCCGGGGCAGCTCCGGTGGTGGGACTCGTATGCCAATGCCCTCATGGCC
AACGGTGTGAAGCTGGAAGACAACCAGCTGGTGGTGCCTGCTGACGGGCTTTACCTCATC
TACTCACAGGTCCTCTTCAGGGGCCAAGGCTGCCCT---TCCACCCCCTTGTTCCTCACC
CACACCATCAGCCGCATTGCAGTCTCCTACCAGACCAAGGTCAACATCCTGTCTGCCATC
AAGAGCCCTTGCCACAGGGAGACCCCAGAGTGGGCTGAGGCCAAGCCCTGGTATGAACCC
ATCTACCAGGGAGGAGTCTTCCAGCTGGAGAAGGGAGATCGCCTCAGTGCTGAGATCAAC
CTGCCGGACTACCTGGACTATGCCGAGTCTGGGCAGGTCTACTTTGGGATCATCGCCCTG
>Dog|ENSCAFG00000000517
ATGAGCACTGAAAGCATGATCCGGGACGTGGAGCTGGCCGAGGAGCCGCTCCCCAAGAAG
GCGGGGGGCCCCCCGGGCTCCAGAAGGTGCTTCTGCCTCAGCCTCTTCTCCTTCCTCCTC
GTCGCAGGGGCCACCACACTCTTCTGCCTGCTGCACTTTGGAGTGATCGGCCCCCAGAGG
GAAGAG------------------CTCCCAAATGGCCTCCAACTAATCAGC---------
CCTCTTGCCCAG------ACAGTCAAA---------------------------------
------------------------------------------------------------
------------------------------------------------------------
------TCATCTTCTCGAACCCCAAGT---GACAAGCCAGTAGCTCATGTTGTAGCA---
AACCCCGAAGCTGAGGGGCAGCTCCAGTGGCTGAGCCGACGTGCCAATGCCCTCCTGGCC
AACGGCGTGGAGCTGACAGACAACCAGCTGATAGTGCCGTCAGATGGGTTGTACCTCATC
TACTCCCAGGTCCTCTTCAAGGGCCAAGGGTGCCCT---TCCACCCATGTGCTCCTCACC
CACACCATCAGCCGCTTCGCCGTCTCCTACCAGACAAAGGTCAACCTACTCTCTGCCATC
AAGAGCCCTTGCCAAAGGGAGACCCCAGAGGGGACCGAGGCCAAGCCCTGGTACGAGCCC
ATCTACCTGGGAGGGGTCTTCCAACTGGAGAAGGGTGATCGACTCAGCGCTGAGATCAAT
CTGCCTAACTATCTGGACTTTGCCGAGTCCGGGCAGGTGTACTTTGGAATCATTGCCCTG
>Dolphin|ENSTTRG00000014085
ATGAGCACTGAAAGCATGATCCGGGATGTGGAGCTGGCAGAGGAGGCGCTCTCCAAGACG
GCAGGGGGCTCCCAGGGTTCCGGAAGGTGCTTGTGTCTCAGCCTCTTCTCCTTCTTCCTG
GTCGCAGGAGGCACCACGCTCTTCTGCCTGCTGCACTTCGGGGTAATCGGCCCCCAGAGG
GAAGAG------------------TTCCCAACTGGCTACTCCATCATC------AGC---
CCTCTGGCTCAG------ACACTCAGA---------------------------------
------------------------------------------------------------
------------------------------------------------------------
---------TCATCTTCTAAAACCTCAAGTAACAAGCCCGTAGCCCATGTTGTAGCC---
AACCTCAGTACTCAGGGGCAGCTCCGGTGGCTGAACACATATGCCAACACCCTCCTGGCC
AACAGCGTGAAGCTGGAAGACAACCAGCTGGTGGTGCCGACGGATGGGCTGTACCTCATC
TACTCCCAGGTCCTCTTCAGGGGCCAAGGCTGCCCT---TCCACCCACTTGTTCCTCACC
CACACCATCAGCCGCATCGCTGTCTCCTACCCGACCAAGGTCAACCTCCTCTCTGCCATC
AAGAGTCCTTGCCAGAGGGAGACGCCAGAGGGGGCTGAGGCCAAGCCCTGGTACGAGCCC
ATCTACCAGGGAGGGGTCTTCCAGCTGGAGAAGGGTGATCGACTCAGTGCTGAGATCAAC
CTGCCCGACTATCTGGACTTTGCTGAGTCTGGGCAGGTCTACTTTGGGATCATTGCCCTG
>Elephant|ENSLAFG00000007834
ATGAGCACTGAAAGCATGATCCGGGACGTTGAGCTGGCCGAAGAGGCACTCCCCAAGAAG
GCAGGGGCCCCCCAGGACTCCAGACGGTGCCTGTGCCTCAGCCTTTTCTCCTTCCTGCTT
GTGGCAGGAGCCACCACGCTCTTCTGCCTGCTGCACTTCAGGGTGATCGGCCCCCAGGGG
GAAGAGCAG---------------TTCTCAGATGGATTCCATCTAATCAAC---------
CCCTTGGCCCAG------ACGCTCAGA---------------------------------
------------------------------------------------------------
------------------------------------------------------------
------TCATCTTCTCGAGATCCAAGT---GACAAGCCTGTAGCACACGTTGTAGCAGCA
AACCCCCAAACCGAGGGGCAACTTCAGTGGCTGAGCCGGCGTGCCAATACCCTCCTGGCC
AATGGTGTGGAGTTGATAGACAACCAGCTGATGGTGCCTTCCGATGGGCTGTACCTCATC
TACTCCCAGGTCCTCTTCAAGGGCCAAGGCTGTCCT---GCCACCCAAGTGCTCCTCACC
CACACCATCAGCCGTATCGCTGTCTCCTACAAGACCAAGGTCAACCTCCTCTCTGCCATC
AAGAGCCCCTGCCATAGGGAGACCCCAGAGGGGGCTGAGGCCAAGCCCTGGTATGAGCCC
ATCTACCTGGGAGGAGTCTTCCAGCTAGAGAAGGGTGATCGACTCAGCGCTGAGATCAAT
CTGCCTGACTATCTCGACTTTGCTGAGTCTGGGCAGGTCTACTTTGGGATCATTGCCTTA
>Ferret|ENSMPUG00000011389
ATGAGCACTGAAAGCATGATCCGGGATGTGGAGCTGGGCGAGGAGGCACTCCCCAAGAAG
GCAGGGGCCCCCAAGGGCTCCCGAAGGTGCTGGTGCCTCAGCCTCTTCTCCTTCCTCCTC
GTCGCAGGAGCCACCACACTGTTCTGCCTGCTGCACTTTGGAGTGATCGGCCCCCAGAGG
GAAGAG------------------CTGCCAGATGGCCTCCAACTAATCAAA---------
CCTCTGGCCCAG------ACAGTCAAA---------------------------------
------------------------------------------------------------
------------------------------------------------------------
------TCATCTTCTCGAACTCCAAGT---GACAAGCCTGTAGCTCATGTTGTAGCA---
AACCCTGAAGCTGAGGGGCAACTCCAATGGCTGAGCCGACGTGCCAATGCCCTCCTGGCC
AATGGTGTGGAGCTGACAGACAACCAGCTAATAGTGCCATCAGACGGGCTGTACCTTATC
TACTCGCAGGTCCTCTTCAAGGGCCGAGGATGTTCT---TCCACCAATGTGCTCCTTACC
CACACCATCAGCCGCTTCGCCGTCTCCTACCAGACCAAGGTCAACCTCCTGTCTGCCATC
AAGAGCCCTTGCCAAAGGGAAACCCCAGAGGGGACTGAGGCCAAGCCCTGGTACGAGCCC
ATCTACCTGGGAGGGGTCTTCCAACTGGAGAAGGGGGATCGACTCAGCGCTGAGATCAAC
CTGCCTGCCTATCTCGACTTTGCCGAATCCGGGCAGGTCTACTTTGGAATCATTGCCCTG
>Gibbon|ENSNLEG00000006117
ATGAGCACTGAAAGCATGATCCGGGACGTGGAGCTGGCTGAGGAGGCGCTCCCCAAGAAG
ACAGGGGGGCCCCAGGGCTCCAGGCGGTGCTTTCTCCTCAGCCTCTTCTCCTTCCTGCTC
GTGGCAGGCGCCACCACGCTCTTCTGCCTGCTGCACTTTGGAGTGATCGGCCCACAGAGG
GAAGAG------------------TTCCCCAAGGACCTCCCTCTAATCAGC---------
CCTCTGGCCCAG------GCAGTCAGA---------------------------------
------------------------------------------------------------
------------------------------------------------------------
------TCATCTTCTCGAACCCCGAGT---GACAAGCCTGTAGCCCATGTTGTAGCA---
AACCCTCAAGCTGAGGGGCAGCTCCAGTGGCTGAACCGCCGGGCCAATGCCCTCCTGGTC
AATGGCGTGCAGCTGACAGATAACCAGCTGGTGGTGCCATCAGAGGGCCTGTACCTCATC
TACTCCCAGGTCCTCTTCAAGGGCCAAGGCTGCCCC---CCCACCCATGTGCTCCTCACC
CACACCATCAGCCGCATCGCCGTCTCCTACCAGACCAAGGTCAACCTCCTCTCTGCCATC
AAGAGCCCCTGCCAGAGGGAGACCCCAGAGGGGGCTGAGGCCAAGCCCTGGTATGAGCCC
ATCTATCTGGGAGGGGTATTCCAGCTGGAGAAGGGTGATCGACTCAGCGCTGAGATCAAT
CGGCCTGACTATCTCGACTTTGCCGAGTCTGGGCAGGTCTACTTCGGGATCATTGCCCTG
>Gorilla|ENSGGOG00000006018
ATGAGCACTGAAAGCATGATCCGGGACGTGGAGCTGGCCGAGGAGGCGCTCCCCAAGAAG
ACAGGGGGGCCCCAGGGCTCCAGGCGGTGCTTGTTCCTCAGCCTCTTCTCCTTCCTGATC
GTGGCAGGCGCCACCACGCTCTTCTGCCTGCTGCACTTTGGAGTGATCGGCCCCCAGAGG
GAAGCG------------------TTCCCCAGGGACCTCTCTCTAATCAGC---------
CCTCTGGCCCAG------GCAGTCAGA---------------------------------
------------------------------------------------------------
------------------------------------------------------------
------TCATCTTCTCGAACCCCGAGT---GACAAGCCTGTAGCCCATGTTGTAGCA---
AACCCTCAAGCTGAGGGGCAGCTCCAGTGGCTGAACCGCCGGGCCAATGCCCTCCTGGCC
AATGGCGTGGAGCTGAGAGATAACCAGCTGGTGGTGCCATCAGAGGGCCTGTACCTCATC
TACTCCCAGGTCCTCTTCAAGGGCCAAGGCTGCCCC---TCCACCCATGTGCTCCTCACC
CACACCATCAGCCGCATCGCCGTCTCCTACCAGACCAAGGTCAACCTCCTCTCTGCCATC
AAGAGCCCCTGCCAGAGGGAGACCCCAGAGGGGGCTGAGGCCAAGCCCTGGTATGAGCCC
ATCTATCTGGGAGGGGTCTTCCAGCTGGAGAAGGGTGACCGACTCAGCGCTGAGATCAAT
CGGCCCGACTATCTCGACTTTGCCGAGTCTGGGCAGGTCTACTTTGGGATCATTGCCCTG
>Guinea_pig|ENSCPOG00000002343
ATGAGCACAGAAAGCATGATCCGGGACGTGGAGCTCGCAGAGGAGCAGCTCCCCAAGAAG
GCAGGGGGCCCCCAGGGCTCCAGGCGGTGCTGGTGCCTCAGCCTCTTCTCCTTCCTGCTG
GTGGCAGGGGCCACCACGCTCTTCTGCCTGCTGCACTTTGGGGTGATCGGCCCCCAGCGG
GAAGAGCAG---------------TTCTCCAGTGGCCCCCCCTTC---AGA---------
CCCCTGGCCCAGACGCTCACACTCAGA---------------------------------
------------------------------------------------------------
------------------------------------------------------------
------TCAGCTTCTCAAAACGATAAT---GACAAGCCGGTGGCTCATGTTGTGGCA---
AACCAGCAAGCAGAGGAGGAGCTGCAGTGGCTCAGCAAGCGTGCTAACGCCCTCCTGGCC
AATGGCATGGGCCTGAGCGACAACCAGCTGGTGGTGCCTTCGGATGGGCTGTACCTCATC
TACTCCCAGGTCCTCTTCAAGGGCCAAGGCTGCCCC---TCC---TACCTGCTTCTCACC
CATACCGTCAGCCGCTTGGCCGTCTCCTACCCGGAAAAGGTCAACCTTCTCTCTGCCATC
AAGAGTCCCTGCCAGAAGGAGACCCCAGAAGGGGCTGAGCGCAAGCCCTGGTATGAACCC
ATCTACCTGGGAGGCGTCTTCCAGCTGCAGAAGGGTGACCGGCTCAGCGCTGAGGTCAAC
CTGCCTCAGTACCTTGACTTTGCCGATTCCGGGCAGATCTACTTTGGGGTCATTGCCCTG
>Hedgehog|ENSEEUG00000003375
ATGAGCACAGAAAGCATGATCCGGGACGTGGAGCTGGCTGAGGAGTCACTCCCCAAGAAG
GCAGGGGGCCCTCAGGGCTCCAGAAGATGTTTATGCTTCAGCCTCTTCTCTTTCTTCCTC
GTGGCAGGAGCCACCACTCTGTTCTGTCTGCTTCACTTCGGGGTAATCGGTCCCCAGAGG
GATGAG------------------TTTCCAGACAACATCCAGCTAAAC------AAC---
GCTCTGGCCCAG------ACACTCAGA---------------------------------
------------------------------------------------------------
------------------------------------------------------------
---------TCTTCTCGAACACAGAGT---GACAAGCCTGTAGCCCATGTTGTAGCA---
AGCATCAAATCTGAGGGACAGCTGCTATGGGAGAGTGAGGTTGCAAATGCCCTCCTAGCC
AATGGCATGAAACTGACAGACAACCAGCTGGTGGTACCATTGGATGGACTGTATCTCATC
TACTCTCAGGTCCTCTTCAAGGGCCAAGGCTGCCCT---TCCACCCATGTATTCCTTACC
CACAACATCAAACGATACGCTGTCTCCTACCAGAAAGATGTCAACCTCCTGTCTGCCATC
AAGAGCCCTTGCCAGAGTGAGACCCCAGAGGGGGCTGAAGCCAGACCCTGGTATGAGCCC
ATCTACCTGGGAGGGGTTTTCCAGCTGGAGAAGGGTGATCGACTCAGTGCAGAGATCAAC
CTGCCCGACTACCTTGATTTTGATGAGTCTGGGCAGGTCTATTTTGGGATCATCGCCCTG
>Horse|ENSECAG00000001174
ATGAGCACTGAAAGCATGATCCGAGATGTGGAGCTGGCAGAGGAGGAGCTCGCCAAGAAG
GCAGGGGGCCCCCAGGGCTCCAGACGGTGCTTGTGCCTCAGCCTCTTCTCCTTCCTCCTT
GTCGCAGGAGCCACCACGCTCTTCTGCCTGCTGCACTTTGGGGTGATCGGCCCCCAGAGG
GAAGAGCAG---------------TTACCGAATGCCTTCCAGTCAATC------AAC---
CCTCTGGCCCAG------ACACTCAGA---------------------------------
------------------------------------------------------------
------------------------------------------------------------
------TCATCTTCTCGAACCCCAAGT---GACAAGCCTGTAGCCCATGTTGTAGCA---
AACCCCCAAGCCGAGGGGCAGCTCCAGTGGCTGAGTGGGCGTGCAAATGCCCTCCTGGCC
AATGGCGTGAAGCTGACAGACAACCAGCTGGTGGTACCATTGGATGGGCTGTACCTCATC
TACTCCCAGGTCCTCTTCAAAGGCCAAGGCTGCCCT---TCCACCCATGTGCTCCTCACC
CACACCATCAGCCGCTTAGCTGTCTCCTACCCGTCCAAGGTCAACCTCCTCTCTGCCATC
AAGAGCCCTTGCCACACGGAGTCCCCAGAGCAGGCTGAAGCCAAGCCCTGGTATGAGCCC
ATCTACCTGGGAGGAGTCTTCCAGCTGGAGAAGGGTGATCAACTCAGCGCTGAGATCAAT
CAGCCCAACTATCTCGACTTTGCGGAGTCCGGGCAGGTCTACTTTGGGATCATTGCCCTG
>Hyrax|ENSPCAG00000007543
ATGAGCACTGAAACCATGATCCGTGATGTGGAGCTGGCCGAGGAGGCTGTCTCCAAGAAG
GCAGCGGCCTCCCAGGGCTCCAGACGCTTCCTGGGCCTCAGTCTCTTCTCCTTCCTGCTT
GTGGCAGCAGCCACCACCCTCTTCTGTCTGCTGCATTTCGGGGTGATCGGTCCCCAAGGG
GAAGAG------------------TTACCAGATGACCTCTCTCCAATCAAG---------
CCATTGGCTCAGACACTC------------------------------------------
------------------------------------------------------------
------------------------------------------------------------
------AGATCTTCTCAAAACCCAACT---GACAAGCCTGTAGCCCACCTTGTAGCA---
AACCTCCAAGACATGGGGCAACTACAGTGGGTGAGCGGGCGTGACAATGCCCTCCTGGCC
AATGGTATGAAACTGGTAAACAACAAGCTGGTGGTGCCCTCCAACGGGCTGTACCTCGTC
TACTCCCAGGTCCTCTTCAAGGGCCGAGGCTGCCCTACCTCC---CAGCTGCTCCTCACC
CACGCGGTCAGCCGTATAACTACTTCCTACGAGAACAAGATTAACCTCCTCTCTGCCATC
AAGAGCCCCTGCCGTAGGGAGACCCCGGAGGGGGCTGAGACCAAGCCCTGGTATGAGCCC
ATCTATCTGGGAGGAGTCTTTCAGCTGGAGAAGGGTGACCAACTCAGTGCTGAGGTCAAT
CTGACTCAGTATATTGACCTTGCCGAGTCCGGGCAGGTCTACTTTGGGATCGTCGCTTTA
>K_rat|ENSDORG00000012458
ATGAGCACTGAAAGCATGATCCAGGACATGGAACTGGCAGAGGAGACACTGCCCAAGAAG
---CTAAGCTCCCAGAGGTCCAGAAGGTATCTGTGCCTCAGCCTCTTCTCCTTCCTGCTT
GTGGCAGGAGCCACCACGCTTTTCTGCCTGTTGCACTTCGGAGTGATCGGCCCCCAGCGA
GAAGAG------------------TACCAGAATGGCCTCCCTAGCATCAAT---------
CCACTGGCCCATACCCTCGAACTTAGA---------------------------------
------------------------------------------------------------
------------------------------------------------------------
------TCCTCTTCTCAAATGGCAAGT---GACAAGCCTGTAGCCCATGTCGTAGCG---
GACCAACGAGTGCAAGAGCAGCTGCAGTGGCTGAGCCGACGTGCCAATGCCCTGCTGGCC
AATGGCATGGAACTGATAGACAACCATCTGGTGGTGCCATCTAACGGGCTGTACCTCGTC
TACTCACAAGTTCTCTTCAAGGGCCGAGGCTGCTCC---TCT---TTCCTCGTCCTTACC
CACACCGTCGGCCGCTTTGCCACCTCCTACCCGGAAAAAGTTAACCTCCTTTCTGCCATC
AAGAGCCCGTGCCAGAAGGAGATCCCAGAGGGGCCTGAGCTCAAGCCCTGGTATGAGCCC
ATTTACCTAGGAGGGGTCTTCCAGCTGGAAAAGGGTGACCGACTTAGCGCTGAGGTCAAT
CTGCCCCAGTATCTAGACTTTGCCGAAGCCGGGCAAGTCTACTTTGGCATCATTGCCTTG
>Macaque|ENSMMUG00000008845
ATGAGCACGGAAAGCATGATCCGGGACGTGGAGCTGGCCGAGGAGGCGCTCCCCAGGAAG
ACAGCGGGGCCCCAGGGCTCCAGGCGGTGCTGGTTCCTCAGCCTCTTCTCCTTCCTGCTC
GTGGCAGGCGCCACCACGCTCTTCTGTCTGCTGCACTTTGGAGTGATCGGCCCCCAGAGG
GAAGAG------------------TTCCCCAAGGACCCCTCTCTAATCAGC---------
CCTCTGGCTCAG------GCAGTCAGA---------------------------------
------------------------------------------------------------
------------------------------------------------------------
------TCATCTTCTCGAACCCCAAGT---GACAAGCCTGTAGCCCATGTTGTAGCA---
AACCCTCAAGCTGAGGGGCAGCTCCAGTGGCTGAACCGCCGGGCCAATGCCCTCCTGGCC
AATGGCGTGGAGCTGACAGATAACCAGCTGGTGGTGCCATCAGAAGGCCTGTACCTCATC
TACTCCCAGGTCCTCTTCAAGGGCCAAGGCTGCCCC---TCCAACCATGTGCTCCTCACC
CACACCATCAGCCGCATCGCCGTCTCCTACCAGACCAAGGTCAACCTCCTCTCTGCCATC
AAGAGCCCCTGCCAGAGGGAGACTCCAGAGGGGGCTGAGGCCAAGCCCTGGTACGAGCCC
ATCTACCTAGGAGGGGTCTTTCAGCTGGAGAAGGGTGATCGACTCAGCGCTGAGATCAAT
CTGCCCGACTATCTCGACTTTGCCGAGTCTGGGCAGGTCTACTTTGGGATCATTGCCCTG
>Marmoset|ENSCJAG00000003109
ATGAGCACTGAAACCATGATCCAGGACGTGGAGCTGGCCGAGGAGGCACTCCCC---AAG
ACCCGGGGGCCCCAGGGCTCCAAGCGACGCTTGTTCCTCAGCCTCTTCTCCTTCCTGCTT
GTAGCAGGTGCCACCGCACTCTTCTGCCTGCTGCACTTCGGCGTGATCGGCCCCCAGAAG
GACGAG------------------CTCTCCAAGGACTTCTCTCTAATCAGC---------
CCTCTGGCCCTG------GCAGTCAGA---------------------------------
------------------------------------------------------------
------------------------------------------------------------
------TCATCTTCTCGAATCCCGAGT---GACAAGCCTGTAGCCCATGTTGTAGCA---
AACCCTCAAGCTGAGGGGCAGCTCCAGTGGCTGAACCGCCGGGCCAATGCCCTCCTGGCC
AATGGCGTGGAGCTGAGAGATAACCAGCTGGTGGTGCCATCAGAGGGGCTGTACCTCGTC
TACTCCCAGGTCCTCTTCAAGGGCCAAGGCTGCCCC---TCCAACTTTATGCTCCTCACC
CACAGCATCAGCCGCATCGCTGTCTCCTACCAGGCCAAGGTCAACCTCCTCTCTGCCATC
AAGAGCCCCTGCCAGAGGGAGACCCCACAGGGCGCTAAGACCAATCCCTGGTATGAGCCC
ATCTACCTGGGAGGGGTCTTCCAGCTGGAGAAGGGTGATCGACTCAGCGCTGAGATCAAT
CTGCCTGACTATCTCGACTTGGCTGAGTCTGGGCAGGTCTACTTTGGGATCATTGGCCTG
>Megabat|ENSPVAG00000004657
ATGAGCACTGAAAGCATGATCCGGGATGTGGAGCTGGCTGAGGAGGAACTCCCCAAGAAG
GCAGGGGGGCCCCAGGCCTCCAGACGGTGCCTGTGCCTCAGCCTCTTCTCCTTTCTCCTC
GTGGCAGGAGCCACCATGCTCTTCTGCCTGCTGCACTTCGGAGTGATTGGCCCCCAGAGA
GAAGAG------------------TTCCCGACTGGCCTCCCACTAATC------AAA---
CCTCTGGCCCAG------ACTCTTGGA---------------------------------
------------------------------------------------------------
------------------------------------------------------------
------TTATCTTCTCGAACCCCAAGT---GACAAGCCTGTCGCCCATGTTGTAGCA---
AACCCCCAAGCCGAGGGACAGCTCCAGTGGCTGAGCCAGCGTGCCAATGCTCTCCTGGCC
AATGGCATGAAGCTGACAGACAACCAGCTGGTGGTGCCATTAGATGGGCTGTACCTCATC
TACTCCCAGGTCCTCTTCAAAGGTCAAGGCTGCCCT---CAAACCCATGTACTCCTCACC
CACACCATCAGCCGCTTCGCTGACTCCTACCAGACCAAGGTCAACCTCCTCTCTGCCATC
AAGAGCCCTTGCCAGAGGGAAACCCAAGAGGGGGCTGCGGCCAAGCCCTGGTATGAGCCC
ATCTACCTGGGAGGAGTCTTCCAGCTAGAGAAGGGTGATCGACTCAGTGCCGAGATCAAC
CTGCCTGACTATCTTGACTTTGCTGAGTCTGGGCAGGTCTACTTTGGGATCATTGCCTTG
>Microbat|ENSMLUG00000003969
ATGAGCACTGAAAGCATGATCCGGGACGTGGAGCTGGCGGAGGAGGCGCTCCCCAAGAAG
GCAGGGGGCCCCCAGGGCTCCAGGCGGTGCTTGTGCCTCAGCCTCTTCTCCTTCCTCCTC
GTGGCAGGAGCCACCACACTCTTCTGCCTGCTGCACTTGGGGGTGATCGGCCCCCAGAGG
GAAGAG------CAGCACCCTCATTCTCCCCAGCAGTTCCAGATGGGC------AACCTC
CCGCTGGCGCAG------ACCCTCGGG---------------------------------
------------------------------------------------------------
------------------------------------------------------------
------TTATCTTCTCGAACCCCAGGT---GACAAGCCTGTGGCCCATGTTGTAGCA---
AACCAGCAAACTATGGGGCAGCTGCTGTGGCAGAACAAGGTGGCCAACGCACTCCTGGCC
AACGGTGTCAGCCTGACAGACAACCAGCTGGTGGTGCCATTGAATGGGCTGTACCTGATC
TACTCCCAGGTCCTCTTCAAGGGCCAAGGCTGCCCC---CACACCCCCCTGCTGCTCACT
CACACCGTCAGCCGCTTTGCCGTCTCCTACAAGAACAAGATCAACCTCCTCTCTGCCATC
AAGAGCCCCTGCCAGCGGGAGACCCCGGAGGGGGCTGAGGCCATGCCCTGGTACGAGCCC
ATCTACCTGGGAGGAGTCTTCCGGCTGGAGAAGGGTGATCGGCTCAGTGCCGAGATCAAC
CTGCCTGACTATCTCGATTTTGCGGAGTCCGGGCAGGTCTACTTTGGGATCGTTGCCCTT
>M_lemur|ENSMICG00000017352
ATGAGCACGGAGAGCATGATCCGGGATGTAGAGCTGGCTGAAGAGGCGCTTCCCAAGAAG
GCAGAGGGGCCCCAGGGCTCCAGGCGCTGCGCGGTCCTCAGCCTCTTCTCCTTCCTGCTT
GTGGCAGGAGCCACCATGCTCTTCTGCCTGCTGCACTTCGGGGTGATCGGCCCCCAGAGG
GAAGAG------------------TTCCCTGGTGGCCTCCATCTCGTCAACGGCAGC---
CCTCTGGCCCAG------ACACTCAGA---------------------------------
------------------------------------------------------------
------------------------------------------------------------
------TCATCCTCCCGAACCCCAAGC---GACAAGCCTGTAGCCCATGTTGTAGCA---
AACCCCCAAGCGGAGGCACAGCTGCAGTGGATAAGTGGGCGTGCCAATGCCCTCCTGGCC
AACGGCGTGCAGCTGGCAGACAACCAGCTGGTGGTGCCGTCCGGCGGGCTGTACCTCATC
TACTCCCAGGTCCTCTTCAAGGGCCAAGGCTGCCCT---TCCACCCACGTGCTCCTCACC
CACACCATCAGCCGCGTTGCCATCTCCTACCAGACCAAGGTCAACCTCCTCTCTGCCATC
AAGAGCCCCTGCCATAGGGAGACCTCAGAGGAGGCTGAGGCCAAGCCCTGGTATGAGCCC
ATCTACCTGGGAGGGGTCTTCCAGCTGGAGAGGGGCGACAGGCTCAGCGCTGAGATCAAT
TTACCTGACTACCTCGACTTTGCCGAGTCCGGGCAGGTCTACTTTGGGATCATTGCCCTG
>Mouse|ENSMUSG00000024401
ATGAGCACAGAAAGCATGATCCGCGACGTGGAACTGGCAGAAGAGGCACTCCCCCAAAAG
ATGGGGGGCTTCCAGAACTCCAGGCGGTGCCTATGTCTCAGCCTCTTCTCATTCCTGCTT
GTGGCAGGGGCCACCACGCTCTTCTGTCTACTGAACTTCGGGGTGATCGGTCCCCAAAGG
GATGAGAAG---------------TTCCCAAATGGCCTCCCTCTCATCAGT---------
TCTATGGCCCAGACCCTCACACTCAGA---------------------------------
------------------------------------------------------------
------------------------------------------------------------
------TCATCTTCTCAAAATTCGAGT---GACAAGCCTGTAGCCCACGTCGTAGCA---
AACCACCAAGTGGAGGAGCAGCTGGAGTGGCTGAGCCAGCGCGCCAACGCCCTCCTGGCC
AACGGCATGGATCTCAAAGACAACCAACTAGTGGTGCCAGCCGATGGGTTGTACCTTGTC
TACTCCCAGGTTCTCTTCAAGGGACAAGGCTGCCCC---GAC---TACGTGCTCCTCACC
CACACCGTCAGCCGATTTGCTATCTCATACCAGGAGAAAGTCAACCTCCTCTCTGCCGTC
AAGAGCCCCTGCCCCAAGGACACCCCTGAGGGGGCTGAGCTCAAACCCTGGTATGAGCCC
ATATACCTGGGAGGAGTCTTCCAGCTGGAGAAGGGGGACCAACTCAGCGCTGAGGTCAAT
CTGCCCAAGTACTTAGACTTTGCGGAGTCCGGGCAGGTCTACTTTGGAGTCATTGCTCTG
>Opossum|ENSMODG00000015780
ATGAGCACAGAGAGCATGATCCGAGACGTAGAGCTAGCAGAAGAGGCTCTTCAGAGGAAG
GCAAAGGGGCTCCAAGGCTCTGGACACTGCCTCTTCCTCACCCTTATCTCTTTCCTTGTT
CTTGCTGGAGCCACCATTCTCTTCTGCCTGCTGCACTACGGGGTCATTGGACCCCAGAAG
GAACAGGAC---------------TCTCCAAGTGCTTTTCTTGACATGAAA---------
CCTCTGACCCAGAGAGTC------------------------------------------
------------------------------------------------------------
------------------------------------------------------------
------AGATCTTATCAGACTGAAATC---AACAAGCCTGTGGCTCATGTTGTAGCT---
AAACCTACAGCAGAAGGGAAGTTCCAGTGGTACAGTGGGCATGCCAATGACCTCCTGAAT
---GGCATGAAATTGAACGACAATCAGCTAGTGGTGCCAGCCACTGGGCTCTACCTGGTC
TACTCTCAGCTCCTTTTCAAGGGTGAGGGCTGTACC---AATGAACCTCTGCTCCTCATG
CACACCGTCTCCAGGGTTGCAAGATCTTACCCAAACAAAGTCAACCTCCTGGCTGCTATC
AAGAGCCCATGCCAGAGGGCAGCACAAGGATCTAGGGAATCCAATCCCTGGTATGAACCA
ACCTACCTGGGTGGTGTCTTCCAGCTTGAGAAAGGTGATATGCTCAGTTCTGACACCAAC
TACCCAAAATATCTTGACTTGGCTGAGTCTGGCCAGGTCTATTTTGGAGCCATTGCCCTT
>Orangutan|ENSPPYG00000016437
ATGAGCACTGAAAGCATGATCCGGGACGTGGAGCTGGCCGAGGAGGCGCTCCCCAAGAAG
ACAGGGGGGCCCCATGGCTCCAGGCGGTGCTTGTTCCTCAGCCTCGTCTCCTTCCTGATC
GTGGCAGGCGCCACCACGCTCTTCTGCCTGCTGCACTTTGGAGTGATCGGCCCCCAGAGG
GAAGAG------------------TTCCCCAAGGACCTCTCTCTAATCAGC---------
CCTCTGGCCCAG------GCAGTCAGA---------------------------------
------------------------------------------------------------
------------------------------------------------------------
------TCATCTTCTCGAACCCCGAGT---GACAAGCCTGTAGCCCATGTTGTAGCA---
AACCCTCAAGCTGAGGGGCAGCTCCAGTGGCTGAACCGCCGGGCCAATGCCCTCCTGGCC
AATGGCGTGGAGCTGAGAGATAACCAGCTGGTGGTGCCATCAGAGGGCCTGTACCTCATC
TACTCCCAGGTCCTCTTCAAGGGCCAAGGCTGCCCC---TCCACCCATGTGCTCCTCACC
CACACCATCAGCCGCATCGCCGTCTCCTACCAGACCAAGGTCAACCTCCTCTCTGCCATC
AAGAGCCCCTGCCAGAGGGAGACCACAGAGGGGGCTGAGGCCAAGCCCTGGTATGAGCCC
ATCTATCTGGGAGGGGTCTTCCAGCTGGAGAAGGGTGATCGACTCAGCGCTGAGATCAAT
CTGCCCAACTATCTCGACTTTGCCGAGTCTGGGCAGGTCTACTTTGGGATCATTGCCCTG
>Panda|ENSAMEG00000009478
ATGAGCACTGAAAGCATGATCCGGGACGTGGAGCTGGCCGAGGAGTCACTCCCCAAGAAG
GCAGGGGGCCCCCAGGGCTCCAGAAGGTGCTTGTGCCTCAGCCTCTTCTCCTTCCTCCTC
GTCGCAGGAGCCACCACGCTCTTCTGCCTGCTGCACTTCGGCGTGATCGGCCCCCAGAGG
GAAGAG------------------CTCCCAGATGGACTCCAACTAATCAAC---------
CCTCTGGCCCAG------ACAGTCAAA---------------------------------
------------------------------------------------------------
------------------------------------------------------------
------TCATCTTCTCGAACTCCGAGT---GACAAGCCTGTAGCTCATGTTGTAGCA---
AACCCCGAAGCTGAGGGGCAACTCCAGTGGCTGAGCCGGCGTGCCAATGCCCTCCTGGCC
AATGGTGTGGAGCTGACAGACAACCAGCTAATAGTGCCATCAGACGGGCTGTACCTCATC
TACTCCCAGGTCCTCTTCAAGGGCCAGGGATGCCCT---TCCACCCATGTGCTCCTCACC
CACACCATCAGCCGCTTCGCTGTCTCCTACCAGACCAAGGTCAACCTCCTCTCTGCCATC
AAGAGCCCTTGCCAAAGGGAGACCGCAGAGGGGACTGAGGCCAAGCCCTGGTACGAGCCC
ATCTACCTGGGAGGGGTCTTCCAACTGGAGAGGGGTGATCGACTCAGCGCTGAGATCAAC
CTGCCTGACTACCTCGACTTTGCCGAGTCTGGGCAGGTCTACTTTGGAATCATTGCCCTG
>Pig|ENSSSCG00000001404
ATGAGCACTGAGAGCATGATCCGAGACGTGGAGCTGGCGGAGGAGGCGCTCGCCAAGAAG
GCCGGGGGCCCCCAGGGCTCCAGGAGGTGCCTGTGCCTCAGCCTCTTCTCCTTCCTCCTG
GTCGCAGGAGCCACCACGCTCTTCTGCCTACTGCACTTCGAGGTTATCGGCCCCCAGAAG
GAAGAG------------------TTTCCAGCTGGCCCCTTGAGCATC------AAC---
CCTCTGGCCCAA------GGACTCAGA---------------------------------
------------------------------------------------------------
------------------------------------------------------------
---------TCATCGTCTCAAACCTCA---GATAAGCCCGTCGCCCACGTTGTAGCC---
AATGTCAAAGCCGAGGGACAGCTCCAATGGCAGAGTGGGTATGCCAATGCCCTCCTGGCC
AACGGCGTGAAGCTGAAAGACAACCAGCTGGTGGTGCCGACAGATGGGCTGTACCTCATC
TACTCCCAGGTCCTCTTCAGGGGCCAAGGCTGCCCT---TCCACCAACGTTTTCCTCACT
CACACCATCAGCCGCATCGCCGTCTCCTACCAGACCAAGGTCAACCTCCTCTCTGCCATC
AAGAGCCCTTGCCAGAGGGAGACCCCCGAGGGGGCTGAGGCCAAGCCCTGGTACGAACCC
ATCTACCTGGGAGGGGTCTTCCAGCTGGAGAAGGATGATCGACTCAGTGCCGAGATCAAC
CTGCCCGACTATCTGGACTTTGCTGAATCTGGGCAGGTCTATTTTGGGATCATTGCCCTG
>Pika|ENSOPRG00000011953
ATGAGCACTGAAAACATGATCCGGGATGTGGAGCTGGCTGAGGGGCAGCTCTCCAAGAAG
ACAGAGGCCTCCCAAGGTCCCAAGCGCTGCCTGTGTCTCAGCCTCTTCTCCTTCTTGCTT
GTGGCGGGAGCCACCACGCTCTTCTGCCTGCTGCACTTCGGGGTGATCGGCCCTCAGGGC
GAAGAG------------------TTCCCAAACAACCTCCATCTAGTCAAC---------
CCTCTGGCCCAG------ACCCTCAGA---------------------------------
------------------------------------------------------------
------------------------------------------------------------
------TCAGCTTCTCGCACCCCGAGT---GACAAGCCCGTAGCACACGTAGTAGCA---
AACCCACAAAAGGAGGGCCAGCTTGAGTGGCTGAACCAGCGTGCTAACGCCCTCCTGGCC
AATGGCCTGAAGCTGATAGACAACCAGCTGGTGGTGCCCAGGGATGGGCTCTACCTCGTC
TACTCCCAGGTGCTCTTCAAGGGTCAAGCCTGCCCT---TCC---TACTTGCTCCTTACT
CACACGGTCAGCCGCTTTGCTGTCTCCTACCCGAACAAGGTCAACCTCCTCTCTGCCATC
AAGAGCCCCTGCCAGAAGGAGACCCCCGAAGGGACTGAGCCCATGGCCTGGTATGAGCCC
ATCTACCAGGGTGGAGTCTTCCAGCTGGAGAAGGGAGACCGACTCAGCACCGAAGTCAAT
ATGCCCGACTATCTTGACCTGGCCGAGTCAGGGCAGGTGTACTTTGGCATCATTGCCTTG
>Rabbit|ENSOCUG00000006698
ATGAGCACTGAGAGTATGATCCGGGACGTCGAGCTGGCGGAGGGGCCGCTCCCCAAGAAG
GCAGGGGGGCCCCAGGGCTCCAAGCGTTGCCTCTGCCTCAGCCTCTTCTCTTTCCTGCTC
GTGGCTGGAGCCACCACGCTCTTCTGCCTGCTGCACTTCAGGGTGATCGGCCCTCAGGAG
GAAGAGCAG---------------TCCCCAAACAACCTCCATCTAGTCAAC---------
CCTGTGGCCCAGATGGTCACCCTCAGA---------------------------------
------------------------------------------------------------
------------------------------------------------------------
------TCAGCTTCTCGGGCCCTGAGT---GACAAGCCTCTAGCCCACGTAGTAGCA---
AACCCGCAAGTGGAGGGCCAGCTCCAGTGGCTGAGCCAGCGTGCGAACGCCCTGCTGGCC
AACGGCATGAAGCTCACGGACAACCAGCTGGTGGTGCCGGCCGACGGGCTGTACCTCATC
TACTCCCAGGTTCTCTTCAGCGGTCAAGGCTGCCGC---TCC---TACGTGCTCCTCACT
CACACTGTCAGCCGCTTCGCCGTCTCCTACCCGAACAAGGTCAACCTCCTCTCTGCCATC
AAGAGCCCCTGCCACCGGGAGACCCCCGAGGAGGCTGAGCCCATGGCCTGGTACGAGCCC
ATCTACCTGGGCGGCGTCTTCCAGTTGGAGAAGGGTGACCGGCTCAGCACCGAGGTCAAC
CAGCCTGAGTACCTGGACCTTGCCGAGTCCGGGCAGGTCTACTTTGGGATCATTGCCCTG
>Rat|ENSRNOG00000000837
ATGAGCACGGAAAGCATGATCCGAGATGTGGAACTGGCAGAGGAGGCGCTCCCCAAAAAG
ATGGGGGGCCTCCAGAACTCCAGGCGGTGTCTGTGCCTCAGCCTCTTCTCATTCCTGCTC
GTGGCGGGGGCCACCACGCTCTTCTGTCTACTGAACTTCGGGGTGATCGGTCCCAACAAG
GAGGAGAAG---------------TTCCCAAATGGGCTCCCTCTCATCAGT---------
TCCATGGCCCAGACCCTCACACTCAGA---------------------------------
------------------------------------------------------------
------------------------------------------------------------
------TCATCTTCTCAAAACTCGAGT---GACAAGCCCGTAGCCCACGTCGTAGCA---
AACCACCAAGCGGAGGAGCAGCTGGAGTGGCTGAGCCAGCGTGCCAACGCCCTCCTGGCC
AATGGCATGGATCTCAAAGACAACCAACTGGTGGTACCAGCAGATGGGCTGTACCTTATC
TACTCCCAGGTTCTCTTCAAGGGACAAGGCTGCCCC---GAC---TACGTGCTCCTCACC
CACACCGTCAGCCGATTTGCCATTTCATACCAGGAGAAAGTCAGCCTCCTCTCTGCCATC
AAGAGCCCTTGCCCTAAGGACACCCCTGAGGGAGCTGAGCTCAAGCCCTGGTATGAGCCC
ATGTACCTGGGAGGAGTCTTCCAGCTGGAGAAGGGGGACCTGCTCAGCGCTGAGGTCAAC
CTGCCCAAGTACTTAGACATCACGGAGTCCGGGCAGGTCTACTTTGGAGTCATTGCTCTG
>Sheep|ENSOARG00000008333
ATGAGCACCAAAAGCATGATCCGGGATGTGGAGCTGGCGGAGGAGGTGCTCTCCAACAAA
GCAGGGGGCCCCCAGGGCTCCAGAAGTTGCTGGTGCCTCAGCCTCTTCTCCTTCCTCCTG
GTTGCAGGAGCCACCACGCTCTTCTGCCTGCTGCACTTCGGGGTAATCGGCCCCCAGAGG
GAAGAGCAG---------------TCCCCAGCTGGCCCCTCCTTCAAC------AGG---
CCTCTGGTTCAG------ACACTCAGG---------------------------------
------------------------------------------------------------
------------------------------------------------------------
---------TCATCTTCTCAAGCCTCAAATAACAAGCCGGTAGCCCACGTTGTAGCC---
AACATCAGCGCTCCGGGGCAGCTCCGATGGGGGGACTCGTATGCCAATGCCCTCATGGCC
AACGGCGTGGAGCTGAAAGACAACCAGCTGGTGGTGCCCACTGACGGGCTTTACCTCATC
TACTCGCAGGTCCTCTTCAGGGGCCACGGCTGCCCT---TCCACCCCCTTGTTCCTCACC
CACACCATCAGCCGCATTGCAGTCTCCTACCAGACCAAGGTCAACATCCTCTCTGCCATC
AAGAGCCCTTGCCACAGGGAGACCCTAGAGGGGGCTGAGGCCAAGCCCTGGTACGAACCC
ATCTACCAGGGAGGGGTCTTCCAGCTGGAGAAGGGAGATCGCCTCAGTGCTGAGATCAAC
CTGCCGGAATACCTGGACTATGCCGAGTCTGGGCAGGTCTACTTTGGGATCATCGCCCTG
>Squirrel|ENSSTOG00000012884
ATGAGCACTGAAAGCATGATCCGGGACGTGGAGCTGGCCGAGGAGGCACTCCCCAAGAAG
GCATGGGGGCCCCAGGGCTCCAGTCGGTGCCTGTGCCTCAGCCTCTTCTCCTTCCTGCTT
GTGGCAGGAGCCACTACGCTCTTCTGCCTGCTGCACTTTGGAGTGATCGGCCCCCAGAGG
GAAGAGAAAAAG------------TTCCTGAATAACCTCCCTCTC---GGC---------
CCCCAGGCCCAGATGCTCACACTCAGA---------------------------------
------------------------------------------------------------
------------------------------------------------------------
------TCATCTTCTCAAAACATGAAT---GACAAGCCTGTAGCCCACGTTGTAGCA---
AAAAATGAAGACAAGGAGCAGCTGGTGTGGCTAAGTCGTCGTGCCAATGCCCTCCTGGCC
AATGGCATGGAGCTGATAGACAACCAGCTGGTGGTGCCTGCAAATGGGCTATACCTCGTC
TACTCCCAGGTCCTCTTCAAGGGCCAAGGCTGCCCC---TCC---TACGTGCTCCTCACC
CACACTGTCAGCCGCTTTGCTGTCTCTTATCAGGATAAGGTCAACCTCCTCTCTGCCATC
AAGAGCCCCTGCCCAAAGGAGAGCCTGGAGGGGGCTGAGTTCAAGCCCTGGTATGAACCC
ATCTATCTGGGAGGGGTCTTCGAGCTGCAGAAGGGTGATCGACTCAGTGCTGAGGTCAAC
CTGCCCAGCTATCTCGACTTTGCTGAGTCCGGGCAGGTCTACTTTGGGGTCATTGCTCTG
>Tarsier|ENSTSYG00000002841
ATGAGCACTGAAAGCATGATCCGGGATGTGGAGTTGGCTGAGGAGGCACTCCCCAAGAAG
GCAGGAGGGCTCCAGGGCTCCAGGCGGTGCTTATGCCTCAGCCTCTTCTCCTTTCTGCTC
GTGGCAGGAGCCACCACCCTCTTCTGCCTGCTGCACTTTGGGGTGATCGGCCCCCAGAGG
GAAGAG------------------TTCCCTGGTGGCTTCCATCTAATC------AAT---
CCTCTGGCCCAG------ACACTCAGA---------------------------------
------------------------------------------------------------
------------------------------------------------------------
---------TCTTCTCGAACCCCAAGT---GACAAGCCTGTAGCCCATGTTGTAGCA---
AACCTCGACAACCGGGGGCAGCTCCAGTGGATGAACCGGCATGCCAATGCCCTTCTGGCC
AATGGCGTGGAGTTGACAGACAACCAGCTGGTGGTGCCATCAGACGGACTGTACCTCATC
TACTCCCAGGTCCTCTTCAAGGGCGAA---------------------------------
------------------------------------------------------------
------------------------------------------------------------
------------------TTCCAC------------------------------------
------------------------------------------------------------
>Tas_devil|ENSSHAG00000004000
ATGAGCACAGAGAGTATGATCCGAGACGTGGAACTAGCAGAAGAGGCACTCCAAAGGAAG
GCAAGGGGGCCCCAAGGCCCTGGACGCTGCCTCTGCCTCACACTTGTCTCCTTCCTTTTT
CTTGCTGGGGCTACTATTCTCTTCTGCCTGCTGCACTTCGGTGTGATAGGACCTCAGAAG
GAAGAGGAG---------------CAG---GATGCCTTTCGTAGCATGAAA---------
CCTTTGACTCAGAGAGTC------------------------------------------
------------------------------------------------------------
------------------------------------------------------------
------AGATCTTGTCTCAGTGAAAGT---GACAAGCCTGTAGCTCATGTTGTAGCT---
AATCCCAAGGCAGAGGGGCAGCTCCAGTGGTTGAATAGGAGTGCCAATACTCTCCTGAAT
AATGGCATGGAACTGAAAGACAACCAGCTGGTGGTGCCTGCCACCGGGCTCTACCTGGTC
TACTCCCAGCTCCTTTTCAAGGGAGAGGATTGTGCC---AGTGAACCCCTGTTCCTCACT
CATACCATCTCCCGGGTTTCATTGTCCTACCAACACAAAGTCAGCCTTCTTGCTGCCATC
AAGAGTCCGTGCCAGAAGGCAACACAAGGAGCTAGGGAGGCTAATCCCTGGTATGAACCA
ATCTATCTGGGGGGTGTCTTCCAGCTTGACAAAGGTGATAAGCTCAGTTCTGACACCAAC
TATCCAAAATATCTTGACTTAGCTGAGTCTGGCCAGGTCTATTTTGGGATCATTGCTCTT
>Tree_shrew|ENSTBEG00000000589
------------------------------------------------------------
------------------------------------------------------------
------------------------------------------------------------
------------------------------------------------------------
------------------------------------------------------------
------------------------------------------------------------
------------------------------------------------------------
---------TCATCTGGAATCCCGAGT---GACAAGCCTGCGGCTCACGTTATAGCA---
AACCCCCAAAACAAGGGGGAGCTCCAGTGGCTGAACCGGCGTGCCAACACCCTCCTGGCC
AACGGCATGCAGCTGGTAGACAACCAGTTGGTGGTGCCTTCCGACGGGCTGTACCTCATC
TACTCCCAGGTCCTCTTCACGGGCCTGGGCTGCCCC---TCCACCCCTGTGCTGTTCACC
CACACCGTCAGCTGCGTTGCGGTCTCCTACAACAACAAGGTCAACCTCCTCTCTGCCATC
AAGAGCCCCTGCCAGAAGGAGACCGCAGAGGGGGCTGAGGCCAAGCCCTGGTACGAGCCC
ATCTACCAGGGAGGGGTCTTCCAGCTGCAGAAGGGTGACAGACTGAGCGCCGAGGTCAAC
CTGCCTCGCTACCTGGACTTTGCTGAATCTGGGCAGGTCTATTTTGGGGTCATTGCCCTG
>Wallaby|ENSMEUG00000008304
ATGAGCACAGAGAACATGATCCGAGACGTGGAGTTAGCAGAAGAGGAGCTCCAAAGGAAG
GCAAGGGGGCCCCAAGGCCCTGGACGCTGCCTCTGCCTCATACTCACCTTCTTCCTTCTT
CTTGCTGGGGCCACCCTCCTCTTCTGCCTGCTGCACTTCGGGGTTATTGGACCCCAAAAC
GAAGAGGTC---------------CAC---AGATGCCTTTCTTGGATGAAA---------
CCTGTGACCCAGAGAGTC------------------------------------------
------------------------------------------------------------
------------------------------------------------------------
------AGATCTTGTCAGACTGAAAGT---AACAAGCCTGTAGCTCATGTTATAGCT---
GATCCCCTGGCAGAAGGGAAGCTCCAGTGGTTGAAGAGGCGTGCCAATGTCCTCCTGAGC
AACGGCATGGATCTGGTAGACAACCAGCTGGTGGTGCCATCCACTGGACTCTACCTGGTC
TACTCCCAGCTCCTTTTCAAGGGCGAAGACTGTGCC---AATGAACCCCTGCTCCTCACT
CACACTGTCTCCCGGGTTGCGCTCTCCTACCAAAGCAAAGTTAACCTCCTCTCTGCCATC
AAGAGTCCTTGCCAAAAGACAGTAAAAGGAGCTAGGGAAGCCAGTCCCTGGTATGAGCCA
ATCTACCTAGGTGGTGTCTTCCAGCTCGAGAAAGGTGATAAGCTCAGTGCTGACACCAAC
TATCCAAATTATCTTGATTTTGCTGAGTCTGGCCAGGTATATTTTGGAGTCATTGCCCTT
>Human|ENSG00000232810
ATGAGCACTGAAAGCATGATCCGGGACGTGGAGCTGGCCGAGGAGGCGCTCCCCAAGAAG
ACAGGGGGGCCCCAGGGCTCCAGGCGGTGCTTGTTCCTCAGCCTCTTCTCCTTCCTGATC
GTGGCAGGCGCCACCACGCTCTTCTGCCTGCTGCACTTTGGAGTGATCGGCCCCCAGAGG
GAAGAG------------------TTCCCCAGGGACCTCTCTCTAATCAGC---------
CCTCTGGCCCAG------GCAGTCAGA---------------------------------
------------------------------------------------------------
------------------------------------------------------------
------TCATCTTCTCGAACCCCGAGT---GACAAGCCTGTAGCCCATGTTGTAGCA---
AACCCTCAAGCTGAGGGGCAGCTCCAGTGGCTGAACCGCCGGGCCAATGCCCTCCTGGCC
AATGGCGTGGAGCTGAGAGATAACCAGCTGGTGGTGCCATCAGAGGGCCTGTACCTCATC
TACTCCCAGGTCCTCTTCAAGGGCCAAGGCTGCCCC---TCCACCCATGTGCTCCTCACC
CACACCATCAGCCGCATCGCCGTCTCCTACCAGACCAAGGTCAACCTCCTCTCTGCCATC
AAGAGCCCCTGCCAGAGGGAGACCCCAGAGGGGGCTGAGGCCAAGCCCTGGTATGAGCCC
ATCTATCTGGGAGGGGTCTTCCAGCTGGAGAAGGGTGACCGACTCAGCGCTGAGATCAAT
CGGCCCGACTATCTCGACTTTGCCGAGTCTGGGCAGGTCTACTTTGGGATCATTGCCCTG
