# Supplementary material for: Adaptive Evolution in TRIF Leads to Discordance between Human and Mouse Innate Immune Signaling
Source: Genome Biol Evol. 2021 Dec 6;13(12):evab268. doi: 10.1093/gbe/evab268 (PMC8691055; doi:10.1093/gbe/evab268)
Supplement: evab268_Supplementary_Data [file evab268_supplementary_data.zip › TNF_amino_acid_best.fasta]

>Armadillo|ENSDNOG00000042888
MSTESMIRDVELAEEALPKKV-GPQGSRRCWCLSLFSFLLVAGATALFCLLQFGVIGPQR
DEQ-----LPSGFHLNS---PLAQ--TLSECPRTPDSGFGPGRRPWGGGRGGPFQRGQRR
GSVWGRLLGGLRVSPSSPPSSGSSSRAPS-DKPVAHVVA-DPEAEGRLRWLSRRANTLLA
NGAALTDNQLVVPADGLYLVYSQLLFTGQGC-----------------------------
----------------------------------------------------------AP
>Bushbaby|ENSOGAG00000010252
MSTESMIRDVEVAEEELPKKAGGPQGSRRCLCLSLFSFLLVAGATMLFCLLHFGVIGPQR
EE------LPSVFHLINAN-PLAQ--TLR-------------------------------
----------------------SSSRTPS-DKPVAHVVA-NPQAEGQLQWLSQRANALLA
NGVKLTDNQLVVPSDGLYLIYSQVLFKGQDCP-STHVLLTHTIRRFAVSYQDKVNLLSAI
KSPCQRETLEEAEAKPWYEPIYLGGVFQLEKGDRLSAEINRPDYLDFAESGQVYFGIIAL
>Cat|ENSFCAG00000004499
MSTESMIRDVELAEEALPKKAGGPQGSRRCLCLSLFSFLLVAGATTLFCLLHFGVIGPQR
EE------LPHGLQLIN---PLPQ--TLR-------------------------------
----------------------SSSRTPS-DKPVAHVVA-NPEAEGQLQWLSRRANALLA
NGVELTDNQLKVPSDGLYLIYSQVLFTGQGCP-STHVLLTHTISRFAVSYQTKVNLLSAI
KSPCQRETPEGAEAKPWYEPIYLGGVFQLEKGDRLSAEINLPAYLDFAESGQVYFGIIAL
>Chimpanzee|ENSPTRG00000017965
MSTESMIRDVELAEEALPKKTGGPQGSRRCLFLSLFSFLIVAGATTLFCLLHFGVIGPQR
EE------FPRDLSLIS---PLAQ--A-G-------------------------------
----------------------SSSRTPS-DKPVAHVVA-NPQAEGQLQWLNRRANALLA
NGVELRDNQLVVPSEGLYLIYSQVLFKGQGCP-STHVLLTHTISRIAVSYQTKVNLLSAI
KSPCQRETPEGAEAKPWYEPIYLGGVFQLEKGDRLSAEINRPDYLDFAESGQVYFGIIAL
>Cow|ENSBTAG00000025471
MSTKSMIRDVELAEEVLSEKAGGPQGSRSCLCLSLFSFLLVAGATTLFCLLHFGVIGPQR
EEQ-----SPGGPSIN--S-PLVQ--TLR-------------------------------
-----------------------SSSQASSNKPVAHVVA-DINSPGQLRWWDSYANALMA
NGVKLEDNQLVVPADGLYLIYSQVLFRGQGCP-STPLFLTHTISRIAVSYQTKVNILSAI
KSPCHRETPEWAEAKPWYEPIYQGGVFQLEKGDRLSAEINLPDYLDYAESGQVYFGIIAL
>Dog|ENSCAFG00000000517
MSTESMIRDVELAEEPLPKKAGGPPGSRRCFCLSLFSFLLVAGATTLFCLLHFGVIGPQR
EE------LPNGLQLIS---PLAQ--TVK-------------------------------
----------------------SSSRTPS-DKPVAHVVA-NPEAEGQLQWLSRRANALLA
NGVELTDNQLIVPSDGLYLIYSQVLFKGQGCP-STHVLLTHTISRFAVSYQTKVNLLSAI
KSPCQRETPEGTEAKPWYEPIYLGGVFQLEKGDRLSAEINLPNYLDFAESGQVYFGIIAL
>Dolphin|ENSTTRG00000014085
MSTESMIRDVELAEEALSKTAGGSQGSGRCLCLSLFSFFLVAGGTTLFCLLHFGVIGPQR
EE------FPTGYSII--S-PLAQ--TLR-------------------------------
-----------------------SSSKTSSNKPVAHVVA-NLSTQGQLRWLNTYANTLLA
NSVKLEDNQLVVPTDGLYLIYSQVLFRGQGCP-STHLFLTHTISRIAVSYPTKVNLLSAI
KSPCQRETPEGAEAKPWYEPIYQGGVFQLEKGDRLSAEINLPDYLDFAESGQVYFGIIAL
>Elephant|ENSLAFG00000007834
MSTESMIRDVELAEEALPKKAGAPQDSRRCLCLSLFSFLLVAGATTLFCLLHFRVIGPQG
EEQ-----FSDGFHLIN---PLAQ--TLR-------------------------------
----------------------SSSRDPS-DKPVAHVVAANPQTEGQLQWLSRRANTLLA
NGVELIDNQLMVPSDGLYLIYSQVLFKGQGCP-ATQVLLTHTISRIAVSYKTKVNLLSAI
KSPCHRETPEGAEAKPWYEPIYLGGVFQLEKGDRLSAEINLPDYLDFAESGQVYFGIIAL
>Ferret|ENSMPUG00000011389
MSTESMIRDVELGEEALPKKAGAPKGSRRCWCLSLFSFLLVAGATTLFCLLHFGVIGPQR
EE------LPDGLQLIK---PLAQ--TVK-------------------------------
----------------------SSSRTPS-DKPVAHVVA-NPEAEGQLQWLSRRANALLA
NGVELTDNQLIVPSDGLYLIYSQVLFKGRGCS-STNVLLTHTISRFAVSYQTKVNLLSAI
KSPCQRETPEGTEAKPWYEPIYLGGVFQLEKGDRLSAEINLPAYLDFAESGQVYFGIIAL
>Gibbon|ENSNLEG00000006117
MSTESMIRDVELAEEALPKKTGGPQGSRRCFLLSLFSFLLVAGATTLFCLLHFGVIGPQR
EE------FPKDLPLIS---PLAQ--AVR-------------------------------
----------------------SSSRTPS-DKPVAHVVA-NPQAEGQLQWLNRRANALLV
NGVQLTDNQLVVPSEGLYLIYSQVLFKGQGCP-PTHVLLTHTISRIAVSYQTKVNLLSAI
KSPCQRETPEGAEAKPWYEPIYLGGVFQLEKGDRLSAEINRPDYLDFAESGQVYFGIIAL
>Gorilla|ENSGGOG00000006018
MSTESMIRDVELAEEALPKKTGGPQGSRRCLFLSLFSFLIVAGATTLFCLLHFGVIGPQR
EA------FPRDLSLIS---PLAQ--AVR-------------------------------
----------------------SSSRTPS-DKPVAHVVA-NPQAEGQLQWLNRRANALLA
NGVELRDNQLVVPSEGLYLIYSQVLFKGQGCP-STHVLLTHTISRIAVSYQTKVNLLSAI
KSPCQRETPEGAEAKPWYEPIYLGGVFQLEKGDRLSAEINRPDYLDFAESGQVYFGIIAL
>Guinea_pig|ENSCPOG00000002343
MSTESMIRDVELAEEQLPKKAGGPQGSRRCWCLSLFSFLLVAGATTLFCLLHFGVIGPQR
EEQ-----FSSGPPF-R---PLAQTLTLR-------------------------------
----------------------SASQNDN-DKPVAHVVA-NQQAEEELQWLSKRANALLA
NGMGLSDNQLVVPSDGLYLIYSQVLFKGQGCP-S-YLLLTHTVSRLAVSYPEKVNLLSAI
KSPCQKETPEGAERKPWYEPIYLGGVFQLQKGDRLSAEVNLPQYLDFADSGQIYFGVIAL
>Hedgehog|ENSEEUG00000003375
MSTESMIRDVELAEESLPKKAGGPQGSRRCLCFSLFSFFLVAGATTLFCLLHFGVIGPQR
DE------FPDNIQLN--N-ALAQ--TLR-------------------------------
-----------------------SSRTQS-DKPVAHVVA-SIKSEGQLLWESEVANALLA
NGMKLTDNQLVVPLDGLYLIYSQVLFKGQGCP-STHVFLTHNIKRYAVSYQKDVNLLSAI
KSPCQSETPEGAEARPWYEPIYLGGVFQLEKGDRLSAEINLPDYLDFDESGQVYFGIIAL
>Horse|ENSECAG00000001174
MSTESMIRDVELAEEELAKKAGGPQGSRRCLCLSLFSFLLVAGATTLFCLLHFGVIGPQR
EEQ-----LPNAFQSI--N-PLAQ--TLR-------------------------------
----------------------SSSRTPS-DKPVAHVVA-NPQAEGQLQWLSGRANALLA
NGVKLTDNQLVVPLDGLYLIYSQVLFKGQGCP-STHVLLTHTISRLAVSYPSKVNLLSAI
KSPCHTESPEQAEAKPWYEPIYLGGVFQLEKGDQLSAEINQPNYLDFAESGQVYFGIIAL
>Hyrax|ENSPCAG00000007543
MSTETMIRDVELAEEAVSKKAAASQGSRRFLGLSLFSFLLVAAATTLFCLLHFGVIGPQG
EE------LPDDLSPIK---PLAQTL----------------------------------
----------------------RSSQNPT-DKPVAHLVA-NLQDMGQLQWVSGRDNALLA
NGMKLVNNKLVVPSNGLYLVYSQVLFKGRGCPTS-QLLLTHAVSRITTSYENKINLLSAI
KSPCRRETPEGAETKPWYEPIYLGGVFQLEKGDQLSAEVNLTQYIDLAESGQVYFGIVAL
>K_rat|ENSDORG00000012458
MSTESMIQDMELAEETLPKK-LSSQRSRRYLCLSLFSFLLVAGATTLFCLLHFGVIGPQR
EE------YQNGLPSIN---PLAHTLELR-------------------------------
----------------------SSSQMAS-DKPVAHVVA-DQRVQEQLQWLSRRANALLA
NGMELIDNHLVVPSNGLYLVYSQVLFKGRGCS-S-FLVLTHTVGRFATSYPEKVNLLSAI
KSPCQKEIPEGPELKPWYEPIYLGGVFQLEKGDRLSAEVNLPQYLDFAEAGQVYFGIIAL
>Macaque|ENSMMUG00000008845
MSTESMIRDVELAEEALPRKTAGPQGSRRCWFLSLFSFLLVAGATTLFCLLHFGVIGPQR
EE------FPKDPSLIS---PLAQ--AVR-------------------------------
----------------------SSSRTPS-DKPVAHVVA-NPQAEGQLQWLNRRANALLA
NGVELTDNQLVVPSEGLYLIYSQVLFKGQGCP-SNHVLLTHTISRIAVSYQTKVNLLSAI
KSPCQRETPEGAEAKPWYEPIYLGGVFQLEKGDRLSAEINLPDYLDFAESGQVYFGIIAL
>Marmoset|ENSCJAG00000003109
MSTETMIQDVELAEEALP-KTRGPQGSKRRLFLSLFSFLLVAGATALFCLLHFGVIGPQK
DE------LSKDFSLIS---PLAL--AVR-------------------------------
----------------------SSSRIPS-DKPVAHVVA-NPQAEGQLQWLNRRANALLA
NGVELRDNQLVVPSEGLYLVYSQVLFKGQGCP-SNFMLLTHSISRIAVSYQAKVNLLSAI
KSPCQRETPQGAKTNPWYEPIYLGGVFQLEKGDRLSAEINLPDYLDLAESGQVYFGIIGL
>Megabat|ENSPVAG00000004657
MSTESMIRDVELAEEELPKKAGGPQASRRCLCLSLFSFLLVAGATMLFCLLHFGVIGPQR
EE------FPTGLPLI--K-PLAQ--TLG-------------------------------
----------------------LSSRTPS-DKPVAHVVA-NPQAEGQLQWLSQRANALLA
NGMKLTDNQLVVPLDGLYLIYSQVLFKGQGCP-QTHVLLTHTISRFADSYQTKVNLLSAI
KSPCQRETQEGAAAKPWYEPIYLGGVFQLEKGDRLSAEINLPDYLDFAESGQVYFGIIAL
>Microbat|ENSMLUG00000003969
MSTESMIRDVELAEEALPKKAGGPQGSRRCLCLSLFSFLLVAGATTLFCLLHLGVIGPQR
EE--QHPHSPQQFQMG--NLPLAQ--TLG-------------------------------
----------------------LSSRTPG-DKPVAHVVA-NQQTMGQLLWQNKVANALLA
NGVSLTDNQLVVPLNGLYLIYSQVLFKGQGCP-HTPLLLTHTVSRFAVSYKNKINLLSAI
KSPCQRETPEGAEAMPWYEPIYLGGVFRLEKGDRLSAEINLPDYLDFAESGQVYFGIVAL
>M_lemur|ENSMICG00000017352
MSTESMIRDVELAEEALPKKAEGPQGSRRCAVLSLFSFLLVAGATMLFCLLHFGVIGPQR
EE------FPGGLHLVNGS-PLAQ--TLR-------------------------------
----------------------SSSRTPS-DKPVAHVVA-NPQAEAQLQWISGRANALLA
NGVQLADNQLVVPSGGLYLIYSQVLFKGQGCP-STHVLLTHTISRVAISYQTKVNLLSAI
KSPCHRETSEEAEAKPWYEPIYLGGVFQLERGDRLSAEINLPDYLDFAESGQVYFGIIAL
>Mouse|ENSMUSG00000024401
MSTESMIRDVELAEEALPQKMGGFQNSRRCLCLSLFSFLLVAGATTLFCLLNFGVIGPQR
DEK-----FPNGLPLIS---SMAQTLTLR-------------------------------
----------------------SSSQNSS-DKPVAHVVA-NHQVEEQLEWLSQRANALLA
NGMDLKDNQLVVPADGLYLVYSQVLFKGQGCP-D-YVLLTHTVSRFAISYQEKVNLLSAV
KSPCPKDTPEGAELKPWYEPIYLGGVFQLEKGDQLSAEVNLPKYLDFAESGQVYFGVIAL
>Opossum|ENSMODG00000015780
MSTESMIRDVELAEEALQRKAKGLQGSGHCLFLTLISFLVLAGATILFCLLHYGVIGPQK
EQD-----SPSAFLDMK---PLTQRV----------------------------------
----------------------RSYQTEI-NKPVAHVVA-KPTAEGKFQWYSGHANDLLN
-GMKLNDNQLVVPATGLYLVYSQLLFKGEGCT-NEPLLLMHTVSRVARSYPNKVNLLAAI
KSPCQRAAQGSRESNPWYEPTYLGGVFQLEKGDMLSSDTNYPKYLDLAESGQVYFGAIAL
>Orangutan|ENSPPYG00000016437
MSTESMIRDVELAEEALPKKTGGPHGSRRCLFLSLVSFLIVAGATTLFCLLHFGVIGPQR
EE------FPKDLSLIS---PLAQ--AVR-------------------------------
----------------------SSSRTPS-DKPVAHVVA-NPQAEGQLQWLNRRANALLA
NGVELRDNQLVVPSEGLYLIYSQVLFKGQGCP-STHVLLTHTISRIAVSYQTKVNLLSAI
KSPCQRETTEGAEAKPWYEPIYLGGVFQLEKGDRLSAEINLPNYLDFAESGQVYFGIIAL
>Panda|ENSAMEG00000009478
MSTESMIRDVELAEESLPKKAGGPQGSRRCLCLSLFSFLLVAGATTLFCLLHFGVIGPQR
EE------LPDGLQLIN---PLAQ--TVK-------------------------------
----------------------SSSRTPS-DKPVAHVVA-NPEAEGQLQWLSRRANALLA
NGVELTDNQLIVPSDGLYLIYSQVLFKGQGCP-STHVLLTHTISRFAVSYQTKVNLLSAI
KSPCQRETAEGTEAKPWYEPIYLGGVFQLERGDRLSAEINLPDYLDFAESGQVYFGIIAL
>Pig|ENSSSCG00000001404
MSTESMIRDVELAEEALAKKAGGPQGSRRCLCLSLFSFLLVAGATTLFCLLHFEVIGPQK
EE------FPAGPLSI--N-PLAQ--GLR-------------------------------
-----------------------SSSQTS-DKPVAHVVA-NVKAEGQLQWQSGYANALLA
NGVKLKDNQLVVPTDGLYLIYSQVLFRGQGCP-STNVFLTHTISRIAVSYQTKVNLLSAI
KSPCQRETPEGAEAKPWYEPIYLGGVFQLEKDDRLSAEINLPDYLDFAESGQVYFGIIAL
>Pika|ENSOPRG00000011953
MSTENMIRDVELAEGQLSKKTEASQGPKRCLCLSLFSFLLVAGATTLFCLLHFGVIGPQG
EE------FPNNLHLVN---PLAQ--TLR-------------------------------
----------------------SASRTPS-DKPVAHVVA-NPQKEGQLEWLNQRANALLA
NGLKLIDNQLVVPRDGLYLVYSQVLFKGQACP-S-YLLLTHTVSRFAVSYPNKVNLLSAI
KSPCQKETPEGTEPMAWYEPIYQGGVFQLEKGDRLSTEVNMPDYLDLAESGQVYFGIIAL
>Rabbit|ENSOCUG00000006698
MSTESMIRDVELAEGPLPKKAGGPQGSKRCLCLSLFSFLLVAGATTLFCLLHFRVIGPQE
EEQ-----SPNNLHLVN---PVAQMVTLR-------------------------------
----------------------SASRALS-DKPLAHVVA-NPQVEGQLQWLSQRANALLA
NGMKLTDNQLVVPADGLYLIYSQVLFSGQGCR-S-YVLLTHTVSRFAVSYPNKVNLLSAI
KSPCHRETPEEAEPMAWYEPIYLGGVFQLEKGDRLSTEVNQPEYLDLAESGQVYFGIIAL
>Rat|ENSRNOG00000000837
MSTESMIRDVELAEEALPKKMGGLQNSRRCLCLSLFSFLLVAGATTLFCLLNFGVIGPNK
EEK-----FPNGLPLIS---SMAQTLTLR-------------------------------
----------------------SSSQNSS-DKPVAHVVA-NHQAEEQLEWLSQRANALLA
NGMDLKDNQLVVPADGLYLIYSQVLFKGQGCP-D-YVLLTHTVSRFAISYQEKVSLLSAI
KSPCPKDTPEGAELKPWYEPMYLGGVFQLEKGDLLSAEVNLPKYLDITESGQVYFGVIAL
>Sheep|ENSOARG00000008333
MSTKSMIRDVELAEEVLSNKAGGPQGSRSCWCLSLFSFLLVAGATTLFCLLHFGVIGPQR
EEQ-----SPAGPSFN--R-PLVQ--TLR-------------------------------
-----------------------SSSQASNNKPVAHVVA-NISAPGQLRWGDSYANALMA
NGVELKDNQLVVPTDGLYLIYSQVLFRGHGCP-STPLFLTHTISRIAVSYQTKVNILSAI
KSPCHRETLEGAEAKPWYEPIYQGGVFQLEKGDRLSAEINLPEYLDYAESGQVYFGIIAL
>Squirrel|ENSSTOG00000012884
MSTESMIRDVELAEEALPKKAWGPQGSSRCLCLSLFSFLLVAGATTLFCLLHFGVIGPQR
EEKK----FLNNLPL-G---PQAQMLTLR-------------------------------
----------------------SSSQNMN-DKPVAHVVA-KNEDKEQLVWLSRRANALLA
NGMELIDNQLVVPANGLYLVYSQVLFKGQGCP-S-YVLLTHTVSRFAVSYQDKVNLLSAI
KSPCPKESLEGAEFKPWYEPIYLGGVFELQKGDRLSAEVNLPSYLDFAESGQVYFGVIAL
>Tarsier|ENSTSYG00000002841
MSTESMIRDVELAEEALPKKAGGLQGSRRCLCLSLFSFLLVAGATTLFCLLHFGVIGPQR
EE------FPGGFHLI--N-PLAQ--TLR-------------------------------
-----------------------SSRTPS-DKPVAHVVA-NLDNRGQLQWMNRHANALLA
NGVELTDNQLVVPSDGLYLIYSQVLFKGE-------------------------------
--------------------------FH--------------------------------
>Tas_devil|ENSSHAG00000004000
MSTESMIRDVELAEEALQRKARGPQGPGRCLCLTLVSFLFLAGATILFCLLHFGVIGPQK
EEE-----Q-DAFRSMK---PLTQRV----------------------------------
----------------------RSCLSES-DKPVAHVVA-NPKAEGQLQWLNRSANTLLN
NGMELKDNQLVVPATGLYLVYSQLLFKGEDCA-SEPLFLTHTISRVSLSYQHKVSLLAAI
KSPCQKATQGAREANPWYEPIYLGGVFQLDKGDKLSSDTNYPKYLDLAESGQVYFGIIAL
>Tree_shrew|ENSTBEG00000000589
------------------------------------------------------------
------------------------------------------------------------
-----------------------SSGIPS-DKPAAHVIA-NPQNKGELQWLNRRANTLLA
NGMQLVDNQLVVPSDGLYLIYSQVLFTGLGCP-STPVLFTHTVSCVAVSYNNKVNLLSAI
KSPCQKETAEGAEAKPWYEPIYQGGVFQLQKGDRLSAEVNLPRYLDFAESGQVYFGVIAL
>Wallaby|ENSMEUG00000008304
MSTENMIRDVELAEEELQRKARGPQGPGRCLCLILTFFLLLAGATLLFCLLHFGVIGPQN
EEV-----H-RCLSWMK---PVTQRV----------------------------------
----------------------RSCQTES-NKPVAHVIA-DPLAEGKLQWLKRRANVLLS
NGMDLVDNQLVVPSTGLYLVYSQLLFKGEDCA-NEPLLLTHTVSRVALSYQSKVNLLSAI
KSPCQKTVKGAREASPWYEPIYLGGVFQLEKGDKLSADTNYPNYLDFAESGQVYFGVIAL
>Human|ENSG00000232810
MSTESMIRDVELAEEALPKKTGGPQGSRRCLFLSLFSFLIVAGATTLFCLLHFGVIGPQR
EE------FPRDLSLIS---PLAQ--AVR-------------------------------
----------------------SSSRTPS-DKPVAHVVA-NPQAEGQLQWLNRRANALLA
NGVELRDNQLVVPSEGLYLIYSQVLFKGQGCP-STHVLLTHTISRIAVSYQTKVNLLSAI
KSPCQRETPEGAEAKPWYEPIYLGGVFQLEKGDRLSAEINRPDYLDFAESGQVYFGIIAL
