# Supplementary material for: Adaptive Evolution in TRIF Leads to Discordance between Human and Mouse Innate Immune Signaling
Source: Genome Biol Evol. 2021 Dec 6;13(12):evab268. doi: 10.1093/gbe/evab268 (PMC8691055; doi:10.1093/gbe/evab268)
Supplement: evab268_Supplementary_Data [file evab268_supplementary_data.zip › TRIF.best.fas]

>Panda|ENSAMEG00000003429
---------------------------ATGGCCTGCGCGGACCTGTCGCTCTCCAGCGCC
---------------TTTGACGTTCTCGGCGCTGCAGGGGAGGGCAAGCTCTTGCACCTT
AAGCACAAGCTGAAGACCCTGCGCCCGGGCTGCCGGGGGGCGGACCTCCTGCACGCCATG
GTGCTCCTGAAGCTGGGCCAGGAGACCGAGGCCAGGATCTCCCTGGAAGCACTGAAGGCG
GACGCGGTGGCCCGGCTCGTGGCGCGCCAGTGGGCCGGCATGGACAGC------GCC---
GAG---------------------GTCCCAGAGGAGCCCCCAGACTTGTCCTGGGCAGTT
GCCCGGGTGTACCACCTGCTCGCCGAGGAGAAGCTGTGCCCGGCCACTATGCGGGACATG
GCCTACCAGGCCGCCCTCCATACGTTCAGC---------------TCCAGGGATGACCAC
CGGCTCGCCGAGCTCCAGGGAGAGGCCCAGGACCGGTGTGGGTGGGGCATC------ATC
GGGGACACAGGGAGCTTCCAGCCCCTTCACTCTGAT------------CTG------GGC
TGC------------------CTGCCACCATCCTCAGTGTCACCCTCAGGCACCCGCAGC
CTTCCACAGCCCATAGAG------------------------------------------
---CACCTTTCAGGCTGGAGCAGAGGGCGTTCCCTGAGATCCACTGGCAGCCCCGCCTCC
CTGGCCAGCCATCTGGAAATCAGCCAGTCCCCCACCATGCCCTTTCTCAGC---------
CATCACCGCAGCTGCCATGGGCCCAGCAAGCTGTGTGACGAGCCCCAGGCCAGC------
CTG------GTGCCCGAGCCTGCCCCCCCGGGC------TGCCAGGAGCCTCAGGAGGTG
AGCTGG---CCACCG---------TCAATTGAGACTGTCAGCCCCCCATCGGTGGAGACT
GCCAACCCCCCACAAGCCCCTAGGCTTACT---------GAGCTGGTCCCAGATGCAAGC
CCTGCTGGCCAGCCCGACCCCCCCAGAGCTCTGGAAATCAGCACCCACTAC---------
---CCGGTGGAGTGCACCGACGCGTTGGCA------------------------------
---------GCCCCCGAATCTCTTTCCTTGCCCTCC------------------------
------------AGAAAC------------------------------------------
------ACTTGGCCT---GACAAGGGCCAGAGCCCA---TTCCCACTTCCTGAAGAAGAT
ACCGCTTCTCAGGTGGCCAGCGCC---AGCCCCCCT---CCACCCGCACCCCTGAAGACG
TCCCCT---------------------------CCC---------CACCCTTCT------
---CCATCC---ACCCTTCCTTCCACTGGCCTGGCCTCC---TCC---------------
---------------------------------AGCCTG---------------------
---------------TGC------CCCCCTTCT------------------------CCC
------------------------------------------------------------
------------------------------------------------------GAGCTG
GAG---TCCGAGCAGAAATTCTATAACTTTGTGATCCTGCACGTTGCCGCGGATGAACAC
ATTGCCCTGCGGGTCCGGGAGAGGCTCGAGGCCCTGGGGGTCCCCGATGGGGCCACCTTC
TGTGAAGATTTCCAGGTGCCCGGGCGGGGCGAGCTGCACTGCCTGCAAGACGCCATCGAC
CATTCGGCCTTCACCATCCTGCTGCTCACCCCCAACTTCGACTGCCGCCTGGGCCTGCAC
CAGGCCAGCCAGTCGCTGATGAACAGCCTCACGCGGCCCGGGCGGCAAGACTGCGTGATC
CCCTTCCTGCCCCTGGAGAGCTCC---------CAGGCCCCGCTCAGCCCCTACACGACC
AGCCTGCTCACCGGCCTGGTGTGGCTGGACGAGCACTCCCAGATCTTCGCCAGGAGGGTG
GCCAACACCTTCAAGGCGCAGAGGCTACGAGCCCGCAAGGCCAACTGGAAGAAGGAACAG
GACGTCCGGGCCCTGCAAGAGCAGCGCCGGCACCTGGAG------GGCGAGCGGCAGCAG
GTGGCA------------GCGCTG------------------------AAC---GCCGCC
TACTCGGCCTACTTCCAGAGCTGCTTGTCCTGGCAGGCGCAGATGGAGACCCTC------
------------CGGATGGCCTTC------------------------------------
------------------------------------------------------------
------------------------------------------------------------
------------------------------------------------------------
------------------------------------------------------------
------------------------------------------------------------
------------------------------------------------------------
------------------------------------------------------------
------------------------------------------------------------
------------------------------------------------------------
---------------
>Cow|ENSBTAG00000019966
---------------------------ATGGCCTGCACCGGCCCTTCGCTCTCTGGGGCC
---------------TTTGACATTCTAGGCGCCGCGGGTCAGGACAAGCTCTTGTATCTT
AAGCACAAACTGAAGACCCTGAGGCCTGGCTGCCGTGGGGCGTACCTCCTGCACGCCATG
GTGCTCCTGAAGCTGGGCCAGGAGACCGAGGCCAGGATCTCCCTGGAGGCGCTGAAGGCG
GATGCGGTGGCCCAACTGGTGGCCCGCCAGTGGGCTGGTGTGGACAGT------ACC---
GAG---------------------ACTCCAGAGGAGCCCCCAGACCTGTCCTGGGCCGTT
GCCAGGGTGTACCACCTTCTCACCGAGGAGAAGCTTTGTCCCGCGACTATGCGGGAGGAG
GCCTACCGGGCAGCCCTCCGGGCTTTCAGA---------------TCCAGGGACGACCTC
CAGCTGGGGGAGCTCCAGGAAGAGGCCCGGGACCGGTGCGGGTGGGACGTC------CTT
GGGGATCTGGGAGGAGTCCAAACACTGCGTTCCGAT------------CTG------GGC
TGC------------------CTCCCGCCGTCCTCAGCCTCACTTTCCCGGACGCGCAGC
GACCCGCGGCCCATAGAG------------------------------------------
---CATCTTTCCGGCTGGAGCACAGCGTGTTCCCTGAGATCCACTGGCAGCCCGGCCTCC
CTGGGCAGCAACTTGGAAATCAGTCAGTCGCCCACCATGGCCCTCCTCAGC---------
GTGCACCACAGCCACCACGGGCCCAGCAAGCTGTGTGACCATCCCCAGGCCAGT------
GTG------GTGCCCGAGCCTGCCCCTATGGGT------TGCCAGGAACCCGAGGAAATG
AGCTGG---CCCCCA---------TCGGTGGAGGCTGCCGACTCCCCG---GTGCGGCCG
AGCAGCCCA------GGCCCCGGGCTTCCC---------GAGGTGACCACCGATGCCTGC
CCCGCCAGCCCGCACGACCCACCGGAAGTTCCGGAAATCAGTGCCCACTAT---------
---CCGGTGGAGTGTACGGATGTGCCAGCA------------------------------
---------GCCCCGAAATCTCTCCCCTCGCCTTCC------------------------
------------AAAAAC------------------------------------------
------ACCTGCCTA---GTCACAGATCAGACGCCA---GTCCAACTTTCAGAGGAAGAC
ACCGCTTACCTGTCGGCTCAGCCA---CGCCCACCG---ACTCCTTCCGTGCCCCAAACA
TCCCCGTCTTTTCCTTCCGCATCGACGTCT---CCC---------TTTCCTTCT------
---CCATCG---ACCCCTCCTGAGGCTCACCCGACCCCT---TCT---------------
---------------------------------AAGGCT---------------------
---------------CAC------CCGACCCCT------------------------CCT
---------AAGGCCCACTCGACCCCTCCTAAGGCTCACCCGACCTCTCCTAAGGCTCAC
CCGACCTCTCCTAAGGCTCACCCGACCGTCTGGAACCCAGAGCCCCCTCCTCCAGAGCTG
GAGTCGTCCGAGCAGAAATTCTATAACTTTGTGGTGCTCCACGCCAGTGCAGACGAGCAC
ATTGCACTGCGAGTGCGCGAGAGGCTGGAGGCGCTAGGCGTGCACGATGGGGCCACGTTC
TGCGAGGATTTCCAGGTGCCCGGGCGTGGCGAGCTGCACTGCCTGCAGGATGCTCTAGAC
CACTCGGCATTCATCATCCTGCTGCTCACCTCCAACTTTGACTGCCGCCTGAGCCAGCAT
CAGACGAACCAGTCTCTGATGAGCAGCCTCACGCGCCACGGATGGCAGGACTGCGTGATT
CCCTTCCTGCCCCTAGAGAGTTCC---------CTGGCCCAGCTCAGCCCCAGCACGTCT
AGCCTGCTTACCGGCCTGGTGTTGCTGGACGAGCACTCCAAGATCTTCGCCAGGAAGGTG
ACCAACACCTTCAAGCCCCAGATGCTGCGGGCCCGCAAGGCCAAGTGGAGGAAGGAACAG
GATGCCCGGGCACTGCGGGAACAGAGCCAACAGCTGGAA------AGTGAGCGGCAGCAC
GCAGCG------------GCATGG------------------------GGC---GCGGCG
TACTCGGCTTACGTCCATAGCTACCTGGCCTACCAGACGCAGGTGGAGAAGCTC------
------------CAGGTTGCTTTGGCGAACTACATGCCATTTGGGACT------------
------CAGCTG------------------CCCTTTGGGGGA---CAGGGGTCCCTAGGA
ACCCCACCATCATCCTTTCCCACCCTGCCCGGTCAT---CAGCCA---CCTCCCCTT---
CCTCCTTGGCTGGGGGGCACGCCCCCA---------CCGATCTTCCCGCAACCCCCGCAG
ACCTTCCCGCAACCCCCA---------------CCGACCTTTCCGCAACCCCCGCCGACC
TTCCAGCAACCCCCACCGGCCTGCCCA---------CAGCCCCCGGACTTCTCACAGGCA
CCACCTGCGCGCCCT---------------------------------------------
CAGAGCCCTGGGCTC---CAGCCTCTCATCATACACCATGCACAGATGGTACAGCTGGGG
GTCAACAACCACATGTGGAATCAGAGAGGGACCCAGGCACCCGAGGAC---AACACA---
---CGG------------------------------------------------------
---GAAACAGAA---
>Marmoset|ENSCJAG00000017459
---------------------------ATG------------------------------
------------------------------------------------------------
---------------------AGGCCCGGA------------------------------
------------------------------------------------------------
------------------------------------------------------------
------------------------------------CCGGTGTGGGTG------------
------------------------------------------------------------
------------------------------------------------------------
---------------------------------------------GACGTG------CTG
GGGATCCAGGGAGCATCCAGA---CACTCCAGTCCA------------TCT------GGC
TGC------------------CTCCCACAGTCCTCAGCTTCGCCCTCTGGGACCCGGAGC
CTCCCTCGCCCCATCGAT------------------------------------------
---GGGGTTTCAGGCTGGAGCCAAGGGCGTTCCCTGAGGTCAACTGGCAGCCCCGCCTCC
CTGACCAGCAACTTGGAAATCAGCCAGTCGCCCACGATGCCCCTCCTCAGC---------
TTGCACCGCAGCCCCCAGGGGCCCAGCAAGCTCTGTGATGACCCTCAGGCCAGC------
AAG------GTGCCCGAGCCTGTTCCTGGTGGC------TGCCAGGAGCCTGAGGAGATG
AGCTGG---CCGCCC---------TCGGGGGAGATTGCCAGCCCCCCA---GAGCTGCCA
AGCAGCCCA------CCCCCTGGATTTTGC---------AAAGTGGCCCCAGATGCAACT
TCGACTGGCCTCCTTGACACCCCTGAAGCTCCAGAAACCAGCACCCAGTTC---------
---CCGGTGGAGTGCACCGAGGGGTCTGCA------------------------------
---------GGCCCCCAGTCTCTCCCCTTGCCCATTTTG---------------------
---GAGCCCCCCCAAAAC------------------------------------------
------CCCTGCCCT---GTCAAAGGACAGACATCA---CCCCAACTTTCTGTAGAAGAC
ACCACCTCTCCAAATACCAAGCCA------AGCCCA---TCTCCCACCACCCCAAAAACA
TCCCAT---------------------------CCT---------CCT------CCTCCT
CCTCCATCA---GCCCCCTCTTCAGCTCACCTGGCCCCC---TCC---------------
---------------------------------TCCCTG---------------------
---------------TTC------CCTTCCTCC------------------------CTG
------------------------------------------------------------
------------------------------------------------------GAATCA
---TCATCAGAGCAGAAATTCTATAACTTTGTGATCCTCCATGCCAGGGCGGACGAGCAC
ATTGCCCTGCGGGTCCGGGAGAAGCTGGAGGCCCTCGGTGTGCCTGACGGGGCCACCTTC
TGTGAGGACTTCCAGGTGCCCGGGCGCGGGGAGCTCCGCTGCCTGCAGGATGCAATTGAC
CACTCTGCCTTCATCATCCTCCTTCTCACCTCCAACTTCGACTGCCACCTGAGCCTGCAC
CAGGTGAACCAAGCCCTGGTGAGCAACCTCATGCGACAGGGGCCGTCAGACTGTGTCATC
CCCTTCCTGCCCCTGGAGAGCTCC---------CTGGCCGAGCTCAGCTCCGACACAGCC
AGCCTGCTCTCTGGGTTGGTGCGGCTGGACGAACACTCTCGGATCTTTGACAAGAAGGTG
GCCAACACCTTCACGTCCTACAGGCTTCAGGCCCGAAAGGCCATGTGGAGGAAGGAACAG
GACACCCGAGCCCTGCGGGAACAGAGCCAACACCTGGAC------AGTGAGCGGGTGCAG
GTGGCC------------GCCATG------------------------AAC---GCTGCA
TATTCGGCCTACCTCCGGAGCTATCTGTCCTGGCAGGCACAGATGGAGCAGCTC------
------------CAGGCGGCTTTTGGGAGCCACATGTCATTTGGGACTGGGGCACCCTTT
GGGGCTCAAATG------------------CCCTTTGGTGGC---CAAGTGCCTCTGGGA
GCCCCGCCA---CCCTTTCCCACTGGGCTGGGGTACCCGCAGCCT---CCACCC------
------------------------------------------------------------
------------------------------------------------------------
---------------------------------------CCCTCAGGCTTCCCTACAGCC
TCACCTGCGCCCCCT---------------------------------------------
CAGAGCCCGGGATTG---CAACCCCTCATTATCCACCATGCGCAGATGGTACAGCTGGGG
CTGAACAACCACATGTGGAACCAGAGAGGGTCCCAGGCACCCGAGGAC---AGTACA---
---CAG------------------------------------------------------
---GAGGCAGAA---
>Dog|ENSCAFG00000018946
---------------------------ATGGCCTGCGCGGACCTGTCGCTCTCCAGCGCC
---------------TTTGACATTCTAGGTGCCGCAGGCCAGGACAAGCTCTTGCGTCTT
AAGCACAAGCTAAAGACCCTGCGCCTGGGCTGCCGGGGGGCAGACCTCCTGCACGCCATG
GTGCTCCTGAAGCTGGGCCGGGAGACGGAGGCCAGGATCTCCCTGGAAGCACTGAAGGCG
GACGCGGTGGCCCGGCTTGTGGCGCACCAGTGGGCCGGCATGGATGGT------GCC---
GAG---------------------GCCCCCAAGGAGCCACCAGACTTGTCCTGGGCAGTT
GCCCGGGTGTACCACCTGCTTACCGAGGAGAACCTGTGCCCGGCCACGATGCGGGACCTG
GCCTACCAGGCGGCCCTCCGGACCTTCAGC---------------TCTAGGGATGACCAC
CGGCTGGCCGAGCTCCAGGGAGAGGCCCGGGACCGGTGTGGGTGGGGCATC------GTC
GGGGACCCGGGGAGCTTCCAGCCCCTTCACTCCGAT------------CTG------GGC
TGC------------------CTCCCAGCATCCTCAGTGTCACCCTCAGGCGCCCGCAGC
CTTCCAAAGCCCATAGAG------------------------------------------
---GACCCCTCGGCCTGGAGCCGAGGCCGTTCCCTGAGATCCACCGGCAGCCCAGCCTCC
CTGGCCAGCAATCTGGAAATCAGCGAGTCGCCCACCATGCCCTTTCTCAGC---------
CGTCACCGCAGCTGCCATGAACCCAGCAAGCTGTGCGACGAGCCCCAGGCCAGC------
CTG------GTGCCCGAGCCTGCCCCCACGGGC------TGCCAGGAGCCTGAGGAGGTG
AGCTGG---CCACCA---------TCAGGAGAGACTGCCAGCCCCGGG---ATGCTACCA
AACAGCCCA------GTCCCC------ACGCCGCCTCCTGACGTGGTCCCAGATGCAAGC
CTCAGTGACCAGCTCGACCCCCCCAAAGCGGGGCAGATGGGCACCCACTAC---------
---CCCGTGGAATGCACTGAAATGTTGGCA------------------------------
---------GCCCCCAGCTCTCTGTCCTTGCCCTCT------------------------
------------GGAAAT------------------------------------------
------GCTCGCCCT---GTCAAGGACCAGACCCCA---CTCCCACTTCCTGTAGAAGAC
ACCGCTTCCCAGTTGCCCAACCCC---AGCCCACCT---CCTCCCTCAGCCCTGAGGACG
TCCCCT---------------------------CCC---------TGCCCTTTT------
---CCATCC---ACCTCTCCTTCCACTGGCCCGGTCCCC---TCG---------------
---------------------------------CACCCC---------------------
---------------TGT------CCACCTTCT------------------------CCA
AATTCTCCC---------------------------------------------------
------------------------------------------------------GAATTG
GAG---TCGGAACAGAAATTCTATAACTTTGTGATCCTGCACGCGGCGGCGGACGAGCAC
ATCGCCCTGCGGGTCCGGGAGCGGCTGGAGGCCCTGGGCGTCCCCGACGGTGCCACCTTC
TGCGAGGACTTCCAGGTGCCCGGGCGGGGCGAGCTGCGCTGCCTGCAGGACGCCATCAAC
CACTCGGCCTTCACCATCCTGCTGCTCACCCCCAACCTCAACTGCCGCCTGGGCCTGCAT
CAGGTGAGCCAGTCGCTGATGAGCAGCCTCACGCGGCACGGGTGGCAAGACTGCGTGATC
CCCTTCCTGCCCCTGGAGAGCTCC---------CAGGCCCAGCTCAGCCGGGACACGTGC
AGCCTGCTCAGCAGCCTGGTGTGGCTGGACGAGCACTCCCGGGTCTTCGCCAGGAGGGTG
GTCAACACGTTCAAGGCGCAGCAGCTGCGAGCCCGCAAGGCCCAGTGGAAGAAGGAACAG
GACATCCGGGCCCTGCAGCAGCAGCGCCAGCACCTGGAG------GGTGAGCGGCAGCAG
GTGGCC------------TCGCTG------------------------AGC---GCCGCC
TACTCCGCCTACCTCCAGAGCTGCTCGTCGTGGCAGGCGCAGATGGAGGCGCTC------
------------CGGGCGGCCTTCGGGAGCCACATGCCATTTGGGGCT------------
------CAGGGG------------------CCCTACGGGGGC---CCGGGGCCTCTGGGG
GCCCCCCCG---CCCCTCCCCTCCTGGTTGGGCCAC---CAGCCT---CCCGCCGCG---
CCGCCGTGGCTGGCCGGCTCGCCCGCG---------CCCGCCTTC------CCGCCC---
------------------------------------------------------------
------------GCGCCCGCCTTCCCG---------CAGCCCCCCGCCTTCTCGCCGCCC
---CCCGCGCCCCCG---------------------------------------------
CAGAGCCCGGGGCTG---CAGCCCCTCATCATCCACCACGCGCAGATGGTGCAGCTGGGC
GTCAACAACCACATGTGGAACCAGCGAGGGACCCAGGCGCCCGAGGAC---GAGACG---
---CAA------------------------------------------------------
---GGAGCAGAG---
>Guinea_pig|ENSCPOG00000006486
---------------------------ATGGCCCGCCCGGGCCCATCGCTGCCTGGTGCC
---------------TTCGACCTCCTAGCTGGCGCCGGGCCGCAGAAGCTGGTCGACCTG
CGACACAGGCTGCAGACGGTGCACGAGGGGCAGCCCGGTGCCCCCCTGCTGCACGCGATG
GTGCTGCTTCGGCTGGGCCGGGAGGCCGAGGCCCGGATCTCGCTGGACGCCCTGAGAGCC
GACGCCGTGGCCCAGCTCGTGGCCCGCCGCTGGGCCGGCATGGACAGC------GCG---
GAG---------------------GCCCCCGAGGAGCCCTCGGACGTGTCCTGGGGCCTC
GCCCGCCTGTACCACCTGCTGGCCGAGGAGAGCCTGTGCCCAGCCCCCCTGAGGGACGCG
GCCTACCAGGCGGCCCTGCAGGCCCTGGGC---------------TCCTGCGGGGACCCG
AGGCTGGGCGAGCTGCAGGAGGAGGCCTGGGCCTGCTGCGGGAGGGACGTG------CTG
GGGGACTCGGGGGGCTGCCAGCCTCTCTGCCCGGGG------------CAG------GGA
CCC------------------CTGCCACCGTCATTGCCACCACCACCGGGGACGCGGAGC
CTCCCGCGCCCCATCGAG------------------------------------------
---GAC---------TGGAGCCGGGGGTGCTCGCTGCGATCCACGGGCAGCCTGGCCTCC
CTGGCCAGCGCCCTGGAAATCAGCCAGTCACCCACCGCCGCCTTCCTCAGC---------
CACGTCCGCGCCCCTCAGGGGCCCAGCAAGCTCTGTGAGGCGCCCCCGGGGTCCACCGAG
CCC------ATTCCCGAG------------GGT------GGCCAGGAGTCACAGGAGATG
AGCTGG---CCCACT---------TCAGCCGAGATCACGGAGCCCCCG---GAGCTGCCG
AGCATT------------------------------------------------CTCACC
CCCTCTGGGGACCCCGACTGCCCCGCTGCT------------------------------
---CCGGTGGAGTGCACGGACACCTCCACG------------------------------
---------GCCCCCAAAGCTCTCTCCTTGCCCAATCTG---------------------
---GAACCCAGAGAAAGC------------------------------------------
------CTCCACCCT---GTCCAAGACCAGACTGCA---CCCCCAGCTTCTGCAGAAGAC
ACCACATCCCCAGAGAGCAACCCC---AGCCCGCCG---GCATCCTCGGCCCCGGAGACC
TCCCTG---------------------------CCT---------CGGCCTCCT------
---------------------------------GCTCCT---TCC---------------
---------------------------------CGGCCCTCCAGCACCTCGGCACCGCCA
GCTTCC---TCCTGCCCGCCCTGCCCTGTCTCC------------------------TTC
------------------------------------------------------------
------------------------------------------------------GAGTCG
GAGGCCCCAGAGCACAAGTTCTATAACTTCGTCGTCCTCCACGCCATGGCGGACGAAGAC
GTGGCCCTGAGGGTCCAGAAGAAGCTGGAGGACCTGGGGGTCCGTGACGGGGCCACGTTC
TGCGGGGACTTCCAGGTGCCCGGGCGCGGTGAGCTCCACTGCCTGCAGGACGCCATCGAC
CACTCGGGCTTCATCATCCTGCTGATGACCCCCAACTTCAGCGGCGCCCTGAGCCTGCAC
CAGGTCAACCAGGCCCTGACCAGCAGCTTCACGCACCACGGCCGCCAGGACAGCGTCATC
CCCTTCCGGCCGCTGGAGAGCCCCTCGGGGTGCCGGTGCCCAGAGGCCTCGGACACCTCG
CGCCTGCTCTCGGGCCTCGTGTGGCTGGATGAGGGCTCCCCGATCTTTGCCAAGAAGGTG
GCCAACACCTTCAAGGTCCAGAGGCTGTCGGACCGCAGGGCGCACTGGCAGCGGGAGCAG
GACGTGCGGGCCCGGCTGCGGGCCAGCCAGCGCCTGGAC------GCCGAGACACAGCAG
GCCGAG------------GCCTTG------------------------CGG---GTGGCC
CAGGCCGCCTACCAGCACAGCCTGCAGGCCTGGTGGCTGCAGATGGAGCGGCTC------
------------CGGGGGGACTTCGGCAGCCACTTGTCGCTCGGGTCT------------
------CAGGTGCCCTGTCCGCCTCCGGGGCCCTTGGGGGTG---CAGGGGCCGTGGGGA
GCCGCGCCG---TCCTTCCCAGGCTGGCCCCCAAGTCCTCAG------TCACCAGCACCA
GCCCCGGGGTACATGGGGACCCCCTCG---------CCGGGCTTCCCGCAGCCCCCC---
GCCTTCCCA---------------------------------------------------
------------------------------------------------------CCCGTC
TCCTCCGCATCCCCT---------------------------------------------
CAAGCG---------------CCCCTCATTATCCACCACGCCCAGATGGTGCAGCTGGGG
ATGAGCAACCACATGTGGAACCAGCGAGGGGCCCCGGCCCCCCAGGAG---AGCGCG---
---CGG------------------------------------------------------
---GAAGGGGAG---
>Armadillo|ENSDNOG00000038829
---------------------------ATGGCCAGTCCAGGCCCATCGCTGTCCGGCGCC
---------------TTCGACGTGCTAGGCAGGGCAGGCCAGGACAAGCTCTTGTACCTG
AAGCACAAACTGAAGACGCGGCGC------TGCCCGGGCGCCCACCTCCTGCACGCCATG
GTGCTCCTGAGGCTGGGCCAGGAGACCGAGGCGCGTATCTCCCTGGAGGCGCTGCGCGCT
GACGAGGTGGCCCGGCTCGTGGCCCGCCGGTGGGTGGGTGTGAACCGC------GCC---
GAG---------------------AGCCCCGGGGAGCCGCCCTATCTGGCCTGGACCGTG
GCCCACCTGTACCACCTGCTGGCCGAGGAGAAGCTATGCCCCGCGTCTCTGCGGGAAGAG
GCCTTCGGGGTGGCCCTCCGGGTCCTGGCA---------------TCCAGAGACGACCCT
CGGCTGGGCGAGCTCCAGGCGGAGGCCCGGGACCGGTGCGGGTGGGACATG------GCC
GGGAACCCGGGGGGCTTCCAGCCCCTTCGCTCCGAA------------CTG------GGC
TGC------------------CTCCCGCCGTCCTCGGCGTCGCCCTCGGCCACCCGGAGC
CTTCCACAGCCCATTGAG------------------------------------------
---GGCCTGTCGGGCTGGAGCCAGGGGTGCCCCCTGCGATCCACGGACACCCCGTCCTCC
TTGGCCAGCGATTTGGAGATCAGCCAGTCGCCCACCATGCCTTTCATCTCC---------
CAGCACCGCGCCCCACCCGGGCCCAGCAAGCTCTGCGACGAGCCCCTGGTCAGC------
CCG------GTG------------------------------------CCCGAGGAGATG
AGCTGG---CCCGGC---------TCCCTGCAGACGGCGGGC------------------
---GCCCCA------GCCGCCGGCCTTCCC---------ACGGTGGCCCCCGATCCCAGC
CCCGAGGGCCTCCTGGGCCCCTCGGCTGTCCCCGAAACCAGCTCCCACCGC---------
---CCAGTGGATTGCACAGAGGTGTCCGAA------------------------------
---------GCCCCCAACTCTCTCCCATCGCCCGCTCCC---------------------
---GAGCCCCCCGAAAAC------------------------------------------
------CCTCGCCCT---GCCAATGCCCGGACACCG---CTCCCCCTTTCCGTAGAAGAC
ACTACTTCCCAGGAAGCCATGCTC---TGCCCACCT---ACCCCGTCAGCCCCCAAAACG
TCCCCC---------------------------GTC---------TCTCCT---CCTCTC
CCCCCT---------CCTTGTTCC------CCCGCCCCCTTCTCG---------------
---------------------------------TCCCCT---------------------
---------------TGC------CCCCCGCCC------------------------CCT
------------------------------------------------------------
------------------------------------------------------GAGCTG
GAGGCGTGGGAGCAGAAATTCTACAATTTCGTGATCCTCCACGCCCGGGTGGACGAGCAC
GTCGCCCTGAGGGTGCGCGAGAGGCTCGAGGCCCTCGGGGTGCCCGACGGGGCCACCTTC
TGTGAGGACTTCCAGGTGCCCGGGCGCGGCGAGCTGCGCTGTCTCCAGGACGCCATCGAC
CACTCGGCCTTCACCGTCCTGCTGCTCACCTCCAACTTCGACTGCCGCCTGAGCCTGCAC
CAGGTCAGCCAGGCCCTGATGGGCAGCCTCACGCGGCACGGCTGGCACGACTCGGTCATC
CCCTTCCTGCCCCTGGAGACGTCG---------CGGGCCCAGCTCGGCCCCGACACGGCC
GGCCTGCTCGCCGGCCTGGTGATGTTGGACGAGCACTCCCCCATCTTCGCCAGGAGGGTG
GACAACACCTTCAGGGCCCGGACGCTGCGGGCGCGCAGGGCCACGTGGGAGCGGGAGCAG
GAGGCCCGGGCCGTGCGCGAGCAGAGCCAGCGCCTGGAG------GGGGAGCGGCAGCGG
GCGGCG------------GCCCTG------------------------AGC---AGTGCC
TACTCGGCCTACTGCCGGAGCTACCTGGCCTGGCAGGGCCAGATGGAGGCGCTC------
------------CAGGCCGCCTTCGGGGCCCAGATGTCATTTGGGACG------------
------CAGGTGCCTTCTGGGGTGCCAGGACCCGGCGGGGGC---CAGGGACCCCCGGGG
CCCCAGCCA---CCCTTCCCGGCCTGGCCGGGCTGCCCGCAG------CCGCCCCTG---
CGCCCGTGGGGG------------------------------------------------
------------------------------------------------------------
------------------------CCC---------CCGCCGCCAGCCTGCCCACCCGCT
ACCCCTGGGCCCCCT---------------------------------------------
CCCGGCCCCGGGGTG---CAGCCCCTCATCATCCACCACGCGCAGATGGTCCAGCTGGGG
CTCTACAACCACATGTGGGGGCAGCGCGGGGCGCAGGCCCCCGAGGAC---AAGCCG---
---GGA------------------------------------------------------
---GGGGCGGAG---
>K_rat|ENSDORG00000008158
---------------------------ATGTCCAGCCCGGGCCCATCCCTCGCCAGTGTC
---------------CTGCGGGTTCTGGAAACTGCCAGCCCGGACAAGCTGGCCAGCCTG
CAGCAGAAGCTGAGGACA------CCCGGCGGCCCGGAGGCCGAGCTCCTGCGCGCCATG
GTGGCGCTGGCGCTGGGTGGGGAC------------------------------------
GAGGCGGCTGCCCGGCGGGTGGCTGGCGTGTGGGTCAGCGTGGACGGC------ATC---
CGG---------------------GCCACGGAGGAGACCCCAGATGTGTCGTGGGCCGTG
GCTCGCTTGTATCACCTCCTGGCCGAGGAGAAGCTGTGCCCGGAGTCTGCGCGGGACGCG
GCCTACGCGGCGGCCCTCAGCGTGCTGGAC---------------GCGCAGGGTGACCGC
CGGCTGGACCAGCTCCGCGGCGAGGCCCGGGCCCGGTGCGGGGGGGCCGCG------ACG
GCCGACGCGGGGGGCTTCCAGCCGCTCCGATCCGAC------------CGG------GAT
GAC------------------CTGCCCCCCGCCTCACCGCCGCCCTCAGCAGCCCGCAGC
CAGCCCTGGCCCATCAGC------------------------------------------
---GCCCTGGCCGGCTGGAGCCGTGCCTGCTCCCTGCGCTCCAGCGGCAGCCCCGGCTCC
GTGGGCGCCGAGCTGGAGATCAGCCAGTCCCCCACGCTGCCCTTCCTGAGC---------
CCACACCGCGCCACCCACGGGCCCAGCAAGCTGCCCAAAGCCCCCGTGGCA---------
------------CCCAGG------------GGC------CGCCAGGAGCCGGAGGAGGTG
AGCTGG---CCCTCC---------TCTGCGGAGCCCCTGGACCCCGAC---CGGCTGCAC
CCTGGCCCA------GGG------CACCCC---------GAGGTGGCCCTGGCTTCCGTC
TCATCC---------AACTCCACCGTACCTCCAGATGGGGGCTCCCAGGGC---------
---TCGTTAGAGAGGACTGGGGAGTGTCGG------------------------------
---------GATCCCCCATCGCTCCTCTCAGCCAGCTTG---------------------
---GACCCCACGGAAAAT------------------------------------------
------CCTTGCCCT---GGCGAAGATCACACAACC---CTCCGG---AGTCCTGAAGAT
GCCACCAGGACCAATGCCCAGCCC---TGCCCACCT---ACTCCTGCCCCCTCAGCCTCC
TTCCCT---------------------------CCT---------CTTCCTCCT------
---------------------------------CAGCCTCCTTCCCTCCGACCT------
---------------------------------CTTCCTCGTTCAGCCTCTTTTCCTCTG
GCCTCC---TCTTCC---CCGGCCTCCTTCCCT------------------------CCG
------------------------------------------------------------
------------------------------------------------------GCCTCC
---TCCTCAGGACAAAAGTTCTACAACTTCGTGATTCTGCACACCAGAGCGGACGAGCAC
GTAGCCCTGCGTGTCCGGGAGCGGCTGGAGGCCCTCGGGGTGCCCGAGGGGGCCACGTTC
TGTGAGGATTTCCAGGTGCCTGGCCGCGGCGAGCTGCGCTGCCTCCAGGACGCCATCGAC
CACTCCGGCTTCATCATCCTGCTGCTCACGGCCGCCTTCGACAGCCAGCTGGGGCTGCAC
CAGCTGAACCAGGCGCTCATGAGCAGCCTCACGCAG---GGGCCGCCAGACTGCGTGGTC
CCCTTCTTGTCCATCGAGAGATCT---------GAGGCACAGCTGGACCCCGACACCACC
AGCCTGCTGGCCGGCCTGGTGCGGCTGGACGAGCGATCCGCCATCTTCGCCAGGAAGGTG
GCCAACACCTTCGCCCCGCGGCGGCTGCTGGCGCGCCGCGCGCACTGGGCCCAGGAGCAG
CAGGCCCGGGCCCTGCGCCAGCAGCGCCCGCAGCTC---------GCCACGCCACCTACC
CCAGCC------------AGCCTG------------------------GGG---GCC---
---------------------TGGGGCGCCTCCCAGCCCCAGATCCACGCGCTC------
------------CAGGAGGCTTTGGGGAGCGGCCTGGTGCTGGGGACT------------
------CAGACAAGTCAGCCCCTTCGAGTGCCTTTGGGGGGC---CAGGTGCCC------
------------CCCTTTTCTACCTGGCCAGGCTGTCCACAGACACCGTCATACGCCTGG
---------CAGGCTGGCACCCCCCCA---------CCGGCCTCCCCGCAG---------
------------------------------------------------------------
------------------CTTTTTCCT---------CAGCCCCCCACTTCTCCGCCAACG
CCCACAGTGCCTCCA---------------------------------------------
CAGACCCCCGGACCA---CAGCCTCTCATTATCCAGCACGCTCAGATGGTGCAGCTGGGG
CTCAACAACCACATGTGGAACCAGAGGGGGGCCCCAGCACCCCAAGAT---CACACGTCA
CCCCAA------------------------------------------------------
---GAAGCCGACAGA
>L_hedgehog|ENSETEG00000011178
---------------------------ATGGCCTGCCCAGAACCCTCACTGCCTGGCGCC
---------------TTCCTCCGTCTCAGTGCGGCTGGCCAGGACAAGCTCCTGCATCTG
AAGCATAAGCTGAAGGCCCTGCAGCCCAGCTGCCGGGGGGCCGGCCTGCTGCGCGCCATG
GTGCTCCTGGCCCTGGGCCAGGACACGGAGGCCCGGCTCTCTCTGGAGGCGCTGAGGTCT
GACTCTGTCGCCCGGCTGGTGGCCCATCGCTGGGCCGGCTCGGACGGC------CCC---
GAA---------------------GCCCCGGAGGAGCCGCTGGAGGGGTTCTGGGCGGTC
GCCCGCCTGTACCACCTGCTCGCAGAGGAGAAGCTGTGCCCAGTGTCACTGCCGGAGGCC
GCCTACCGTGTTGCCCTGCAGGCCTTCAGC---------------ACC------GATGCC
CGCCTGCCCGAGCTCCAGGCTGAGGCCCAGCAGCGGTGCGGGTGGGAT---------GTG
GCCGATCTGGGGGGCTTCCGGCCCCTGTGCTCCGAT------------CGG------GTT
GGG------------------CTCCTACTGCCCTCAGCGCCCCCCTCGGGGACCAGGAGC
CTCCCGAGACCCATCAGG------------------------------------------
---GACTCCTGGAACTGGAGCCTGGCTGGACCCCTGAGGTCCACAGGCAGCCCGGCCTCC
CTGGCCAGCAACTTGGAAATCAGCCAGTCACCCACCATGGCCCTCCTCACC---------
CAGCCCACCAGCACCCCCGGGCCCAGCAAGCTCAGCCACCAGCCTGCAGCCAGC------
CTG------GGGGGTGAGTCTGTTCCCATGGGC------CGCCAGGAGCCGGAGCAGGTC
AGCTGG---CCGCCC---------TCTGTGCAGACTGACCCTCCCCAG---GAGCTGCCG
GACAGTCCA------GCCCCCCAAGTGCCT---------GTGGCGGACCCTGGTCCA---
------GGTCTCCCCCACCCTTCAGCACCTCCAGAACCCAGAGCTCACTGT---------
---CCGGTGGAGTGTTCCGAGGTATCTGAA------------------------------
---------GGCCCCCAGTCTCTCTCCCCACCCACCCCG---------------------
---GAGCCCCCCGGGGAC------------------------------------------
------------CCC---AGCCAGGACAGGACGCTG---TTCTCAGGTCCAGGAGGTGAC
ACGGCCTCTCAGAAAACCAGGCTG---AAATCCCCT---CCTCCCCCGGCCCCCCAAACG
CCCTCT---------------------------CCA---------TCTCCGTCG------
---------------------------------TCTTCC---------------------
------------------------------------------------------------
------------------------------------------------------------
------------------------------------------------------------
------------------------------------------------------------
------------------------------------CTCCCGGCGACCCCCGAGTCGATC
TTCGCCCTGCTTGTCCGCCAGAAGCTGGAGGCCCTGGGCGTGCCCGACCTGGCCACCTTC
TGCGAGGACTTCCAGGTGCCAGGGTGCAGCGAGCTGAGCTGCCTGCAGGACGCCATCGAC
CGCTGCACCTTCACCGTTCTGCTGCTCACACAGAACTTTGACTGCCGCCTGAGCCTGCAC
CAGGTCACCCAGGCCCTGATGAGC---------------GGCTGGCAGGAATCCGTGGTG
CCCTTCCAGCCCCTGGACACACTC---------------TGGCTCACCTCCGATGTGTCC
CTCCTGCTCCCTGGCCTCCTGCCCCTGGATGAGCAC------------------------
------------------------------------------------------------
------------------------------------------------------------
------------------------------------------------------------
------------------------------------------------------------
------------------------------------------------------------
------------------------------------------------------------
------------------------------------------------------------
------------------------------------------------------------
------------------------------------------------------------
------------------------------------------------------------
------------------------------------------------------------
------------------------------------------------------------
------------------------------------------------------------
------------------------------------------------------------
---------------
>Horse|ENSECAG00000004791
------------------------------GCCGGCCCGGGCCCGTCGCTCTCCGGCGCC
---------------TTTGAGCTGCTCGGCGCTGCGGGCCACGACAAGCTCCTGTATCTG
AAGCACAAGCTGAAGAGCCCACGGCCGGGCTGCCGGGGCGCCGAGCTCCTGCACGCCATG
GTGCTGCTGAAGCTGGGCCAGGAGACCGAGGCCAGGATCTCCCTGGAGGCCTTGAAGGCC
GACGCGGTGGCCCGGCTGGTGGCCCGCCGGTGGGCCGGCATGGCCGGC------GCC---
GAG---------------------GACCTGGAGGAGCCCCCGGACTTGTCCTGGGCCGTC
GCCCGGCTGTACCACCTGCTCAGCGAGGAGAAGCTGTGCCCGGAGCCTCTGCGGGATGTT
GCCTACCTGGCAGCCCTCCGTGCTTTCAGC---------------TCCAGAGATGACCAC
CGGCTCGGGGAGCTCCAGGACGAGGCCCGGGACCGGTGTGGGTGGGACATC------GTT
GAGGACCCCGTGGACTTCGGGCCTCTGCACTCCGAT------------ATG------GGC
TGC------------------CTCCCGCCGGCCTCGGCGTCGCCCTCCGGGACCCGCAGC
CTCCCGCAGCCCATCGAG------------------------------------------
---GACCTGTCGGCCTGGAGCCGAGGGTGTCCCCTGAGGTCGGGCGGCAGCCGGGTGTCC
CTGGCCAGCGCCTTGGAAATCAGCCAGTCGCCCACCATGCGCATCCTCAGC---------
CTGCAGCACGGTCCCCACGGCCCA---AGGCTGTGTGACGAGCCCCGGGCCAGC------
GTG------GCACCTGAGCCCGCTCCCACGGGC------TGCCAGGAGCCCGAGGAGATG
AGCTGG---CCCCCG---------TCGGGGGAGCCCGCCAGCCCCCCG---GTGCTGCCA
AGCCACCCA------GCCCTGCGGCTTCCT---------GAGGACACCCCGGATGTG---
CCTGCTGGCCTGGCCGACCCCCCGAAAGCTCCAGAAACCGGCACCCATTAC---------
---CCGGTGGAGTGCACGGAAGTGTCGGCG------------------------------
---------GCACCCCCGTCTCTCGCCTCGCCCTCC------------------------
------------AGG---------------------------------------------
------------CCC---GTCAGGGACCCGACGCCA---CCCCAGCTTCCTGCAGAAGAC
GCCGCTCGGCTACCCCCCAAGCCG---TGCCCACCG---ACTCCCTCGGCCCCCACCACG
TCCCCC---------------------------TCC---------TTCCCTCCT------
---CCATCC---ACCCCTCCTTCCGCTCGCCCAGCCCCC---TCC---------------
---------------------------------AACCCG---------------------
---------------GGT------CCCGCCTCT------------------------CCG
------------------------------------------------------------
------------------------------------------------------GAGGCC
CAGCCGTCGGAGCAGAAGTTCTATAACTTCGTGGTCCTGCACGCGGGGGCCGACGAGCCC
ATCGCCCTGCGCGTCCGCGAGAGGCTGGAGGCCCTGGGCGTGCCCGACGGGGCCACCTTC
TGCGAGGACTTCCAGGTGCCGGGGCGCGGGGCGCTGCGCTGCCTGCAGGACGCCATCGAC
CACTCGGCCTTCACCATCCTGCTGCTCACCGCCAACTTCGACTGTCGCATGAGCCTGCAC
CAGGTCAGCCAGGCGCTCATGAGCAGCCTCACGCGGCACGGCTGGCAGGACTGCGTGGTC
CCCTTCTTGCCGCTGGAGAGCTCC---------CAGGCCCAGCTGAGCCCCGACACCGCC
AGCCTGCTCTCCGGCCTGGTGTGGCTGGACGAGCACTCCCGGATCTTCCCCAGGAAGGTG
GCCAGCACCTTTAAGCTCCAGCAGCTGCGGGCCCGCAGAGCCAACTGGAGGAGGGAACAG
GACGCCCGGGCCCTGCGGGCGCAGAGCCAGCAGCTAGAC------GGGGAGCGGCTGCAG
CTGGCG------------GCCTTG------------------------AAT---GCCGCC
TACTCCACGTACTTCCAGAGCTGCTTGTCCTGGCAGGCGCAGATGGAGAAGCTG------
------------CAGGCAGCTTTTGGGAGCCACATGTCACTGGGGACT------------
------CAGGGG------------------CCTTCTGGGGGC------------------
---------------------------------------CAGCCG---CCTCCG------
------CGGCTGGCGGGCACCCCTCCA---------CCACCCTTCGCGCAGCCCCCT---
GCCTTCCCGCAGCCCCCCACCATCATGCAGCCCCCCAACTTCCCGCAGCCCCCCACCATC
ATGCAG------CCCCCCGCCTTCCCC---------CAGCCCCCCGCCTTCCCGCAGCCC
CCACCTGTGCCCCCC---------------------------------------------
CAGAGCCCGGGGCTG---CAGCCTCTCATCATCCACCACGCGCAGATGGTGCAGCTGGGG
CTCAACAACCACATGTGGAGCCAGAGGGGGACCCAGGCGCCCGAGGAC---AACACT---
---CAG------------------------------------------------------
---CAGGGGGAG---
>Cat|ENSFCAG00000010141
---------------------------ATGGCCTGCACGGGCCCGTCGCTCTCCGGCGCC
---------------TTCGACATTCTAGGTGCCGCAGGCCAGGACAAGCTCTTGTACCTT
AAGCACAAGCTGAAGACGGTCCACCAGGGCTGCCGAGGGGCAGACCTCCTGTACGCCATG
GTGCTTCTGAAGCTGGGCCAGGAGACGGAGGCCAGGATCTCCCTGGAAGCTCTGAGGGCG
GACGCAGCGGCCCGGCTCGTGGCCCGCCGCTGGGCCGGCGTGGACAGC------GCC---
GAG---------------------GCCCCGGAGGAGCCCCCGGACTTGTCCTGGGCCATT
GCCCGGGTGTACCACCTGCTCGCCGAGGAGAAGCTGTGCCCGGCCCCTGTGCGGGACCTG
GCCTACCAGACAGCCCTCCAGACGTTCAGC---------------TCCAGGGACGACCAC
CGGCTGGCCGAGCTCCAGGGAGAGGCCCGGGACCGGTGCGGCTGGGGCGTC------ATC
CGGGCTCCCGGGAGCTTCCAGCCCCTTCGCTCCGAT------------CGG------GGC
TGC------------------CTCCCGCCATCCTCGGTGTCCCCCTCGGGCACCCGCAGC
CTTCCCAAGCCCATCGAG------------------------------------------
---GGCCTTTCGGGCTGGAGCAGAGGGTGTTCTCTGAGATCCACCAGCAGCCCCGCCTCC
CTCGCCAGCAACCTGGAAATTAGCCAGTCACCCACCGTGCCTCTTCTCAGC---------
CAGCACCGCGGCTGTCGTGCGCCCAGCAAGCTGTGTGAGGAGCCCCGGGCAGGCCCCGGG
CCC------GAACCTGAACCTGCCCCCACAGGC------TGCCAGGAACCTGAGGAAGTG
AGCTGG---CCACCAGACCCCTCATCGGGAGAGACTGCCGGCCCCCAG---ATGGCACCA
GACAGCCCG------GGCCCTAGACTTCCT---------GAGGTGGTCCCAGATGCAAGC
CCCACTGGCCAGCCCGACGCCCCCAAAGCTCTGGAAAGCGGCACCCGCTAC---------
---CCGGTGGAGTGCAGCCACGCGCTGGCC------------------------------
---------GCCCCCGCATCTCTCCCCTTGCCCCCC------------------------
------------AAAACC------------------------------------------
------ACTTGCCCT---GACAAGGACCAGACCCCA---CTCTCACTCCCTGTAGAAGAT
ACCGCTTCCCAGAGGACCCCCCCA---TGCCCCCCC---ACCCCCTCGGCCCCGAGGACC
TCCGCG---------------------------CCC---------TGCCCTTCT------
---CCATCC---ATCCCTCCTTCCGCTTGCTCCGCCGCC---TGG---------------
---------------------------------AATCCG---------------------
---------------TGC------CCCCCGCCC------------------------CCC
------------------------------------------------------------
------------------------------------------------------GAGTTG
GAG---CCAGAGCAGAAATTCTACAACTTTGTGATCCTGCACGCGGGGGCAGACGAGGAC
ATTGCCCTGCGGGTCCGAGAGAGGCTGGAGAGCCTGGGCGTCCCGGATGGCGCCACCTTC
TGCGAGGATTTCCAGGTGCCCGGGCGCGGCCACCTGCGCTGCCTGCAGGACGCCCTCGAC
CACTCAGCCTTCACCCTCCTGCTGCTTACCCCCAACTTCGACTGCCACCTGGGCCTGCAC
CAGGCGGGCCAGTCCCTGATGAACAGCCTCACGCGGCACGAGTGTGGGGACTGCGTGATC
CCCTTCCTGCCCCTGGAGAGCTCG---------CTGGAGCAGCTCAGCCCGCACACCTGC
AGCCTGCTCACCAGCCTGGTGTGGCTGGACGAGCGCTCCCAGATCTTCGCCAGGAAGGTG
GCCAACACCTTCAAGCCGCAGAGGCTGCGAGCCCGCAGGGCCCACTGGAGGAAGGAGCAG
GACGTCCGCGCCCTGCAGGAGCAGCGCCAGCAGCTGGAG------GGAGAGCGGCAGCGC
GTCTCG------------GCGCTG------------------------AAC---GCCGCC
TACTCGGCCTATTTCCAGAGCCACTCGGCCTGGCAGGCGCAGATGGAGACGCTC------
------------CGGGTGGCCTTCGGGAGCCACATGCCCTTTGGGACT------------
---------------------------------------------CCGGGGCCCCTGGGA
GCGCCCCCG---CCCTTTCCCTCCTGGCCCGGCCAC---CAGCCGCCGCCGCCCGCG---
CCCCCGTGGCTGGCCGGCGCCCCGGCA---------CCCGCG------------------
------------------------------------------------------------
------------------------------------------CCCGCCTTCCCGCAGCCC
---CCGGCGCCCCCT---------------------------------------------
CAGAGCCCGGGGCTG---CAGCCCCTCATCATCCACCACGCGCAGATGGTGCAGCTGGGC
CTCAACAACCACATGTGGAACCAGAGAGGGACCCAGGCGCCCGAGGAC---AAGACG---
---CAG------------------------------------------------------
---GGCGCGGAG---
>Chicken|ENSGALG00000026850
ATGGCACAG------------------AGTGCTGAGGTCCAGCCAAGCTTTGAAGACATT
---------------TTTAATATTCTATCCCAGGTCCCAGCAGAAAAGCTCCTTAGCCTC
AAACATAAACTGAAGCATTTAATATTT---GCGCCCAGCAGTAAATTACTGCAAGCCATG
GTCCTACTTACTCTGGGACAAGAAGCAGATGCACGAATTTGTCTGAATGCTCTGGGAGAT
AACCTGGCAGCCCTGTACATCCATCAGACCAAACTAGGCACTGCAGCA------GTG---
CAGAAAGACGGTGGTAATTTACAGCACCCCCAGCTAGATGCAGGTGCCATGGCATTTCTG
GCACAGATCTACTTGCTGCTGGCAAATGAAAAACTGTGCAGTCATGAAGCTGTGGTCAAA
GCTGAACAGGCTGCTAACAATGCTAGCAGG---------------GATGCTCAGAGAGAC
ACACTCAATAGCATCCCAGTTGGAGATCAGGAAAGATATGGCTTAGCTATCAGCACTGTG
GATTCAGATAGCAAGTTTCGGACACTGAGATCTGAT------------GTGAGCACAGGA
TTT------------------CTCCGTATGACTAGC---CCAAATAACACCGTGAAAAGT
TCCCCAATGAAGATTAGA---------------------AAAACCTCAGACCTT------
------TCAGGCACACAG------------ACCTTGCAATCCTCAGGGATCTCCGATTCC
TTC---ACCAGTCTCCTGATCAGTCAATCACCAACAGCTATTTTTTGCACACCGACTCCT
TCCTGTCAGTCC------------AGTCGGCTGTGTGAAGTGAGCACCAGTGATGCTGGA
CAGCCTGATGGAGAGAGA------------CAG------AGCCACAGCCTGCAGGAAACT
GGCAGG---GCCAGCAGCCCCAGCAGTCATTCCAGGCAG---------------------
GACACAAATCCCCAAGTCCCCCATCTGGGGAAGACACTGCAGGTC------------AGT
TCCTCTCGTCTATCTCTCCCTATTGTTGAAACACAGCTGCCCATACTGGGTGCTGTGGGC
CAACCTGTTGAGAGTAATGATATTTCTAGCACAGTGATAGCAGAACCTCAGGTACCAAAA
GAAAGCAGAGACCAAAAGCAGAAATTATCTACAAGTCTT---------------------
------------------------------------------------------------
------CCCTATTCAAGAATGACAATAAATACTGGTCCTGCCTGCATACCCATAGAAGAC
------------------------------------------------------------
------------------------------------------------------------
------------------------------------------------------TCCTAC
ATTCCAGCAGGAACTTCCAACTCTGCACCTGCTTCCACTTCAGTTTGTTCCTTTCCTCCT
CAAACCTATTTCTCTTCAGCCATTCTCCGTCCTCTTCAGAGCATTCCTTACAACGTACCA
TTTCCCCCTCCCCTCCACTCATCTCCCTCT------------------------------
CCAACTGGCCCTCCTCCTTTAAAAACTGTGGAAGCATCATTGGCACCAGAGCCCAATGGT
GAA------AAGAAAAAGTTTTTCACTTTTGTTGTTCTACATGCTTGGGAAGATGAGCAT
ATTGCCTGTCGCATCAAGGACCTGCTAGAGAACATGGGGGTTCCCAATGGTGCCACATTC
TGTGAGGACTTCCTTGTTGCAGGACACAACCAGCTGACTTGCTTTCAGGATGCTATGGAA
AACTCTGCTTTCCTTATCCTTCTGCTGACCAAGAACTTCCTGTGCCACCAGTGTATGTTT
CAAACAAACTCAGCTCTGATGGAGTCCATCCAGCGACCTTCCAAGCACAACTCTGTCATT
CCTTTTGTACCTAAGGAAAACCCA---------CTGGAG------CGGAGTCAGATTCCC
AGCATGCTCAGTGTGCTGGTGGCCTTGGATGAGAACTCTCCTGTGTTTGCCAGGACAGTG
CAGAACACCTTTACCCCCGAGAAGATCAATGAAAGGAAAGCCATGTGGTGCCAGATACAG
CAAGTC---------CAAGAGCAGAAAAGGAAACTAGAGCTATATCAGGATCACTGCCAA
ACACTGCAGAATTTAGGTGCTTTGACCCTCGGTTCCCTTCCCCAAATGTCT---CCA---
---TCAGCAATGCAGCTGAATCAGTCAAGCCTAGAGCAGCTGCTGGAACAGCTC------
------------CTGCCTCTCCAGTCATCCCAACAGTGCCAT---CCCCCAGTGTCTGTC
TCTGCTGCCACACGCCCACTTCCCCGGGCT------------------------------
------------------------------------------------------------
------------------------------GGTCATCCCACATCTGCTCAG---------
------------------------------------------------------------
------------------GTGGGTCCCTCTCCTTCCCAACCACTTAATCTCCCATCAGGC
CAGCACTACACAACT---------------------------------------------
ACAGATCCAGGAGGTGCCCGTTCCATCATCATCCAACATGCTCGAATGGTTCAGATTGGG
AACCACAACACAATGCATGTGGAAACTGCTGCCCCAGGTCCACAGGACAGTGAGGAA---
---GAATCCAGGGAGAATGCT---------------------------------------
---------------
>Gorilla|ENSGGOG00000006675
---------------------------ATGGCCTGCACGGGCCCATCACTTCCTAGCGCC
---------------TTCGACATTCTAGGTGCAGCAGGCCAGGACAAGCTCTTGTATCTG
AAGCACAAACTGAAGACCCCACGCCCAGGCTGCCAGGGGCAGGACCTCCTGCATGCCATG
GTTCTCCTGAAGCTGGGCCAGGAAACTGAGGCCAGGATCTCTCTAGAGGCATTGAAGGCC
GATGCGGTGGCCCGGCTGGTGGCCCGCCAGTGGGCTGGCGTGGACAGC------ACC---
GAG---------------------GACCCAGAGGAGCCCCCAGATGTGTCCTGGGCTGTG
GCCCGCTTGTACCACCTGCTGGCTGAGGAGAAGCTGTGCCCGGCCTCGCTGCGGGACGTG
GCCTACCAGGAAGCCGTCCGCACCCTCAGC---------------TCCAGGGACGACCAC
CGGCTGGGGGAACTTCAGGATGAGGCCCGAAACCGGTGTGGGTGGGACATT------GCT
GGGGATCCAGGGAGCATCCGGACGCTCCAGTCCAAT------------CTG------GGC
TGC------------------CTCCCACCATCCTCGGCTTTGCCCTCTGGGACCAGGAGC
CTCCCACGCCCCATTGAC------------------------------------------
---AGTGTTTCAGACTGGAGCCAAGGGTGCTCCCTGCGATCCACTGGCAGCCCTGCCTCC
CTGGCCAGCAACTTGGAAATCAGCCAGTCCCCCACCATGCCCTTCCTCAGC---------
CTGCACCGCAGCCCTCATGGGCCCAGCAAGCTCTGTGACGACCCCCAGGCCAGC------
TTG------GTGCCTGAGCCTGTCCCCGGTGGC------TGCCAGGAGCCTGAGGAGATG
AGCTGG---CCGCCA---------TCGGGGGAGATTGCCAGCCCCCCA---GAGCTGCCA
AGCAGCCCA------CCTCCTGGGCTTCCC---------GAAGTGGCCCCAGATGCAACC
TCCACTGGCCTCCCTGATACCCCCGCAGCTCCAGAAACCAGCACCAACTAC---------
---CCAGTGGAGTGCACCGAGGGGTCTGCA------------------------------
---------GGCCCCCAGTCTCTCCCCTTGCCTATTTTG---------------------
---GAGCCGGTCAAAAAC------------------------------------------
------CCCTGCTCT---GTCAAAGACCAGACGCCA---CTCCAACTTTCTGTAGAAGAT
ACCACCTCTCCAAATACCAAGCCG---TGCCCACCT---ACTCCCACCACCCCAGAAACA
TCCCCT---------------------------CCT---------CCTCCT---CCTCCT
CCTCCTTCATCTACCCCTTGTTCAGCTCACCTGACCCCC---TCC---------------
---------------------------------TCCCTG---------------------
---------------TTC------CCTTCCTCC------------------------CTG
------------------------------------------------------------
------------------------------------------------------GAATCA
---TCATCGGAACAGAAATTCTATAACTTTGTGATCCTCCACGCCAGGGCAGACGAACAC
ATCGCCCTGCGGGTCCGGGAGAAGCTGGAGGCCCTTGGCGTGCCCGACGGGGCCACCTTC
TGCGAGGATTTCCAGGTGCCGGGGCGCGGGGAGCTGAGCTGCCTGCAGGACGCCATAGAC
CACTCAGCTTTCATCATCCTACTTCTCACCTCCAACTTCGACTGTCGCCTGAGCCTGCAC
CAGGTGAACCAAGCCATGATGAGCAACCTCACGCGACAGGGGTCGCCAGACTGTGTCATC
CCCTTCCTGCCCCTGGAGAGCTCC---------CCGGCCCAGCTCAGCTCCGACACGGCC
AGCCTGCTCTCCGGGCTGGTGCGGCTGGACGAACACTCCCAGATCTTCGCCAGGAAGGTG
GCCAACACCTTCAAGCCCCACAGGCTTCAGGCCCGAAAGGCCATGTGGAGGAAGGAACAG
GACACCCGAGCCCTGCGGGAACACAGCCAACACCTGGAC------GGTGAGCGGATGCAG
GCGGCG------------GCACTG------------------------AAC---GCAGCC
TACTCAGCCTACCTCCAGAGCTACTTGTCCTACCAGGCACAGATGGAGCAGCTC------
------------CAGGTGGCTTTTGGGAGCCACATGTCATTTGGGACTGGGGCGCCCTAT
GGGGCTCGAATG------------------CCCTTTGGGGGC---CAGGTGCCCCTGGGA
GCCCCGCCA---CCCTTTCCCACTTGGCCGGGGTGCCCGCAGCCG---CCACCCCTG---
CACGCATGGCAGGCTGGCACCCCCCCA---------CCGCCCTCCCCACAGCCAGCA---
GCCTTTCCACAGTCACTG---------------CCC------------------------
---------------------TTCCCG---------CAGTCCCCAGCCTTCCCTACGGCC
TCACCTGCACCCCCT---------------------------------------------
CAGAGCCCAGGGCTG---CAACCCCTCATTATCCACCATGCACAGATGGTACAGCTGGGG
CTGAACAACCACATGTGGAACCAGAGAGGGTCCCAGGCGCCCGAGGAC---AAGACG---
---CAG------------------------------------------------------
---GAGGCGGAA---
>Elephant|ENSLAFG00000028879
---------------------------ATGGCCGACACAGAACCCTCGCTCCCTGGAGCA
---------------TTTGACATTCTCCGTGGGGCGGGCCAGGACAAGCTCTTGCATCTG
AAGCACAAACTAAAGACACTGCATCTGAGCTGCCAGGGGGCCAGCCTACTGCGTGCCATG
GTGCTCCTGGCGTTGGGCCAGGACACTGAGGCCCGACTCTCCCTGGAGATGCTGAGGACA
GATGCAGCAGCCCAGTTTGTGGCCCGCCGGTGGGCCAGCATGGACATC------ACT---
GAG---------------------GCCCTAGAGGAGCCAAAGGACATGTCCTGGACAGTT
GCCTGTGTGTACCACTTGCTGGCTGAGGAGAAGCTGTGCCCGGCGTCACTGCGGGAGGCC
GCCTACCGAGCTGCCCTCCAGGCCCTCAGC---------------TCCATGGACGACCCC
CGGCTGCCAGAGCTCCAGGCAGAGGCCCGTGACCGGTGCGGGTGGGAC---------GTC
AGCAACTCGGGTGGCTTCCAGCCCCTGCACTCCCAT------------CTG------GGC
GGC------------------CGCCCACCATCCTCGGCATTGCGCTCAGAGATAAGGAGC
GTACCTCAGCCCATCAGG------------------------------------------
---AATCCCTCAGGCTGGAGCCAGGCGTGTTCCCTGAAGTCCACGGACAGCCCAGCCTCT
CTGGCCAGCAACCTGGAGATCAGCCAGTCACCCACCATGCTTTTCCTCACC---------
CAGCCCCACAGCCCCCCCAGGCCCAGCAAGCTCTGTGATGAGCCCCGGGACAGC------
CTT------AGGCCCGAGCCTACCCCCATGGGC------TGCCAGGAGCCGGAGCAGGTG
AACTGG---CCCCCC---------TCCATGGAGACTGACCCCCCTCAG---GAGCCCCCA
CACAGTCCA------GCCCCCCAGCTGCCT---------GTGGTGGCCCCAGATCCAAGC
CCTGCTGGCCTTCCCAACCCCTCAACACCGCTGGCATCCAGAGCCCACTAT---------
---CCAGAGGAGTGTACTGAGGTGTCTGTG------------------------------
---------GCCCCCCAGTCTCTC---CCCTCAACCCCCCAGTCTCTCCCCTCACCTGTC
CTAGACCCCCCGGACAAC------------------------------------------
------------CCT---ACCAAAAATGGGACATCA---GTCCCACTTTCTGTAGAAGAC
ACTGCCTCCCAGAAATCTAAGCAG---AGCCCGCCT---CCTCCCTCAGCCCCCCAAACG
TCCTCT---------------------------CCC---------TCACACTCT------
---------------------------------GCTTCT---GCA---------------
---------------------------------TCACCGGCGTGT---GCGGCTCCCCCG
GCCTCG---TCCTCAGGC------CCCGCGCCC------------------------CCC
------------------------------------------------------------
------------------------------------------------------GAGTTG
GAGTCCTCCGAGCAAAAGTTCTATAACTTTGTGGTCCTCCATGCCAGGGCCGATGAGCAC
GTGGCTCTGCGTGTCCGTGAGAGGCTGGAGCAGCTGGGCGTCCCGGACGGGGCCACCTTC
TGCGAGGACTTCCGGGTGCCCGGGCGCGGCGAGCTGAGCTGCCTGCAAGATGCCATCGAC
CACTCTGCCTTCACCATTCTGCTGCTCACTCCCAACTTCGACTGCCGCCTGAGCCTGCAC
CAGGTGACCCAGGCCCTGATGAGCAGCTTCGTGAGGCACGGCTGGCAGGACTCCGTCATC
CCCTTCCAGCCGTTGGAGACATCC---------------GAGCTCAGCTCCGACGCAACC
AGGCTGCTCTCCAGCCTTGTGTGCTTGAACGAACACTCCCAGCTCTTTGAAAGGAAGGTG
AAAAACACCTTCAAGAGGCAGAAACTGCAGGAGCGCAAGGCCACCTGGAAAAAGGAGCAG
CAGGTCCGGGCGGTCCGGGAATACAGCCAGCACCTGGAG------GGTGAGCGACAGCAC
GCGGCC------------GAGATG------------------------AGT---ACCGCC
TACTCTGCCTACCTGCAGAGCTACCTGGCCTTTCAGGCGCAGATGGAGAGGCTA------
------------CAGGTGGCTTTGGGAACCCAGATGTCGCTCGGGCCT------------
------CAAATGCCCCCCGGGGTTCAGATGCCCTTTGCGGGG---CAAGTGCCCCAGGGG
GTTCAGCTG---CCCTTGCCTACCTGGCCAGGCTACCCTCAG------CCACCCCTG---
CCTCCATGGCTGGCTAGCACTCCTCCA---------CCAGCCTTCCCGCAGCCCCCC---
TCCTTCCTA---------------------------------------------------
------------------------------------------------------CCAGTT
TCCCCTGGGTCCCCT---------------------------------------------
CAGAGCCCTGGGCTG---CAGCCCCTCATTATCCACCACGCGCAGATGGTCCAGCTGGGG
CTCAACAACCATATGTGGGGCCAAAGGGAGGCCCAGGCCCCTGAGGAC---AAATCA---
---CAA------------------------------------------------------
---GAAGCAGAA---
>Macaque|ENSMMUG00000014163
---------------------------ATGGCCTGCACGGGCCCGTCACTTCCTAGTGCC
---------------TTCGACATTCTAGGCGCAGCAGGCCAGGACAAGCTCTTGTATCTG
AAACACAAACTGAAGACCCCACGCCCAGGCTGCCAAGGGCAGGACCTCCTGCATGCCATG
GTCCTCCTGAAGCTGGGCCAGGAAACTGAGGCCAGGATCTCTCTAGAGGCACTGAAGGCT
GATGCAGCGGCCCGGCTGGTGGCCCGCCAGTGGGCTGGTGTGGACAGC------ACC---
GAG---------------------GACCCAGAGGAGCCCCCAGATGTGTCCTGGACCGTA
GCCCGCTTGTACCACCTGCTGGCTGAGGAGAAGCTGTGCCCGGCCTCGCTGCGGGACGTG
GCCTACCAGGAAGCCCTCCATACCCTCAGC---------------TCCAGGGACGACCAC
CGGCTGGGGGAACTTCAGGATGAGGCCCGAAACCGGTGTGGGTGGGACGTT------GTT
GGGAATCCAGGGAGCATCCGGACGCTCCAGTCCAAT------------CTG------GAC
TGC------------------CTCCCACCATCCTCGGCTTCGCCCTCTGGGACCCGGAGC
CTCCCGCGTCCCATCGAC------------------------------------------
---GGTGTTGCCGGCTGGAGCCAAGGGCGCTCCCTGCGATCCACCGACAGCCCCGCCTCC
CTGGCCAGCAACTTGGAAATCAGCCAGTCCCCCACCATGCCCTTCCTCAGC---------
CCGCACCGCAGCCCACACAGGCCCAGCAAGCTCTGTGACGACCCTCAGGCCAAC------
CTG------GTGCTGGAGCCTGTCCCCGGTGGC------TGCCAGGAGCCTGAGGAGATG
AGCTGG---CCGCCA---------TCGGGGGAGACTGCCGGCCCCCAA---GAGCTGCCA
AGCAGCCCA------CCCCCTGCGCTTCCC---------AAAGTGGCCCCAGATACAACC
TCAACTGGCCTCCCTGAAACCCCCACAGCTCCAGAAACCAGCACCCACTAC---------
---CCGGTGGAGTGCACTGAGGAGTCTGCA------------------------------
---------GGCGGCCAGTCTCTCCCGTCGCCCATTGTG---------------------
---GAGCCCGTCAAAAAC------------------------------------------
------CCCTGCCCT---GTCAAACACCAGTCGCCA---CTGCAACTTTCTGTAGAAGAC
ACCACCTCTCCAGATACCAAGCCG---TGCCCACCT---ACTCCCACCACCGCAAAAACA
TCCCCT---------------------------CCC---------CCT------CCTCCT
CCTCCTTCATCAGCCCCTTGTTCAGCTCACCTGACCCCC---TCC---------------
---------------------------------TCCCTG---------------------
---------------TTC------CCTTCCTCC------------------------CTG
------------------------------------------------------------
------------------------------------------------------GAGTCA
---TCATCGGAACAGAAATTCTATAACTTTGTGATCCTCCATGCCAGGGCGGACGAGCAC
ATCGCCCTGCGGGTCCGGGAGAAGCTGGAGGCCCTTGGTGTGCCCGACGGGGCCACCTTC
TGCGAGGATTTCCAGGTGCCCGGGCGTGGGGAGCTGAGTTGCCTGCAGGATGCGATAGAC
CACTCAGCTTTCATCATCCTACTTCTCACCTCCAACTTCGACTGTCACCTGAGCCTGCAC
CAGGTGAACCAAGCCATGATGAGCAACCTCACGCGACAGGGGTCGCCAGACTGTGTCATC
CCCTTCCTACCCCTGGAGAGCTCC---------CCGGCCCAGCTCAGCTCGGACACGGCC
AGCCTGCTCTCTGGGCTGGTGCGGCTGGAAGAACACTCCCAGATCTTCGCTAGGAAGGTG
GCCAACACCTTCAGGCCCCACAGGCTTCAGGCCCGAAAGGCCATGTGGAGGAAGGAACAG
GACGCCCGAGCCCTGCGGGAACAGAGCCAACACCTGGAC------AGTGAGCGGATGCAG
GCAGCG------------GCCCTG------------------------AAC---GCGGCC
TACTCGGCCTACCTCCAGAGCTACCTGTCCTATCAGGCACAGATGGAGCAGCTC------
------------CAGGTGGCTTTTGGGAGCCACATGCCATTTGGGACTGGGGCACCCTTT
GGGGCTCGAATG------------------CCCTTTGGGGGC---CAGGGGCCCCTGGGA
GCCCCTCCA---TCCTTTCCCACTTGGCAGGGGTGCCCGCAGCCG---CCGCCCCTG---
CATGCGTGGCAGGCTGGCACCCCACCA---------CCGCCCTCCCCACAGCCAGCA---
ACCTTCCCACCGTCACTG---------------CCC------------------------
---------------------TTCTCA---------CAGCCACCAGCCTTCCCTACGGCC
TCACCTGCACCCCCT---------------------------------------------
CAGAGCCCAGGACTG---CAACCCCTCATTATCCACCATGCACAGATGGTACAGCTGGGG
CTGAACAATCACATGTGGAACCAGAGAGGGTCCCAAGCGCCCGAGGAC---AAAACA---
---CAG------------------------------------------------------
---GAGGCAGAA---
>Turkey|ENSMGAG00000015754
------------------------------------------------------------
------------------------------------------------------------
------------------------------------------------------------
------------------------------------------------------------
------------------------------------------------------------
------------------------------------------------------------
------------------------------------------------------------
------------------AATATTAACAGG---------------GATGCTCAGGGGGAC
ACAGTCAATAACATCCCGGTTGTAGATCAGGAACGATGTGGCTCAGCTATCAGCACTGTG
GATTCAGATAGTGAGTTTCGGACACTGAGATCTGAT------------GTGAGCACAGGA
TTT------------------CTCCATATGACCAGC---CCAAACAGCATGGTGAAAAGT
TCCCCAATGAAGATTAGA---------------------AACACCTCAGACCCT------
------TCAGGCCCACAG------------ACCTTGCAATCCTCAGGGATCTCCAATTCC
TTC---ACCAATCTCCTGATCAGTCAATCGCCAACAGCTATTTTTTGCATGCCGACTCCT
TCCTGTGAGTCC------------AGTCAGCTGTGTGAAGAGAGCACCAGTGATACTGGA
CAGCCTGATGGAGAGAGA------------CAG------AGCCACAGCCTGCAGGAAACA
GGC------------AGCCCCAGAAGTCATTCCACTCAG---------------------
GACACAAATCCCCAAGTCCCCCATCTGGGGAAGACACTGCAGATC------------AGT
TCCAGTTCATTT---CTCCCTATTGTTGAAACACAGCTGCCCACACTGGGTGCTGTGGGC
CAACCTGTTGAGAGTAATGATATTTCCAGCACAGTGATAGCAGAACCTCAGGTACCAAAA
AAAAGCAGAGACCAAAAGCAAAAATTATCTACAAGTCTT---------------------
------------------------------------------------------------
------CCCTATTCAAGAACGACAATAAATACTGGTCCTGCTTGCATACCCATAGAAGAC
------------------------------------------------------------
------------------------------------------------------------
------------------------------------------------------TCCTAC
ATTCCAGCAGGCACTTCCAACTCTGCAGCTGCTTCCACTTCAGTTTGTTCCTTTCCTCCT
CAAACCTATTTTTCTTCAACCATTCCCCCTCCTCTTCAGAGCATTCCTTACAACGTACCA
TTTCCCACTCGCCTCCACTCATCCCCCTCT------------------------------
CCAACTGGCCCTCCTCCTTTAAAAACTGTGAAAGCAGCATTGGCACCAGAGCCCAAAGGT
GAA------AAGAAAAAGTTCTTCACTTTTGTTGTTCTACATGCTTGGGAAGATGAGCAT
ATTGCCTGTCGCATCAAGGACCTGCTGGAGAACATGGGGGTTCCCGATGGTGCCACATTC
TGCGAGGACTTCCTTGTTGCAGGACACAACCAGCTGACTTGCTTTCAGGATGCTATGGAA
AACTCTGCTTTCCTTATCCTTCTGCTGACCAAGAACTTCCTGTGCCACCAGTGTATGTTT
CAAACAAACTCAGCTCTGATGCAGTCCATCCAGCGACCTTCCAAGCACAACTCTGTCATT
CCTTTTGTACCTAAGGAGAATCCA---------TTGGAG------CGGAGTCAGATTCCC
AGCATGCTCAGTGTGCTGGTGGCTTTGGATGAGAACTCTCCTGTGTTTGCCAGGACAGTG
CAGAACACCTTTACCCCCGAGAAAATCAATGAAAGGAAGGCCATGTGGTGCCAAATACAG
CAAGTC---------CAAGAGCAGAAAAGGAAACGAGAGCTATATCAGGATCACTGCCAA
ACACTGCAAAACTTAGGTGTTCGGACCCGTGGCTCCCTTCCCCAGATGTCT---CCA---
---TCAGCAGTGCAGCTGAATCAGTCAAGCCTAGAGCAGCTGCTGGAACAGCTC------
------------CTGCCTCTCCAGTTATCCCAACAGTGCCAT---CCCCCATCATCTGTC
TCTGCTGCCACACACCCACTTCTTCGGGCT------------------------------
------------------------------------------------------------
------------------------------GGTTATCCCACATCTGCTCAG---------
------------------------------------------------------------
------------------CTGGGTCCCTCTCCTTCCCAACCACTTGATCTCCCATCAGGT
CAGCACTACAGGACT---------------------------------------------
GCACATCCAGGAGGTGCCCATCCCATCATCGTTCAACATGCTCAAATGGTTCAGATTGGG
AACCACAACACAATGCATGTGGAAACTGCTGCACCAGGTCCACAGGACAGTGGGGAA---
---GAATCCAGGGAGAATGCT---------------------------------------
---------------
>Opossum|ENSMODG00000001063
---CCAAAG------------------ATGGCAGAGCTTATTCCAAGCTTTCGAGGAGTC
---------------TTTGACATTTTATCCCAAGCTGGGCAGGACAAACTCCTCTACCTC
AAGCACAAGTTGAAGACCTCTCGACCAGGCACCAAAGCCAAGGACCTCTTGTATGCCATG
ATCCTCCTGACCCTGGGACAGGAGACAGAGGCCAGGATCTGCTTGGATTCACTCAAAGGA
GATAAGGCATCACTTTCTGTGGTTAGGACATGGGAAGGAGGTGAGCCCCTCTTGAAC---
CAGGCAGAC---------CATTTGGCATCTGAGGATCAGGCGGATATCCAATTGACTGTT
GCCCGTATTTACCAGTTGCTCCTGGAAGAGAATCTGTGTGAGGCTTCCTCCCGAAACAAG
GCTTACAAAGCTGCCCTACAGGCGTTCCGC---------------CTGGGTCAGGATGCA
CAGTTGGAC---ATCATGGCTGAGGCCCAGGACTTATGTGGTCATGATATA------CAT
GGA---GCTGGGAGTTTCCAGACACTCAGGTCAGAC------------AGG------AGC
TGC------------------TTTCCAGGGTCCTCAGCCTCAGCCTCCAGGGTCAATAGC
CACCCTGTGCCTATCAGC---------------------ACCAGGTCAAGTCGGCTGGCA
GCTGAGTCATCTCCCCAA------------TCCTTACACTCTACTGGTAGTCCTGCCTCT
TTTGCTAGTGTCCTGGAGATCAGTCAATCCCCTACTTTACCCTTCCTTACCTATCAGCCC
CAGAAAAGGAGCCATAGAGGGCCTAGTAAACTGTGTGGGGACCCTCACTCTAATTCTGCA
CAGGATCCTGCACCACAG------------ACC------AGTCAGGAGCTGGAGGAAATA
AACTTG---TCCTCT---------TCTCATCCAGTTGCCTCACTCCAT---GAGCAGCCA
GATAGCTTG------GCCTCAGTGGTTTCTGATCCTCAA------CCTCCCAACCCTTCT
ATTTCCCCACCCCTTATAACCCCAGTGGACCCTGAAACCAGTCTACATTCT---------
---TCCACAGAATGCTCTGAGGCACTTTCT------------------------------
---------GACACCCAGTCTCTGCAGCCGGCTTCAGGG---------------------
---AAGCCTTCAGAAGCTCTCATCTCCAAAGAGAGTTCTGGGTTGCTCCCAGGATTGCCT
CCTATGTCAGTTCCC---CCTGTTGGGGAAGGGGAGCCCACTCAGTTCTCTGTGCAAGAG
------------------------------------------------------------
------------------------------------------------------------
------------------------------------------------------AGTAAT
TGTTCAGAGGAGGTTTCAGAC------CTAAACCCTCCTCTCTCTACCCAGGATCCTTCT
CCATCTCCTCTGTCTTCTTCACTGATCTCTGGC------------------------CCT
------------------------------------------------------------
------------------------------------------------------GAGCTG
---GACACAGGCCAGCGCTTCTTCAGCTTTGTGGTCCTCCATGCTCAGGAGGATGAAGCC
ATTGCCCTTCGAGTCCGAGACACCCTCGAGAGCCTGGGTGTACCAGATGGTGCCACATTC
TGTGAGGAGTTTCAGGTTCCCGGCCATTTTGAGTTGCGGTGCCTGCAAGATGCCATTGAC
AATTCCGCCTTTACATTGCTACTGCTCACGAGACATTTCAATTGCGCTATGAGTCTTCAT
CAGGTGCATATGGCATTGATGAACTCCATCACGAGGAAGAACAAGAAGAACTCAGTCATC
CCCTTCCGTCCACGGGAGAGCAAA---------CTGAAA------TCCACCGAAGTCTCC
CAACTGCTCTCGGGTCTGGTGATCCTGGATGAGAGCTCTCCTGTCTTCAGCAGGAAAGTG
AATAACACCTTCAACCCTCGGATGCTAAAAGCCCAGAGGGAAGCGTGGAAGAAAGAACAG
GAAATCCGGGCAATCCACAAGCAGACCCAGCAGATAGTA------GAGGACAGAGAGAAC
ATATCTAAGAAGCACAGTGCCCTA------------------------------------
---TTTGACTATGCATACAATTATAATCTTCTACACCAACAGTTACAGACTCTCAACTTG
GCTTTCCCAAATCAGGCACCCTTTGTTCAAGGGTACAATATG---CCA------------
------TTGATGTATCCTTGGCAACCTGCT------------------------------
------------------------------------------------------------
------------------------------TTCTCCCCCCAGGTCCCTACT---------
------------------------------------------------------------
------------------GCT------------------CCTTCAGCTTTCCACCCCAAT
CAGTTTGTCCCACCCATGCCTTTTCAACATGGGTCTGGTTCAGCCGCACAGCCAGACCCT
CAGGGTGCAGGAGCC---CAGCCCCTTATCATCCATAATGCTCATATGGTACAATTGGGT
CTCAATAACTACATGTGGGGCCGGAATGAAGGGCAGGGCCCCCAGGAG---GAGGAG---
---AGAACTGAGGAAGACCCTTGTATGGGACCTTGTGCTTGTCTAGGGCCCGGGCTGCAA
GGCACTGGAGGG---
>Mouse|ENSMUSG00000047123
---------------------------ATGGATAACCCAGGGCCTTCGCTCCGTGGTGCC
---------------TTTGGCATTCTAGGTGCCTTGGAAAGGGACAGGCTGACCCACCTG
AAACACAAGCTGGGGAGTCTGTGTTCAGGCAGCCAGGAGTCAAAGCTTCTCCATGCCATG
GTACTCCTGGCTCTGGGCCAGGACACGGAGGCCAGGGTCTCTCTGGAGTCCTTGAAGATG
AACACAGTAGCCCAGCTGGTAGCCCACCAGTGGGCAGACATGGAGACC------ACA---
GAG---------------------GGCCCTGAGGAGCCTCCAGACTTGTCCTGGACGGTG
GCTCGCCTGTACCACCTGCTGGCTGAGGAGAACCTGTGTCCGGCCTCCACAAGGGACATG
GCTTACCAGGTGGCCCTTCGTGACTTTGCC---------------TCCCAGGGTGACCAC
CAGCTGGGCCAACTCCAGAATGAGGCCTGGGATCGGTGCAGTTCAGATATC------AAG
GGGGACCCCAGTGGTTTCCAGCCACTCCATTCTCAT------------CAG------GGT
TCC------------------CTGCAGCCACCTTCAGCATCCCCTGCAGTGACCAGAAGC
CAGCCTCGTCCCATTGAC---------------------ACA------------------
CCAGAC---------TGGAGTTGGGGACATACGTTACACTCCACCAACAGCACTGCCTCA
CTGGCCAGCCACCTAGAGATCAGCCAGTCACCCACTCTTGCCTTTCTCTCT---------
TCACACCATGGAACCCATGGGCCCAGCAAGCTATGTAACACACCGCTGGACACTCAGGAG
CCTCAGCTTGTCCCTGAA------------GGC------TGCCAAGAACCTGAGGAGATA
AGCTGG---CCTCCA---------TCAGTGGAGACCAGTGTCTCCTTA---GGGTTACCA
CACGAAATT------AGC------GTTCCA---------GAGGTGTCTCCAGAGGAGGCT
TCGCCCATCCTCCCTGACGCCCTGGCTGCTCCAGACACAAGTGTCCACTGT---------
---CCCATTGAATGCACAGAGTTGTCTACA------------------------------
---------AACTCCAGGTCTCCCCTGACGTCCACCACA---------------------
---GAAAGTGTTGGAAAG------------------------------------------
------CAGTGGCCT---ATTACAAGTCAGAGGTCA---CCTCAGGTTCCTGTAGGAGAT
GATTCTCTGCAGAACACCACGTCATCCAGCCCTCCTGCCCAGCCACCATCCCTCCAAGCC
TCCCCT---------------------------AAG---------CTGCCTCCT------
---------------------------------TCCCCTCTGTCC---------------
---------------------------------TCTGCTTCCTCCCCGAGCAGCTACCCT
GCTCCT---CCAACCTCCACATCCCCTGTTTTG------------------------GAC
------------------------------------------------------------
------------------------------------------------------CACTCA
GAAACATCTGATCAGAAATTCTATAACTTTGTGGTTATCCATGCCAGGGCTGATGAACAG
GTGGCCCTACGTATTCGGGAGAAGCTGGAGACCCTCGGGGTACCTGACGGGGCCACCTTC
TGTGAGGAATTTCAGGTGCCCGGGCGTGGTGAGCTGCACTGTCTCCAAGATGCCATCGAT
CACTCGGGGTTCACGATCCTGCTCCTGACTGCTAGCTTTGATTGCAGCCTGAGCCTGCAT
CAAATCAACCATGCTCTCATGAACAGCCTTACACAGTCTGGGAGGCAGGACTGTGTGATC
CCCCTCCTCCCACTTGAGTGTTCT---------CAGGCCCAGCTCAGCCCAGATACAACC
AGACTGCTCCACAGCATTGTGTGGCTGGATGAACACTCCCCAATCTTCGCCAGAAAGGTG
GCAAACACCTTCAAGACACAGAAGCTCCAGGCACAGCGGGTACGCTGGAAGAAAGCGCAG
GAGGCCAGAACCCTCAAGGAGCAGAGCATACAGCTGGAG------GCAGAGCGGCAAAAC
GTGGCA------------GCCATA------------------------TCT---GCTGCC
TACACAGCCTATGTCCATAGCTATAGGGCCTGGCAAGCAGAGATGAACAAACTT------
------------GGGGTGGCTTTTGGGAAGAACTTGTCACTGGGGACT------------
------------------------------------------------------------
------------CCAACACCCAGCTGGCCCGGATGTCCACAGCCAATACCTTCTCATCCT
---------CAGGGTGGTACTCCAGTTTTC------CCCTATTCCCCACAGCCTCCA---
TCCTTCCCTCAGCCTCCATGCTTCCCTCAGCCTCCATCCTTCCCTCAGCCTCCATCC---
TTCCCACTGCCTCCAGTCTCTTCCCCA---------CAGTCCCAATCCTTTCCATCAGCC
TCCTCCCCAGCCCCA---------------------------------------------
CAGACTCCAGGACCT---CAGCCTCTCATTATTCACCATGCCCAGATGGTTCAGCTGGGT
GTCAACAATCACATGTGGGGCCACACAGGGGCCCAGTCATCTGATGAC---AAGACT---
---GAGTGTTCGGAGAACCCCTGTATGGGCCCTCTGACTGATCAGGGCGAACCCCTTCTT
GAGACTCCAGAG---
>Ferret|ENSMPUG00000005255
---------------------------ATGGCCTGCGCGGGCCTGTCGCTCTCCAGCGCC
---------------TTTGACATCCTAGGTGCTGCAGGCCAAGGCAAGCTCCTGCATCTC
AAGCACAAGCTGAAGACCCTGAGGCCGGGCTGCCGGGGGGCAGACCTCCTGCACGCCATG
GTGCTCCTGAAGCTGGGCCAAGAGACGGAGGCCAGGATCTCCCTGGAGGCGCTGAAGGCG
GACGCGGTGGCGCGGCTGGTGGCCCGCCAGTGGGCTGGCATGGACAGC------ACC---
GAG---------------------GCCCCAGAGGAGCCCCCAGACTTGTCCTGGGCAGTT
GCCCGGGTGTACCACCTGCTCGCCGAGGAGAAGCTGTGCCCGGCCACTATGCGGGACACG
GCCTACCGGGCTGCCCTCCACACTTTCCGC---------------TCCAGGGACGACCAC
CGGCTTGCCGAGCTCCAGGGAGAGGCCCAGGACCGGTGTGGGTGGGGCATC------ATC
GGGGACCCCGGGAGCTTCCAACCCCTTCACTCTGAC------------CTG------GGC
TGC------------------TTGCCAGCGTCCTCAGTGTCCCCCTCGGGCACCCGCAGC
CTCCCGCAGCCCATAGAG------------------------------------------
---CACCTCTCGGGCTGGAGCAGAGGCCGTTCCCTGAGATCCACCGGCAGCCCCGCCTCC
CTGGCCAGCAATCTGGAAATCAGCCAGTCGCCCACCCTACTCTTTCTCAGC---------
CATCCCCGCAGCTGCCGTGGGCCCAGCAAGCTGTGTGATGAGCCCCGGGCCAGC------
CGG------GTGCCCGAGCCTGCCCCCACGGGC------TGCCAGGAGCCTGAGGAGGTC
AGCTGG---CCACCG---------TTGGAAGAGACGGTCAGCCCCCCA---GTGCTACCA
AGCAGCCCA------GTCCCTAGGCTTACT---------GAACTGGTCCCAGATGCAAGC
CATGCTGGCCAGCCAGACCCCCCCAGAGCTCTGGAAATCAGCACCCACTAC---------
---CCCGTGGAGTGCACCGAAGAGTTGGGA------------------------------
---------GGCCCGAAATCTCTCTCCTTGGCCTCC------------------------
------------AGAAAC------------------------------------------
------CCTTGCCAT---GACAAGGACCAGACCCCA---CTCCCACTTCCTGTGGAAGAT
ACGGCTTCCCAGGTGGCCAGCCCA---CGCCCACCCGCGCCGCCGGCCCCGCCCACGTCC
TCTCGG------------------------GGCCCT---------CCTCCGTCCAACCTT
CCTCCGTCC---ACCCTTCCTTCCCCGGGCCTGGCGTCC---AGC---------------
---------------------------------CCC------------------------
---------------TGC------CCCCCTTCT------------------------CCC
------------------------------------------------------------
------------------------------------------------------GAGCTG
GAG---TCAGAGCAGAGATTCTATAACTTCGTGGTCCTGCACGTCGCCGCGGATGAACAC
ATCGCCCTGCGGGTCCGGGAGAGGCTGGAGGCCCTGGGGGTTCCCGACGGGGCCACCTTC
TGCGAAGATTTCCAGGTGCCGGGGCGGGGCGAGCTGCACTGCTTGCAAGACGCCATCGAC
CACTCGGCCTTCACCGTCCTGCTGCTCACCCCCAGCTTCGACTGCCACCTGGGCCGCCAC
CAGGCCAGCCAATCGCTGATGAGCAGCTTCACGCGGCGCGGGTGGCAAGACTGCGTGATC
CCCTTCCTGCCGCGGGAGAGCTCC---------CGGGCCCAGCTGAGCCCGCACACGTCC
AGCCTGCTCACCGGCCTGGTGTGGCTGGACGAGCACTCCCAGATCTTCGCCAGGAAGGTG
GCCAACACCTTCAAGCCGCAGAGGCTACGAGCCCGCAAGGCCGAGTGGAAGAAGGAGCAG
GAGGTCCGGGCCCTGCAGGAGCAGCGCAGCCACCTGGAG------GGCGAGCGGCAGCAG
GTGGCC------------AAGCTG------------------------AAC---GCCGCC
TACTCGGCGTACTTCCAGAGCTGCTGGAGCTGGCAGGAGCAGATGGAGGCCCTG------
------------CGGGCGGCCTTCGGGAGCCACATGCCATTTGGGACA------------
------CAGATG------------------CCCCCCGGAGGC---CTGGGGCCTCTGGGC
GCCCCCCCA---CCCTTTCCCTCCTGGCCGGGCCAC---CAGGCA---CCCCCAGAG---
CCTGCGTGG------------------------------ACCTTC------CCGCCG---
------------------------------------------------------------
------------CCCCCCGCCTTTCCG---------CCGCACCCCGGCTTCCCGCCTCCC
GGCCCCGCGCCCCCC---------------------------------------------
CAGAGCCCCGGGCTG---CAGCCCCTGATCATCCATCACGCCCAGATGGTGCAGCTGGGC
CTCCACAACCACATGTGGAACCAGAGAGGGACGCAGGCGCCCGAGGAC---AAGACG---
---CAA------------------------------------------------------
---GGGGCAGAG---
>Microbat|ENSMLUG00000001215
---------------------------ATGGCCGGCACGGGCCCGTCGCTCTCCGGTGCC
---------------TTTTGCATTCTGGGCAGGGCAGGCCAGGACAAGCTCCTGCATCTG
AAGCACAAGCTGAAGACCCTGCGCCCCGGCCGGCGGGGGGCGGACCTGCTGCACGCCATG
GTGCTCCTGACCCTGGGCCAGGAGACCGAGGCCAGGCTCTCCCTGGAGGCCCTGCAGGCG
GACGCGGTGGCCCGGCTGGTGGCCCGCCAGTGGGCCGGCGTGGGCAGC------AGTGCT
GAG---------------------GCCACGGAGGAACCCCCCGACGTATCCTGGGCCGTG
GCCCGGCTATACCACCTGCTCGCCGAGGAGAAGCTGTGCCCGGCCCCCATGCGGGACGCG
GCCTACCGGGCAGCCCTCCACGTTTTCAGC---------------TCCAGGGATGACCCC
CGGCTCAGGGAGCTCCAGGAGGAGGCCCGGAACCGGTGCGGGTGGGACATC------GTG
GGGGACCCGGGGGACTTCCAGCCGCTCCACTCTGCT------------CTG------GGC
TGC------------------CTCCCGCCATCCTCCGCCTCGCCCTCTGTGGTGCGCAGC
CATCCTCAGCCCATCGAG------------------------------------------
---GACCCCTTGGGCTGGAGCAGAGGCTGCTCCCTCCGGTCCACCGGCAGCCCGGCTTCC
CTGGCCAGCAGCTTGGAAATTAGCCAGTCGCCCACCATGGCCCTCCTCGGC---------
CAGCACCACAGCCCCCGTGGTCCCAGCAGGCTGTGCGATGAGCCC---------------
CCG------GAGCCCGAGCCTGTCCCCGCAGGC------TTCCAGGAGCCCGAGGAGATG
AGCTGG---CCCACG---------TCGGAGGAGATTGCTAACACCCTC---GTGCCCTCC
GATAGCCCA------GCCCCCGGGCTGCCT---------GAGGAGGCCTTAGATGCAAGC
CCCGCTGGCCCGTCCAACGCCGCTGAGGCTCCAGGCACCAGCACCCACTAC---------
---CCAGTGGAATGTACGGAAGTGACACCG------------------------------
---------GCCCCCACCTCTCTCCCCTCGCCCTGC------------------------
------------AGAAAC------------------------------------------
------ACCGGCCCC---GCCGAGGACCAGGTGCCA---CTACAATTTCCCGTGGAAGAT
ACTCCTTCCCCACCAGCCCAGCCG---TGCCCACCC---ACCTCCTCTGCCCCTGAGACC
TCCCCG---------------------------CCC---------AACCCTTCC------
---CTATCG---GCTCCTCGCTCAGCTCACCCCGCCTCC---TCC---------------
---------------------------------TCCTCG---------------------
---------------AGCCCGTGTCCCCCTTCT------------------------CCC
------------------------------------------------------------
------------------------------------------------------GAGTTC
GAGCCGTCAGAGCAGCAGTTCTTTAACTTCGTGGTCCTGCACGCCAAGGCGGATGAGCAC
ATTGCCCTGCGTGTCCGGGAGAAGTTCGAGGCCCTGGGTGTGCCTGACGGAGCCACCTTC
TGCGAGGATTTCCAGGTGCCTGGGCGCAGCAGCCTGCGCTGCCTGCAGGACGCCATAGAC
CACTCGGCCTTCACCGTCCTGCTGCTCACTGCCAACTTCGACTGCTGCCTGAGCCAGCAC
CAGCTGAGCCAGTCGCTGATGAGCAGCCTCACGCGGCCAGGGTGGCAGGACTGCGTGGTC
CCGTTCCTGCCCCTGGAGAGCTCC---------CTGGCCCAGCTCAGCCCCGACACGGCC
AGCCTGCTCACCGGGCTGGTGTGGCTGGACGAGCACTCCCAGATCTTTGCCAGAAAAGTA
GCCAACACCTTCAAGCCTCACAAGCTGCGGGCTCGCAAGGCCAACTGGAGGAAGGAGCAG
GACGCCCGCGCCCTGCGGGAGCGGCGCCAGCACCTGGAG------GGTGAGCGGCAGCGG
GCGGCC------------GCGGTG------------------------GGC---GCTGCA
CACGCCACCTACGTCCAGACCTACGCGGCCTGGCAGGCGCAGATGGAGCAGCTC------
------------CAGGCAGCTTTCGCGAGCCACATGACATTTGGGACC------------
------CAGTTG------------------CCGTCTGGGGCC---CCGGGGCCCCTGGGA
GCCCAGCCA---CCCTTTCCTACCTGGCCCAGCTAT---CAGCCA---CCACCCCTG---
CCTCCGTGGCTGGCTGGCACCCCCAGC---------CCAACCTTCCCGCAGCCTCCG---
GTCTTCCCGCAA------------------------------------------------
---------------------------------------------------------GCC
TCACCTGTGTCCCCT---------------------------------------------
CAGAGCCCGGGGCTG---CAGCCCCTCATCATCCACCACGCACAGATGGTGCAGCTGGGG
CTCAACAACCACATGTGGAACCAAAGAAGGGCCCCGGCGCCCGAGGAT---CAGACC---
---CAG------------------------------------------------------
---GAAGCGGAA---
>Gibbon|ENSNLEG00000013388
---------------------------ATGGCCTGCACGGGCCCATCACTTCCTAGCGCC
---------------TTCGACATTCTAGGTGCAGCAGGCCAGGACAAGCTCTTGTATCTG
AAGCACAAACTGAAGACCCCACGCCCAGGCTGCCAGGGGCAGGACCTCCTGCATGCCATG
GTTCTCCTGAAGCTGGGCCAGGAAACTGAGGCCAGGATCTCTCTAGAGGCATTGAAGGCT
GATGCGGTGGCCCGGCTGGTGGCCCGCCAGTGGGCTGGGGTGGACAGC------ACC---
GAG---------------------GACCGAGAGGAGCCCCCAGATGTGTCCTGGGCTGTG
GCCCGCTTGTACCACCTGCTGGCTGAGGAGAGGCTGTGCCCGGCCTCGCTGCGGGACGTG
GCCTACCAGGAAGCCCTCCGCACCCTCAGC---------------TCCAGGGCCGACCAC
CGGCTGGGGGAACTTCAGGATGAGGCCCGAAACCGGTGTGGGTGGGACATT------GCT
GGGGATCCAGGGAGCATCCGGACGCTCCAGTCCAAT------------CTG------GGC
TGC------------------CTCCCACCATCCTCGGCTTTGCCCTCTGGGACCAGGAGC
CTCCCACGCCCCATTGAC------------------------------------------
---GGTGTTTCAGACTGGAGCCAAGGGTGCTCCCTGCGATCCACTGGCAGCCCCGCCTCC
CTGGCCAGCCACTTGGAAATCAGCCAGTCCCCCACCATGCCCTTTCTCAGC---------
CTGCACCGCAGCCCACATGGGCCCAGCAGGCTCTGTGACGACCCCCAGGCCAGC------
TTG------GTGCCCGAGCCTGTCCCCGGTGGC------TGCCAGGAGCCTGAGGAGATG
AGCTGG---CCGCCA---------TCGGGGGAGATTGCCAGTGCCCCA---GAGCTGCCA
AGCAGCCCA------CCTCCTGGGCTTCCC---------GAAGTGGCCCCAGATGCAACC
TCCACTGGCCTCCCTGATACCCCCACAGCTCCAGAAACCAGCACCAACTAC---------
---CCGGTGGAGTGCACCGAGGGGTCTGCA------------------------------
---------GGCCCCCAGTCTCTCCCCTTGCCTATGTTG---------------------
---GAGCCAGTCAAAAAC------------------------------------------
------TCCTGCTCT---GTCAAAGACCAGACGCNN---NNNNNNNNNNNNNNNNNNNNN
NNNNNNNNNNNNNNNNNNNNNNNN---NNNNNNNNN---ACTCCCACCACCCCAGAAACA
TCCCCT---------------------------CCT---------CCT---------CCT
CCACCTTCATCAGTCCCTTGTTCAGCTCACCTGACCCCC---TCT---------------
---------------------------------CCACTG---------------------
---------------TTC------CCTTCCTCC------------------------CTG
------------------------------------------------------------
------------------------------------------------------GAATCG
---TCATCGGAACAGAAATTCTATAACTTTGTGATCCTCCACGCCAGGGCGGACGAACAC
ATCGCCCTGCGGGTCCGGGAGAAGCTGGAGGCCCTTGGCGTGCCCGACGGGGCTACCTTC
TGCGAGGATTTCCAGGTGCCGGGGCGCGGGGAGCTGAGCTGCCTGCAGGACGCCATAGAC
CACTCAGCTTTCATCATCCTACTTCTCACCTCCAACTTCGACTGTCGCCTGAGCCTGCAC
CAGGTGAACCAAGCCATGATGAGCAACCTCACGCGACAGGGGTCGCCAGACTGTGTCATC
CCCTTCCTGCCCCTGGAGAGCTCC---------CCGGCCCAGCTCAGCTCCGACACGGCC
AGCCTGCTCTCCGGGCTGGTGCGGCTGGACGAACACTCCCAGATCTTCGCCAGGAAGGTG
GCCAACACCTTCAAGCCCCACAGGCTTCAGGCCCGAAAGGCCATGTGGAGGAAGGAACAG
GACACCCGAGCCCTGAGGGAACAGAGCCAACACCTGGAC------GGTGAGCGGATGCAG
GCGGCG------------GCACTG------------------------AAC---GCAGCC
TACTCGGCCTACCTCCAGAGCTACTTGTCCTACCAGGCACAGATAGAGCAGCTC------
------------CAGGTGGCTTTTGGGAGCCACATGTCATTTGGGACTGGGGCGCCCTTT
GGGGCTCGAATG------------------CCCTTTGGGGGC---CAGGTGCCCCTGGGA
GCCCCGCCA---CCCTTTCCCACTTGGCCGGGGTGCCCGCAGCCG---CCACCCCTG---
CACGCGTGGCAGGCTGGCACCCCCCCA---------CCGCCCTCCCCACAGCCAGCA---
GCCTTCCCACAGTCACTG---------------CCC------------------------
---------------------TTCCCG---------CAGTCCCCAGACTTCCCTACGGCC
TCACCTGCACCCCCT---------------------------------------------
CAGAGCCCAGGACTG---CAACCCCTCATTATCCACCATGCACAGATGGTACAGCTGGGG
CTGAACAACCATATGTGGAACCAGAGAGGGTCCCAGGCGCCCGAGGAC---AAGACG---
---CAG------------------------------------------------------
---GAGGCAGAA---
>Platypus|ENSOANG00000014955
---------TGGGACCTGACCCGAGAGATGGCCGTG---------GGCGCCCCGGGCATC
---------------CTGGACCTCCTGTGCCGAATGCAGAAAGAGCAGCTCCTGAACCTC
AAGTCCATATCGCTGAGC------CTCGGCCAACCTGCCGGCCACCTCCTGCAAGTGGGG
GTCCTGCTGGCCCTGGGCCAGGACATGGAGGCCCGGATCGCCCTGGAGGCCCTGCGAGAG
GACCGGACGGCCCTGGCCGTGGCCACGGCCTGGGTCAACGGGGAGGAC------GTC---
TCG---------------------GCCCCAGAGGACGAGGTGGATGTACAGTTGGCCGTG
GCATCCATCTACCGGCTGCTGGCAGAGGAGCATCTGTGCGGAAAGGCTGGGCGGGATTCC
---------------TTCCGGGCCCGGAGTTGGGTCAGGGGTAAGGCCCAACATGCACAC
GACCCCGGTTTCAATCCCGAGGAA------------------------------------
------CCCGGGGGCTTCGAACTGCTAAAGTCAGAT------------GTG------GGC
GAT---------------------------TCCCAGGTCCTCCCCTTTAGGGAGAGAAGC
TCCCCCCGGAGTATACCGGGCGTTCAGCCGGGGAGGGGGACA------------------
GCCGACGCGTCCCTCCGG------------ACCCTGCGTTCCTTGGGCACCCCCGCCTCC
TTCATTGGCAGCCTGGAGATCAGCCAGTCACCCACCGTGCCCTACTTCTCCACGCCGCCT
CGGCAGGCGCCCCCCCGGCAGCCCAGCAAGCTGTGTGACGGCCCCGTGGCCGGCTCGAAT
CAG------GTCCCCGAG------------GGCGGGGCCCGGCGAGAGCCGGAGGGGACG
AACCGG---CCGCCC---------------------GAGGGCCCTCCG---------CCC
GCTAAGCCG------AGC------CTTCCAGACCCCCGGACTCTTCCCCCGGGCGCCGCC
TCTGGC---------CCCCGGTGCCCAGCTGCGGAA------------------------
------------------------------------------------------------
------------------------------------------------------------
---------AGGAGGCGG------------------------------------------
------CCGACCCCT---GGCACCGGGGCCGCGGGGGACCTCGAGCTCTCGGGGGAGGAC
------------------------------------------------------------
------------------------------------------------------------
------------------------------------------------------------
---------------------------------CTCCCCTGGCACCCCAGCCTCCCC---
------------------------------------------------------------
------------------------------------------------------------
---------------------------------------------------------GGG
---GACGGAGAGCGGCGCTTCTTCAGCTTCGTGGTCCTGCACGCCCCCGGCGACGAGGCC
ATCGCCCTGCGGGTGCAGGCCAAGTTAGAGCGGTTGGGGGTGCCCGACGGAGCCACCTTC
TGCGAGGACTTCCTCCAGCCCGGGAAGCTGGAGCTGAGCTGCCTGCAGGAGGCCATCGAC
CACTCGGCCTTCACCGTCCTGCTGCTGACCGACAACTACAACTGCCGGCAGAGCCTGTTC
CAGGTGCACACGGCCCTGCACCACTCCATCAGCCGCCGGGACAAGCGGGACTCGGTGGTG
CCTTTCCTGCCCAGGGAGAGCCAG---------CGCCGA------GGATCCGAGGTCCTG
GCCCTGTTATCGGGCCTGGTGCCCCTGGATGAGCGCTCACCGGTCTTCCAGCGGAAGGTG
ACCCGTACCTTCACGGCGCAGAGGCTGCGAGAGCAGAGGAAGATCTGGAGCCAGGAGCAG
GCCATCCGGGTCCTCCAGGAGAGGAGCCTCCGGCTGGAA------GAAGAGCGGAGGCGG
GAGGCCCAGAGGCGGGAGGCCGAG------------------------GAC---GGG---
---------------------TACCTCCGCCAGCGCTCGCTGCGGGAACGGGTG------
---------------------------GCTGGCATGAGCCTGGAGCCC------------
------CAGCTGAACCCCGGCCTGGCTGCC------------------------------
------------------------------------------------------------
------------------------------------CCGGCCACCCCGGCC---------
------------------------------------------------------------
------------------GCC------------------CCACCCGGACATCCTCCGGTC
CAGCCGTTCGTCCCC---------------------------------------------
CAGGAGCCGGGGGCCACTCAGCCC------------------------------------
------------------------------------------------------------
------------------------------------------------------------
---------------
>Bushbaby|ENSOGAG00000024483
---------------------------ATGACCCACACTGGCCCATCACTTCCTGGTGTG
---------------TTCGACATTCTGGGTGCCGCAGGCCAGGACAAGCTCTTGTATTTG
AAGCACAAACTAAAGACCCTGCGCTCGGGCGGCCAGGGGGCTGACCTCCTGCATGCCATG
GTGCTCCTGAAGTTAGGCAAGGACACGGAGGCCAGGATCTCTCTGGAGGCACTGAAGGCA
GATGCAGTGGCTCGGCTGGTGGCCCGGCAGTGGGCTGGCATGGACAGC------ACT---
GAG---------------------GCCCCTGAAGAGCCTCCAGATGTGTCCTGGGTCGTT
GCCCGCCTATACCACCTACTGGTGGAGGAGAAGCTGTGCCCAGCCTCCTTGCGGGATGCG
GCCTACCAGGCAGCCCTCCATGCCCTCAGC---------------TCCAGGGATGACCAT
CAGCTGGGGGACCTCCAGGATGAAGCCCAGGAACGGTGTGGATGGGATGTT------ATC
CAGGACCCTGGGGGCTTCCGGACTCTCCACTCTGAT------------CTG------GGC
TGC------------------CTCCCACCATCTTCAACTCCGCCCTCTGGGACCCGCAGC
CTTCCCTGTCCCATAGAT------------------------------------------
---AACCCACTGGGCTGGAGCCAAGGGCGCTCCCTGCGATCTACTGACAGCCCAGCCTCC
CTGGTCAGCAACTTAGAAATCAGCCAGTCACCCACCATGCCCCTCCTCAGC---------
CCACACCGCAGCCCCCATGGGCCCAGCAAGCTCTGTGATAGCCCCCAAGCTCGC------
ACG------GTGCCCAGGCCTGTCCCTAGCAGC------TGCCAGGAGCCCGAGGAGATG
ACCTGG---CCCACC---------TCAGGGGAGATTGCCGGCTCCCCA---GAGCTTCCT
---------------------------------------GAGGTGGCCCTAGATCCGGTC
CCTGCTGGCCTCCCTGACACTCCCCAAACTCCAGGAACCAGCACCCATTAC---------
---CCAGTACAGTGCACAGAGGTGTCGGCA------------------------------
---------GCCTCTGGGTCTCTCTCCTCACCCATTCTG---------------------
---GAGCCTGTTGGACAC------------------------------------------
------CCCCGCCCT---GACAAATACCAGGCACCA---CATCAACTTTCTAAAGAAGAT
ACCACGACCCCAGATACCAAGTCA---TGCCCACCT---ACTCCCTCAATCCCCAAAATG
TCTCCT---------------------------CCCAAAACGTCCCCT------CCTCTT
CCTCCATCA---GCCCCTTGTTCCGCTCACCTGGACAAC---TCA---------------
---------------------------------TCCCCA---------------------
---------------TGC------CCTTCCTCT------------------------TCT
------------------------------------------------------------
------------------------------------------------------GAGGTG
---ACACCAGAGCAGAAATTCTATAACTTCGTGATCCTCCATGCCAAGGCAGATGAACAC
ATTGCCCTGCGGGTCCGGGAGAAGCTGGAGGCCCTTGGTGTGTCTGATGGGGCCACCTTC
TGTGAGGATTTCCAGGTGCCCGGGCGCGGTGAGCTACACTGCCTGCAGGATGCCATAGAC
CACTCAGCCTTCGTTATCCTGCTGCTCACTTCCAGCTTTGACTGCCGCCTAAGCCTGCAC
CAGGTGAGCCACGCCCTGATGAGCAGCTTTATGCGACTTGGGTGGCAGGACTGTGTGGTG
CCCTTCCTGCCGCTGGAGAGCTCC---------CCCACCCAGCTCCGCTCTGATGCTGCC
AGCCTGCTCACCAGCCTGGTGTGGCTGGATGAACACTCCCCGATCTTTGCCAGGAAAGTG
GCCAATACCTTCAAGTCCCAGAAGCTTCTGGCTCGCAAGGCCAACTGGAGGAAGGAACAG
GATGCCCGGGCCCTGCGGGAGCAGAGCCAACACCTGGAG------GGTGAGCGGATGCAG
GCTGCC------------GCCCTG------------------------AAC---AATGCA
TACACCACCTACCTCCAGAACTACTTGGCCTGGCAGGCACAGATGGAGCAGCTC------
------------CAGGCGGCTTTTGGGAGCCACATGTCATTTGGGACT------------
------AGGATG------------------CCCTTTGGTGGGGGCCCAGTGCCCCAGGGA
GCCCCACCA---CCCTTC------------------CCTCAGCCA---CCACCACTACAG
CATCCATGGCAGGCTGGCATCCCACCA---------CCAGCCTTCCTGCAGCCACCG---
GCCTTCCCA---------------------------------------------------
------------------------------------CAGCCACCAGCCTTCCCCATGGCC
TCCCCTACATCTCCT---------------------------------------------
CCAAGCCCAAGACTG---CAGCCCCTCATCATCCACCATGCTCAGATGGTGCAGCTGGGG
CTCAACAACCACATGTGGAACCAGCGAGGGGCCCAAGCGCCTGAGGAC---AAAACA---
---CAG------------------------------------------------------
---GAGGCAGAA---
>Sheep|ENSOARG00000008707
---------------------------ATGGCCTGCACCGGCCCTTCGCTCTCTGGAGCC
---------------TTTGACATTCTAGGCGCGGCGGGTCAGGACAAGCTCTTGTATCTT
AAG------------------AGCCACGACTGCCGAGGGGCGTACCTCCTGCACGCCATG
GTGCTCCTGAAGCTGGGCCAGGAGACCCAGGCCAGGATCTCCCTGGAGGCGCTGAAGGCG
GATTCGGTGGCCCAACTGGTGGCCCACAAGTGGGCTGGGGTGGACAGT------ACC---
GAG---------------------GCTCCAGAGGAGCCCCCAGACGTGTCCTGGGCCGTT
GCCAGGGTGTACCACCTTCTCGCCGAGGAGAAGCTGTGTCCCGCGACTATGCGGGAGGAG
GCCTACCGGGCAGCCCTCTGCGCTTTCAGC---------------TCTAGGGACGACCTC
CAGCTGGGGGAGCTCCAGGAAGAGGCCCGGGACCGGTGCGGGTGGGACGTC------CTT
GGGGATCTGGGAGGAGTCCAAACACTGCATTCCGAT------------CTG------GGC
TGC------------------CTCCCGCCCCCCGGC------------------CGCAGC
GACCCGCAGCCCATAGAG------------------------------------------
---CATCTTTCGGGCTGGAGCAGAGCGTGTTCCCTAAGGTCCACTGGCAGCCCGGCCTCC
CTGGGCAGCAACTTGGAAATCAGTCAGTCGCCCACCATGGCCCTCCTGAGC---------
GTGCACCACAGCCCCCACGGGCCCAGCAAGCTGTGTGACCATCCCCAGGCAAGA------
GTG------GTGCCCGAGCCTGCCCCTTTGGGT------TGCCAGGAACCCGAGGAGATG
AGCTGG---CCCCCA---------TCGGTGGAGTCTGCT---------------------
---------------GGCCCCGGCCTCCCG---------GGGGGCCCCCCCGATGCCTGC
CCCGCCAGCCCGCACAACCCACCGGAAGTTCCGGAAATCAGCGCCCACTAT---------
---CCGGTGGAGTGTACGGATGTGCCAGCA------------------------------
---------GCCCCGAAATCTCTCCCCTCGCCTTCC------------------------
------------AAAAAC------------------------------------------
------GCCTGCCTA---GTCACAGATCAGACGCCA---GTCCAACATTCAGAGGAAGAC
ACCGCTTACCTGTCGGCTCAGCCA---CGCCCACCA---ACTCCTTCTGTGCCCCAAACA
TCCCCATCTTTTCCTTCCCCATCAGTGTCT---CCC---------TTTCCTTCC------
---CCATCG---ACCCCTCCTACGGCTCACCCGACCCCT---CCT---------------
---------------------------------ACGGCT---------------------
---------------CAC------CCGACCCCT------------------------GCG
------------------------------------------------------------
------------------------------------------------------GAGCTG
GAG---TCCGAGCAGAAATTCTATAACTTTGTGGTGCTCCACGCCAGTGCAGACGAGCAC
ATCGGC------GTGCGGGAGGGGCTGGAGGCGCTGGGCGTGCGCGATGGGGCCACGTTC
TGCGAGGATTTCCAGGTGCCCGGGCGTGGTGAGCTGCACTGCCTGCAGGACGCTCTAGAC
CACTCGGCATTCATCATCCTGCTGCTCACCTCCAACTTCGACTGCCGCCTGAGCCAGCAT
CAGACGAACCAGTCTCTGATGAGCAGCCTCACGCGCCACGGATGGCAGGACTGCGTGATT
CCCTTCCTGCCCCTGGAGAGTTCC---------CTGGCCCAGCTCAGCCCCAGCACGTCT
AGCCTGCTTACCGGCCTGGTGTTGCTGGACGAGCACTCCAAGATCTTCGCCAGGAAGGTG
ACCAACACCTTCAAGCCCCAGATGCTGCGGGCCCGCAAGGCCAAGTGGAGGAAGGAACAG
GATGCCCGGGCACTGCGGGAACAGAGCCAACAGCTGGAA------AGTGAACGGCAGCAC
GCAGCG------------GCGTGG------------------------GGCGGCGCGGCG
TGGTCGGCTTATGTCCATAGCTACCTGGCCTACCAGACGCAGGTGGAGAAGCTC------
------------CAGGTTGCTTTGGCGAACTACATGCCATTTGGAACT------------
------CAGCTG------------------CCCTTTGGGGGA---CAGGGGTCCCTGGGA
ACCCCACCATCACCCTTTCCCACCCTGCCGGGTCAT---CAGCCA---CCG---------
---------------------------------------ACCTTCCCGCAACCCCCACTG
ACCTTCCCGCAACCCCCG---------------CCGACCTTTCCGCAACCCCCACCGGCC
TTCCAGCAACCCCCACCGGCCTTCCCA---------CAGCCCCCGGACTTCTCACAGGCA
CCACCTGCGCGTCCT---------------------------------------------
CGGAGCCCTGGGCTC---CAGCCCCTCATCATACACCATGCGCAGATGGTACAGCTGGGG
GTCAACAACCACATGTGGAATCAGAGAGGGACCCAGGCACCCGAGGAC---CAGACG---
---AGG------------------------------------------------------
---GAAACGGAA---
>Chimpanzee|ENSPTRG00000010322
---------------------------ATGGCCTGCACCGGCCCATCACTTCCTAGCGCC
---------------TTCGACATTCTAGGTGCAGCAGGCCAGGACAAGCTCTTGTATCTG
AAGCACAAACTGAAGACCCCACGCCCAGGCTGCCAGGGGCAGGACCTCCTGCATGCCATG
GTTCTCCTGAAGCTGGGCCAGGAAACTGAGGCCAGGATCTCTCTAGAGGCATTGAAGGCC
GATGCGGTGGCCCGGCTGGTGGCCCGCCAGTGGGCTGGCGTGGACAGC------ACT---
GAG---------------------GACCCAGAGGAGCCCCCAGATGTGTCCTGGGCTGTG
GCCCGCTTGTACCACCTGCTGGCTGAGGAGAAGCTGTGCCCGGCCTCGCTGCGGGACGTG
GCCTACCAGGAAGCCGTCCGCACCCTCAGC---------------TCCAGGGACGACCAC
CGGCTGGGGGAACTTCAGGATGAGGCCCGAAACCGGTGTGGCAAAGGT---------GCT
GGGGATCCAGGGAGCATCCGA---------------CGGAGACGCCGCGNN------NNN
TGC------------------CTCCCACCGTCCTCGGCTTTGCACTTTGGGACCAGGAGC
CTCCCACGCCCCATTGAC------------------------------------------
---GGTGTTTCGGACTGGAGCCAAGGGTGCTCCCTGCGATCCACTGGCAGCCCCGCCTCC
CTGGCCAGCAACTTGGAAATCAGCCAGTCCCCCACCGTGCCCTTCCTCAGC---------
CTGCACCGCAGCCCACATGGGCCCAGCAAGCTCTGTGACGACCCCCAGGCCAGC------
TTG------GTGCCCGAGCCTGTCCCCGGTGGC------TGCCAGGAGCCTGAGGAGATG
AGCTGG---CCGCCA---------TCGGGGGAGATTGCCAGCCCCCCA---GAGCTGCCA
AGCAGCCCA------CCTCCTGGGCTTCCC---------GAAGTGGCCCCAGATGCAACC
TCCACTGGCCTCCCTGATACCCCCGCAGCTCCAGAAACCAGCACCAACTAC---------
---CCAGTGGAGTGCACTGAGGGGTCTGCA------------------------------
---------GGCCCCCAGTCTCTCCCCTTGCCTATTTTG---------------------
---GAGCCGGTCAAAAAC------------------------------------------
------CCCTGCTCT---GTCAAAGACCAGACGCCA---CTCCAACTTTCTGTAGAAGAT
ACCACCTCTCCAAACACCAAGCCG---TGCCCACCT---ACTCCCACCACCCCAGAAACA
TCCCCT---------------------------CCT---------CCTCCTCCACCACCT
CCTCCTTCATCTACCCCTTGTTCAGCTCACCTCACCCCC---TCC---------------
---------------------------------TCCCTG---------------------
---------------TTC------CCTTCCTCC------------------------CTG
------------------------------------------------------------
------------------------------------------------------GAATCA
---TCATCGGAACAGAAATTCTATAACTTTGTGATCCTCCACGCCAGGGCAGACGAACAC
ATCGCCCTGCGGGTTCGGGAGAAGCTAGAGGCCCTTGGCGTGCCCGACGGTGCCACCTTC
TGCGAGGATTTCCAGGTGCCGGGGCGCGGGGAGCTGAGCTGCCTGCAGGACGCCATAGAC
CACTCAGCTTTCATCATCCTACTTCTCACCTCCAACTTCGACTGTCGCCTGAGCCTGCAC
CAGGTGAACCAAGCCATGATGAGCAACCTCACGCGACAGGGGTCGCCAGACTGTGTCATC
CCCTTCCTGCCCCTGGAGAGCTCC---------CCGGCCCAGCTCAGCTCCGACACGGCC
AGCCTGCTCTCCGGGCTGGTGCGGCTGGACGAACACTCCCAGATCTTCGCCAGGAAGGTG
GCCAACACCTTCAAGCCCCACAGGCTTCAGGCCCGAAAGGCCATGTGGAGGAAGGAACAG
GACACCCGAGCCCTGCGGGAACAGAGCCAACACCTGGAC------GGTGAGCGGATGCAG
GCGGCG------------GCACTG------------------------AAC---GCAGCC
TACTCAGCCTACCTCCAGAGCTACTTGTCCTACCAGGCACAGATGGAGCAGCTC------
------------CAGGTGGCTTTTGGGAGCCACATGTCATTTGGGACTGGGGCGCCCTAT
GGGGCTCGAATG------------------CCCTTTGGGGGC---CAGGTGCCCCTGGGA
GCCCCGCCA---CCCTTTCCCACTTGGCCGGGGTGCCCGCAGCCG---CCACCCCTG---
CACGCATGGCAGGCTGGCACCCCCCCA---------CCGCCCTCCCCACAGCCAGCA---
GCCTTTCCACAGTCACTG---------------CCC------------------------
---------------------TTCCCG---------CAGTCCCCAGCCTTCCCTACGGCC
TCACCCACACCCCCT---------------------------------------------
CAGAGCCCAGGGCTG---CAACCCCTCATTATCCACCACGCACAGATGGTACAGCTGGGG
CTGAACAACCACATGTGGAACCAGAGAGGGTCCCAGGCGCCCGAGGAC---AAGACG---
---CAG------------------------------------------------------
---GAGGCGGAA---
>Orangutan|ENSPPYG00000009418
---------------------------ATGGCCTGCACGGGCCCGTCACTTCCTAGCGCC
---------------TTCGACGTTCTAGGTGCAGCAGGCCAGGACAAGCTCTTGTATCTG
AAGCACAAACTGAAGACCCCACGCCCAGGCTGCCAGGGGCAGGACCTCCTACATGCCATG
GTTCTCCTGAAGCTGGGCCAGGAAACTGAGGCCAGGATCTCTCTAGAGGCATTGAAGGCC
GATGCGGTGGCCCGGCTGGTGGCCCGCCAGTGGGCTGGCGTGGACAGC------ACC---
GAG---------------------GACCCAGAGGAGCCCCCAGACGTGTCCTGGGCCGTG
GCCCGCTTGTACCACCTGCTGGCTGAGGAGAAGCTGTGCCCGGCCTCGTTGCGGGACGTG
GCCTACCAGGAAGCCCTCCGCACCCTCAGC---------------TCCAGGGACGACCAC
CGGCTGGGGGAACTTCAGGATGAGGCCCGAAACCGGTGTGGGTGGGACATT------GCT
GGGGATCCAGGGAGCATCCGGACGCTCCAGTCCAAT------------CTG------GGC
TGC------------------CTCCCACCATCCTCGGCTTTGCCCTCTGGGACCAGGAGC
CTCCCACGCCCCATTGAC------------------------------------------
---GGTGTTTCGGACTGGAGCCAAGGGTGCTCCCTGCGATCCACTGGCAGCCCCGCCTCC
CTGGCCAGCAACTTGGAAATCAGCCAGTCCCCCACCATGCCCTTCCTCAGC---------
CTGCACCGCAGCCCGCATAGGCCCAGCAAGCTCTGTGACGACCCC---GCCAGC------
---------GTGCCCGAGCCTGTCCCCGGTGGC------TGCCAGGAGCCT---GAGATG
AGCTGG---CCGCCA---------TCGGGGGAGATTGCCAGC---CCA---GAGCTG---
------------------------------------------------------------
------------------------------------------------------------
------------------------------------------------------------
------------------------------------------------------------
------------------------------------------------------------
---------------------------------------------CTTTCTGTAGAAGAT
ACCACCTCTCCA---ACCAAGCCG---TGCCCACCT---ACCCCCACCAAATCAAAAAGA
GGGCCT---------------------------CCT---------CCT---------CCT
CCTCCTTCATCAGCCCCTTGTTCAGCTCACCTGACCCCC---TCC---------------
---------------------------------TCCCTG---------------------
---------------TTC------CCTTCCTCC------------------------CTG
------------------------------------------------------------
------------------------------------------------------GAATCA
---TCATCGGAACAGAAATTCTATAACTTTGTGATCCTCCACGCCAGGGAGGACGAGCAC
ATCGCCCTGCGGGTCCGGGAGAAGCTGGAGGCCCTTGGCGTGCCCGATGGGGCCACCTTC
TGCGAGGATTTCCAGGTGCCGGGGCGCGGGGAGCTGAGCTGCCTACAGGACGCCATAGAC
CACTCAGCTTTCATCATCCTACTTCTCACCTCCAACTTCGACTGTCGCCTCAGCCTGCAC
CAGGTGAACCAAGCCATGATGAGCAACCTCACGCGACAGGGGTCGCCAGACTGTGTCATC
CCCTTCCTGCCCCTGGAGAGCTCC---------CCGGCCCAGCTCAGCTCCGACACGGCC
AGCCTGCTCTCCGGGCTGGTGCGGCTGGAAGAACACTCCCAGATCTTCGCCAGGAAGGTG
GCCAACACCTTCAAGCCCCACAGGCTTCAGGCCCGAAAGGCCATGTGGAGGAAGGAACAG
GACACCCGAGCCCTGCGGGAACAGAGCCAACACCTGGAC------GGTGAGCGGATGCAG
GCGGCG------------GCACTG------------------------AAC---GCAGCC
TACTCGGCCTACCTCCAGAGCTACTTGTCCTACCAGGCACAGTTGGAGCAGCTC------
------------CAGGTGGCTTTTGGGAACCACATGTCATTTGGGACTGGGGCGCCCTTT
GGGGCTCGAATG------------------CCCTTTGGGGGC---CAGGTGCCCCTGGGA
GCCCCGCCA---CCCTTTCCCACTTGGCCGGGGTGCCCGCAGCCG---CCACCCCTG---
CACGCATGGCAGGCTGGCACCCCCCCA---------CCGCCCTCCCCACAGCCAGCA---
GCCTTCCCACAGTCACTG---------------CCC------------------------
---------------------TTCCCG---------CAGTCCCCAGCCTTCCCTGCGGCC
TCACCTGCACCCCCT---------------------------------------------
CAGAGCCCAGGGCTG---CAACCCCTCATTATCCACCATGCACAGATGGTACAGCTGGGG
CTGAACAACCACATGTGGAACCAGAGAGGGTCCCAGGCGCCCGAGGAC---AAGACG---
---CAG------------------------------------------------------
---GAGGCGGAA---
>Hyrax|ENSPCAG00000000748
---------------------------ATGGCCTACGCA---CCCTCGCTCCGCGGAGCC
---------------TTTGACATTCTCAGTGAGGCAGGCCGGGACAAGCTCTTACAACTC
AAGCTCAGACTGAAGACAGTGCACTTGAATTGTCAGGGTGCCAGCCTGCTGCGCGCCATG
GTGCTGCTGACGCTGGGCCAGGACACCAAGGCCCGACTCTCCCTGGAGACACTAAAAACA
GATACAGCCGCCCGGTTGGTGGCCCGTCAGTGGGCCGGCCTGGACATC------ACT---
GAG---------------------GCCTCTGGAGAGCTGCCAGACGTGTCCTGGACAGTT
GCCCGTCTGTACCACCTGCTGGCTGAGGAGAAGCTGTGCCCGGCATCACTACGGGCAGCT
GCCTACCAAGCCGCTGTCCAGGCCCTCAGC---------------TCCACCGATGACCCC
CGGCTGTCGGAGCTCCAGGCAGAGGCCCGTGAGCGGTGCGGGTGGGAT---------GCT
GGTAACCTGGGGGGCTTCCAGGCCCTCCAGCCCCAC------------ACG------GGC
CAC------------------CTCTCGTTATCCTCGGCATCACGCTCAGTGACCCGGAGC
CTCCCTCAGCCCATCAGG------------------------------------------
---AATCTCTCAGGCTGGAGTCAGGCACATTCCCTCAAGTCTGCAGGGAGCCCCGCCTCT
CTGGCCAGCAACCTGGAGATCAGCCAGTCACCCACCATGCAATTCAACACC---------
CCGCCCCGCAGCCCCCCCAGGCCCAGCAAGCTCTGTGATCAGCCCCAGGCCAGC------
CCC------AGGCCCGAGCTTGCCCCCATGGGC------TGCCAGGAGCCTGAGCAGGTG
AGCTGG---CCCCCC---------TCCACGGAGACTGACCCTCCTCAG---GAGCAGCCG
CAGAGTCCA------CCTCCA------------------------GCTCCGGATCCGAGC
CCTCCCGACCTTCTGGACCCCGCACCGCCTCTGGAATCCGGAGCCCACTCT---------
---CCGGAGGAGAGCGAG------TCTGTG------------------------------
---------GTCTCCCAGCCTCTC---CTGCCACCCCCGCAGTCT---------------
------------------------------------------------------------
------------------------------------------------------------
------TCCTCACCTACCGCAGCC---CNTCCTCCC---CCTCTTCGTCAGCCATATGCG
GCTCCC---------------------------CCA---------GCTTCCTCA------
---------------------------------GCTTCC---TCA---------------
---------------------------------TCCCCA---------------------
---------------GGC------CCCCCGCCC------------------------CCC
------------------------------------------------------------
------------------------------------------------------AAGTTG
GACTCCTCAGAGCAGAAGTTCTATAGCTTCGTGGTCCTCCATGCCAGGGCCGATGAGCAC
GTGGCCCTGCGTGTCCGCGAGAGGCTCGAGCAGCTGGGTGTGCCGGATGGCGCCACCTTC
TGCGAGGATTTCCAGGTGCCCGGGCGCGGCCAACTGAGCTGCCTGCAGGATGCCATCAAC
CACTCTGCCTTCACCGTCCTGTTGCTCACCTCCAACTTCAACTGCCACCTCAGCCTGCAC
CAGGTGACCCAGGCTTTGATGAGCAGCTTCGTCAGGCACGGCTGGAAGGACTCGGTCATC
CCCTTCCAGCCCCTGGAGACGTCC---------------CAGCTCAGCTCCGACGCGTCC
AGGCTGCTGTCCTGCCTCGTGTGCTTGGACGAACACTCCCCGCTCTTTGAAAGGAGGGTG
AGAAACACCTTCAAGAGACAGACGCTGCAGGAGCGCAAGGCCACCTGGAAGCGGGAGCAG
GAGGTCCGGGCTGTCGAGGAGCACAGCCGGCGCCTGCAG------GGTGAGCGGCAGCAG
GTGGCT------------GAGATG------------------------AAC---GACGCC
TACGATGCCTACCTGCGGAGCTACCTGGCCTACCAGGCGGAGATGGAGAAGCTG------
------------CCGTTGGCCTGGAGAACCCAGATGTCGCTTGGGACT------------
------CAGATGCCCCCCATGGTCCAGATGCCCTTTGGGGGG---CAAGTGCCTCTAGGG
GTCCAGCCG---CCCATGCCTACCTGGCCAGGCTACCCACAG------CCACCCCTG---
CCTCCGTGGCTGGCTGGCACCCCTCCA---------CCAGCTGTCGCCCAGCCCCCT---
GCCTTTCTG---------------------------------------------------
------------------------------------------------------CCAGCC
TCCCCT---GCACCC---------------------------------------------
CTTAGCCCTGGGCTG---CAGCCCCTCATTATCCACCACGCGCAGATGGTCCAGCTGGGG
CTCAACAACCATATGTGGGCACAGAGAGGGGCCCAGGCCCCTGAGGAC---GACACC---
---CAA------------------------------------------------------
---GAAGCAGAA---
>Tas_devil|ENSSHAG00000008535
---------------------------ATGGGGGAGGACATCCCAAGCCTGAAGGGAGCC
---------------TTTGACATCTTAAACCGAGCTGGGCAGGATAAACTCCTCTACCTC
AAACACAAGCTGAAGCTCCTTCAGCCTAGCTCCAAGGGCAGCGGCCTCCTCCACGCCATG
GTCCTGCTGACTCTAGGACAGAAGACAGAGGCCAGGATCCTCCTGGACTCCCTGAGAGGA
GATAAGGCGGCACTCTCCATGGCTAAGACCTGGGAAAGCCGTGAGCCC------GAC---
CAGATGGAA---------CTTTTGCCATCCGAGGAGCAGGCGGACATCCAATTGGCTGTT
GCCCGCATTTACCAGTTACTTCTTGAAGAGAAACTATGTGACGCTTCGGCCCGGAACCAG
GCCTACTATGCTGCTCTCCGGACCCTCCAC---------------CAGCATCATGACGCT
CGGTTGGACAGTATCTGGGCTGAGGTCCAGTTCCACTGCAGCCGTGATGTC------TGT
AGA---ACCAAGAGTTTCCAGACCCTCAGGTCAGAT------------ATG------GGC
TAC------------------CTTCCAGTGTCCCCAAAGCCTTCCTCTAGGATCAGTAGT
CAACCCTGGCCTATCAGG---------------------GAGAGGTCAGATGTCCTGGCA
CCTGAGTCACTTCCTCTG------------ACCTTACGTTCTACTGGTAGTCCTGCCTCT
TTCCCTAGCAAACTGGATATCAGTCAGTCCCCCACTTTGGCCTTCTTCACCTGCCAGCCC
CAGAAAGGGGGTCCTAAAGGCCCCAGTAAACTGTGTGGAGACCCTCAGTCAGATTCCACA
GAGGCCTCTGGACCA------------------------------------GAGGAGACG
AGCCTCTGGGCTTGC---------TCGGACCCCGCTGCCTCACTCTCT---GAACAGCTG
GACAGCTCG------GTCCCGGGGGTTTCTGGTTCTCAG------GCTCCCAGACCCTCT
ACGTCCCCATCTCCTGCACCCTCAGTGGCCCCGGAGACCAGCAGGCATTCT---------
------GTGGAATGTAATGAAACACTTTCC------------------------------
---------GACCCCACGCCTCCAGAATGCGTCTCAACA---------------------
---AAGCCTGCAGAAATTCTT---------GAGAGTTTTGGGGTGCTCCCAGAATTGCCT
CCCGTGTCAGTCCTT---CTTGCTAGGGAAGAGAAGGCTACCCTACTCTCTGTACAAGAG
------------------------------------------------------------
------------------------------------------------------------
------------------------------------------------------GGTGAT
TTGCCCAAGAAGACCTCCAGT------CCCAGGTCTCCCGTCCCCCCCCAGGATCCTTCT
GCATCC---CTCTCATCTCCACTGCCTTCAGGA------------------------CCT
------------------------------------------------------------
------------------------------------------------------GAGCTA
---GACACGGGACAGCGTTTCTTCAGCTTTGTGATCCTCCACGCCCAGGAGGACGAAGCC
ATCGCCTTTCGGGTCCGGGACACCCTGGAGAGCCTGGGCGTACCCGACGGAGCCACATTC
TGTGAGGAGTTCCAGCTCCCCGGCCGTTTTGAGCTCCGGTGCTTACAAGATGCCATCGAC
AACTCGGCCTTTACGGTGCTCCTGCTCACCAAGCACTTCGATTGCCACATGAGCCTCCAC
CAGGTACATATGGCATTAATAAACTCCATCACGAGGAAGGAAAAAGAGAACTCCGTTATT
CCCTTCTTTCCTCGGGAGAGCACA---------CTGAAA------TCTACCCAGGTCTCC
CCGCTGTTGAGGGGCCTGGTGAGTCTGGATGAGAAGTCTCCTGTGTTTTCCAAGAAAGTC
AAAAGCACCTTCAAATCTCGGAAGCTGCAAGCCCAGAGGGAGGTGTGGAAGAAACAACAG
GAAATTCAGGCGATCCAGGAGCAGACCCAGCAGATGGTA------GAGGACAGGAAGAGG
GTGTCTCAGAAGAAGAACGCCCTC------------------------------------
---TCTGACTATACACACGAATATAAACGTCTGCAACAGCAGTTACAGAGCATCAACTTT
GTGGTCCAGAATCAAGGACCCTTTGCTTATGGCTACAGTACA---CCG------------
------CAGCTACCTCCTTGGCCACATGGT------------------------------
------------------------------------------------------------
------------------------------CTCCCCACCTATTTTGCTCCT---------
------------------------------------------------------------
------------------GCT------------------TCCTCGGCTTTCCCAGCCAAT
CAGTTATTCCCACCTATGCCCTTCCCCCCTGACCCCAGCTCAGCCCCTCAGCTGGACCCT
CAAAGTGCTGGAGCC---CAGCCTCTTATCATCCATAATGCTCACATGGTACAACTGGGT
CTCAACAACTACATGTGGGGCCAGAAGGAAGGGCAAGGTCCTAGTGAG---GAAGAG---
---AGAACTGAGGAA---------------------------------------------
---------------
>Pig|ENSSSCG00000024771
---------------------------------------------CTTCTGTGCGGAGCA
CCTTTCCCCACAGAATTTATTTATTTATNTGCAGCAGGCCAGGGGAAGCTCTTGTATCTT
AAACACAAGCTGAAGACCCTGCGGCTGGGCTGCCAGGGGGCGGACCTCCTGCACGCCATG
GTGCTCCTAAAACTGGGCCAGGAGACAGAGGCTAGAATCTCCCTGGAGGCACTGAAGCCG
GACGCGGTGGCCCAGCTGGTGGCCCGCCAGTGGGCTGGTGTAGACAGC------ACC---
GAG---------------------ACCCCAGAGGAGCCAGCAGACGTGTCCTGGGCCGTT
GCCCGGGTGTACCACCTCCTTGTGGAGGAGAAACTGTGCCCCGCCTCTATGCGGGAGGAG
GCCTACGGGGCAGCCCTCCGGGCTTTCCGC---------------TCCAGGGACGACCAC
CAGCTGGGGGAGCTCCAGGAAGAGGCCCGGGACCGATGCGGGTGGGACATC------CTT
AGGGACATGGAGGACGTCCAGGCTCTCCGATCCGAT------------CTG------GGC
TGCCCCCGGCTGTCCTCAGCATTGCCCTCTCCGCCG------------------CGCAGC
CATCCGCGGCCCATCGAA------------------------------------------
---GACCTTTCTGGCTGGAGCAGAGGGCATTCCCTGAGGTCCACTGGCAGCCCGGCTTCC
CTGGCCAGCAACTTGGAAATTAGCCAGTCGCCCACCATGGCGCTCCTCAGC---------
CTGCACCACAGTCCCCATGGGCCCAGCAAGCTGTGTGACGAGCCCCGGGCCAGT------
CCG------GTCCCCGAGCCTGCCCCTATGGGC------TGCCAGGAACCCGAGGAGATG
AGCTGG---CCCCCA---------TCGGTGGAGGGTGCCAACTCTCCG---GTGCAGTCA
AACAGCCCA------GTCCCCAGGGATCTC---------GAGGTGGCGGCAGATGCAAGC
CCCGCTAGCCTGCCTGAAGCCCCCGAAGCTCCAGAAACCAGCACACACTAC---------
---CCGGTGGAGTGCACAGAAGAGCCCGCC------------------------------
---------GCCCCCACAACTCTCCCTTCGCCCTCC------------------------
------------AGAAAC------------------------------------------
------GCCTCTCCTGACGTCACAGACCAGAAGCCGCCCCTCCACCTTTCAGAAGAAGAT
ACCACTTACCCCACAGCCCAGCCA---CACCCACCG---ACTCCATCGGTACCGCAGACG
TCCCCT---------------------------CCC---------TTTCCTTCT------
---CCGTCG---ACCCTTTCTTCAGCTCCCCCGACCGTC---TCC---------------
---------------------------------AACCCA---------------------
---------------AGT------CCCCCTGCT------------------------CCC
------------------------------------------------------------
------------------------------------------------------GAGCTG
GAGTTATCGGAACAGAAATTCTATAACTTTGTGGTTCTGCACGCGGGTGCGGACGAACAC
ATCGCTCTGCGCGTGCGCGAGAAGCTGGAGTCCCTGGGCGTGCGCGATGGGGCCACCTTC
TGCGAGGATTTCCAGGTACCTGGGCGCGGCCAGCTGCGCTGCCTGCAGGACGCCTTGGAC
CACTCGGCCTTCACCATCCTGCTGCTCACCCCCAACTTCGACTGCCGTCTGAGCCAGCAC
CAGGCAAACCAGTCTCTGATGAGCAGCCTCACGCGGCCCGGGTGGCAGGACTGCGTGATC
CCCTTCCTGCCCCTGGAGAGTTCC---------CTGGCCCAGCTCAGCCCCGGCACGTCC
AGTCTGCTCAGTAGCCTGGTGTGGCTGGACGAGCACTCCCAGATCTTCGCTAGGAAGGTG
GCCAACACCTTCAAGCCCCAGAAGCTGCGGGCCCGCAAAGCCAAGTGGAGGAAGGAACAG
GACGCCCGGGCCCTGCGGGAGCAGAGCCAGCACCTGGAG------GGTGAGCGGCAGCAG
GCAGCG------------GCGTGG------------------------GGT---GCGGCG
TGCTCAGCCTACATCCATAGCTACCTGTCCTACCAGACGCAGTTGGAGAAGCTT------
------------CAGATGGCTTTCGCGAGCTACATGCCATTTGGGGCT------------
------CAGCTGCCCTCTGCACCCCCAGCGCCTTTTGGAGAA---CAGGGGCCCCTGGGA
GCCCCACCA---CCCTTTCCCACCTGGCCTGGCCTT---CAGCCA---CCGCCTGTG---
TCTCCGTGGCTGGCAGGCACGCCCCCA---------CCAGCCTTCCCGCAACCTCCT---
GCCTTCCCGCAGCCT------------------CCTGCCTTCCCTCAG------------
------------CCTCCTGCCTTCCCA---------CAGCCTCCGGCTGCGTCACAGTCC
TCCCCTGTGAACCCT---------------------------------------------
CAGAGCTCTGGGGTG---CAGCCTCTCATCATCCACCATGCTCAAATGGTACAACTGGGG
CTCAATAACCACATGTGGAACCAGAGAGGGACCCAGGCGCCCGAGGAC---AAGTCA---
---CCA------------------------------------------------------
---GAAACGCAA---
>Human|ENSG00000127666
---------------------------ATGGCCTGCACAGGCCCATCACTTCCTAGCGCC
---------------TTCGACATTCTAGGTGCAGCAGGCCAGGACAAGCTCTTGTATCTG
AAGCACAAACTGAAGACCCCACGCCCAGGCTGCCAGGGGCAGGACCTCCTGCATGCCATG
GTTCTCCTGAAGCTGGGCCAGGAAACTGAGGCCAGGATCTCTCTAGAGGCATTGAAGGCC
GATGCGGTGGCCCGGCTGGTGGCCCGCCAGTGGGCTGGCGTGGACAGC------ACC---
GAG---------------------GACCCAGAGGAGCCCCCAGATGTGTCCTGGGCTGTG
GCCCGCTTGTACCACCTGCTGGCTGAGGAGAAGCTGTGCCCCGCCTCGCTGCGGGACGTG
GCCTACCAGGAAGCCGTCCGCACCCTCAGC---------------TCCAGGGACGACCAC
CGGCTGGGGGAACTTCAGGATGAGGCCCGAAACCGGTGTGGGTGGGACATT------GCT
GGGGATCCAGGGAGCATCCGGACGCTCCAGTCCAAT------------CTG------GGC
TGC------------------CTCCCACCATCCTCGGCTTTGCCCTCTGGGACCAGGAGC
CTCCCACGCCCCATTGAC------------------------------------------
---GGTGTTTCGGACTGGAGCCAAGGGTGCTCCCTGCGATCCACTGGCAGCCCTGCCTCC
CTGGCCAGCAACTTGGAAATCAGCCAGTCCCCTACCATGCCCTTCCTCAGC---------
CTGCACCGCAGCCCACATGGGCCCAGCAAGCTCTGTGACGACCCCCAGGCCAGC------
TTG------GTGCCCGAGCCTGTCCCCGGTGGC------TGCCAGGAGCCTGAGGAGATG
AGCTGG---CCGCCA---------TCGGGGGAGATTGCCAGCCCACCA---GAGCTGCCA
AGCAGCCCA------CCTCCTGGGCTTCCC---------GAAGTGGCCCCAGATGCAACC
TCCACTGGCCTCCCTGATACCCCCGCAGCTCCAGAAACCAGCACCAACTAC---------
---CCAGTGGAGTGCACCGAGGGGTCTGCA------------------------------
---------GGCCCCCAGTCTCTCCCCTTGCCTATTCTG---------------------
---GAGCCGGTCAAAAAC------------------------------------------
------CCCTGCTCT---GTCAAAGACCAGACGCCA---CTCCAACTTTCTGTAGAAGAT
ACCACCTCTCCAAATACCAAGCCG---TGCCCACCT---ACTCCCACCACCCCAGAAACA
TCCCCT---------------------------CCT---------CCTCCT---CCTCCT
CCTCCTTCATCTACTCCTTGTTCAGCTCACCTGACCCCC---TCC---------------
---------------------------------TCCCTG---------------------
---------------TTC------CCTTCCTCC------------------------CTG
------------------------------------------------------------
------------------------------------------------------GAATCA
---TCATCGGAACAGAAATTCTATAACTTTGTGATCCTCCACGCCAGGGCAGACGAACAC
ATCGCCCTGCGGGTTCGGGAGAAGCTGGAGGCCCTTGGCGTGCCCGACGGGGCCACCTTC
TGCGAGGATTTCCAGGTGCCGGGGCGCGGGGAGCTGAGCTGCCTGCAGGACGCCATAGAC
CACTCAGCTTTCATCATCCTACTTCTCACCTCCAACTTCGACTGTCGCCTGAGCCTGCAC
CAGGTGAACCAAGCCATGATGAGCAACCTCACGCGACAGGGGTCGCCAGACTGTGTCATC
CCCTTCCTGCCCCTGGAGAGCTCC---------CCGGCCCAGCTCAGCTCCGACACGGCC
AGCCTGCTCTCCGGGCTGGTGCGGCTGGACGAACACTCCCAGATCTTCGCCAGGAAGGTG
GCCAACACCTTCAAGCCCCACAGGCTTCAGGCCCGAAAGGCCATGTGGAGGAAGGAACAG
GACACCCGAGCCCTGCGGGAACAGAGCCAACACCTGGAC------GGTGAGCGGATGCAG
GCGGCG------------GCACTG------------------------AAC---GCAGCC
TACTCAGCCTACCTCCAGAGCTACTTGTCCTACCAGGCACAGATGGAGCAGCTC------
------------CAGGTGGCTTTTGGGAGCCACATGTCATTTGGGACTGGGGCGCCCTAT
GGGGCTCGAATG------------------CCCTTTGGGGGC---CAGGTGCCCCTGGGA
GCCCCGCCA---CCCTTTCCCACTTGGCCGGGGTGCCCGCAGCCG---CCACCCCTG---
CACGCATGGCAGGCTGGCACCCCCCCA---------CCGCCCTCCCCACAGCCAGCA---
GCCTTTCCACAGTCACTG---------------CCC------------------------
---------------------TTCCCG---------CAGTCCCCAGCCTTCCCTACGGCC
TCACCCGCACCCCCT---------------------------------------------
CAGAGCCCAGGGCTG---CAACCCCTCATTATCCACCACGCACAGATGGTACAGCTGGGG
CTGAACAACCACATGTGGAACCAGAGAGGGTCCCAGGCGCCCGAGGAC---AAGACG---
---CAG------------------------------------------------------
---GAGGCAGAA---
