# Supplementary material for: Adaptive Evolution in TRIF Leads to Discordance between Human and Mouse Innate Immune Signaling
Source: Genome Biol Evol. 2021 Dec 6;13(12):evab268. doi: 10.1093/gbe/evab268 (PMC8691055; doi:10.1093/gbe/evab268)
Supplement: evab268_Supplementary_Data [file evab268_supplementary_data.zip › TRIF_amino_acid_best.fasta]

>Panda|ENSAMEG00000003429
---------MACADLSLSSA-----FDVLGAAGEGKLLHLKHKLKTLRPGCRGADLLHAM
VLLKLGQETEARISLEALKADAVARLVARQWAGMDS--A-E-------VPEEPPDLSWAV
ARVYHLLAEEKLCPATMRDMAYQAALHTFS-----SRDDHRLAELQGEAQDRCGWGI--I
GDTGSFQPLHSD----L--GC------LPPSSVSPSGTRSLPQPIE--------------
-HLSGWSRGRSLRSTGSPASLASHLEISQSPTMPFLS---HHRSCHGPSKLCDEPQAS--
L--VPEPAPPG--CQEPQEVSW-PP---SIETVSPPSVETANPPQAPRLT---ELVPDAS
PAGQPDPPRALEISTHY----PVECTDALA-------------APESLSLPS--------
----RN----------------TWP-DKGQSP-FPLPEEDTASQVASA-SPP-PPAPLKT
SP---------P---HPS---PS-TLPSTGLAS-S----------------SL-------
-----C--PPS--------P--------------------------------------EL
E-SEQKFYNFVILHVAADEHIALRVRERLEALGVPDGATFCEDFQVPGRGELHCLQDAID
HSAFTILLLTPNFDCRLGLHQASQSLMNSLTRPGRQDCVIPFLPLESS---QAPLSPYTT
SLLTGLVWLDEHSQIFARRVANTFKAQRLRARKANWKKEQDVRALQEQRRHLE--GERQQ
VA----AL--------N-AAYSAYFQSCLSWQAQMETL------RMAF------------
------------------------------------------------------------
------------------------------------------------------------
------------------------------------------------------------
-----
>Cow|ENSBTAG00000019966
---------MACTGPSLSGA-----FDILGAAGQDKLLYLKHKLKTLRPGCRGAYLLHAM
VLLKLGQETEARISLEALKADAVAQLVARQWAGVDS--T-E-------TPEEPPDLSWAV
ARVYHLLTEEKLCPATMREEAYRAALRAFR-----SRDDLQLGELQEEARDRCGWDV--L
GDLGGVQTLRSD----L--GC------LPPSSASLSRTRSDPRPIE--------------
-HLSGWSTACSLRSTGSPASLGSNLEISQSPTMALLS---VHHSHHGPSKLCDHPQAS--
V--VPEPAPMG--CQEPEEMSW-PP---SVEAADSP-VRPSSP--GPGLP---EVTTDAC
PASPHDPPEVPEISAHY----PVECTDVPA-------------APKSLPSPS--------
----KN----------------TCL-VTDQTP-VQLSEEDTAYLSAQP-RPP-TPSVPQT
SPSFPSASTS-P---FPS---PS-TPPEAHPTP-S----------------KA-------
-----H--PTP--------P---KAHSTPPKAHPTSPKAHPTSPKAHPTVWNPEPPPPEL
ESSEQKFYNFVVLHASADEHIALRVRERLEALGVHDGATFCEDFQVPGRGELHCLQDALD
HSAFIILLLTSNFDCRLSQHQTNQSLMSSLTRHGWQDCVIPFLPLESS---LAQLSPSTS
SLLTGLVLLDEHSKIFARKVTNTFKPQMLRARKAKWRKEQDARALREQSQQLE--SERQH
AA----AW--------G-AAYSAYVHSYLAYQTQVEKL------QVALANYMPFGT----
--QL------PFGG-QGSLGTPPSSFPTLPGH-QP-PPL-PPWLGGTPP---PIFPQPPQ
TFPQPP-----PTFPQPPPTFQQPPPACP---QPPDFSQAPPARP---------------
QSPGL-QPLIIHHAQMVQLGVNNHMWNQRGTQAPED-NT--R------------------
-ETE-
>Marmoset|ENSCJAG00000017459
---------M-------------------------------------RPG----------
----------------------------------------------------PVWV----
-------------------------------------------------------DV--L
GIQGASR-HSSP----S--GC------LPQSSASPSGTRSLPRPID--------------
-GVSGWSQGRSLRSTGSPASLTSNLEISQSPTMPLLS---LHRSPQGPSKLCDDPQAS--
K--VPEPVPGG--CQEPEEMSW-PP---SGEIASPP-ELPSSP--PPGFC---KVAPDAT
STGLLDTPEAPETSTQF----PVECTEGSA-------------GPQSLPLPIL-------
-EPPQN----------------PCP-VKGQTS-PQLSVEDTTSPNTKP--SP-SPTTPKT
SH---------P---P--PPPPS-APSSAHLAP-S----------------SL-------
-----F--PSS--------L--------------------------------------ES
-SSEQKFYNFVILHARADEHIALRVREKLEALGVPDGATFCEDFQVPGRGELRCLQDAID
HSAFIILLLTSNFDCHLSLHQVNQALVSNLMRQGPSDCVIPFLPLESS---LAELSSDTA
SLLSGLVRLDEHSRIFDKKVANTFTSYRLQARKAMWRKEQDTRALREQSQHLD--SERVQ
VA----AM--------N-AAYSAYLRSYLSWQAQMEQL------QAAFGSHMSFGTGAPF
GAQM------PFGG-QVPLGAPP-PFPTGLGYPQP-PP----------------------
---------------------------------PSGFPTASPAPP---------------
QSPGL-QPLIIHHAQMVQLGLNNHMWNQRGSQAPED-ST--Q------------------
-EAE-
>Dog|ENSCAFG00000018946
---------MACADLSLSSA-----FDILGAAGQDKLLRLKHKLKTLRLGCRGADLLHAM
VLLKLGRETEARISLEALKADAVARLVAHQWAGMDG--A-E-------APKEPPDLSWAV
ARVYHLLTEENLCPATMRDLAYQAALRTFS-----SRDDHRLAELQGEARDRCGWGI--V
GDPGSFQPLHSD----L--GC------LPASSVSPSGARSLPKPIE--------------
-DPSAWSRGRSLRSTGSPASLASNLEISESPTMPFLS---RHRSCHEPSKLCDEPQAS--
L--VPEPAPTG--CQEPEEVSW-PP---SGETASPG-MLPNSP--VP--TPPPDVVPDAS
LSDQLDPPKAGQMGTHY----PVECTEMLA-------------APSSLSLPS--------
----GN----------------ARP-VKDQTP-LPLPVEDTASQLPNP-SPP-PPSALRT
SP---------P---CPF---PS-TSPSTGPVP-S----------------HP-------
-----C--PPS--------PNSP-----------------------------------EL
E-SEQKFYNFVILHAAADEHIALRVRERLEALGVPDGATFCEDFQVPGRGELRCLQDAIN
HSAFTILLLTPNLNCRLGLHQVSQSLMSSLTRHGWQDCVIPFLPLESS---QAQLSRDTC
SLLSSLVWLDEHSRVFARRVVNTFKAQQLRARKAQWKKEQDIRALQQQRQHLE--GERQQ
VA----SL--------S-AAYSAYLQSCSSWQAQMEAL------RAAFGSHMPFGA----
--QG------PYGG-PGPLGAPP-PLPSWLGH-QP-PAA-PPWLAGSPA---PAF--PP-
------------------------APAFP---QPPAFSPP-PAPP---------------
QSPGL-QPLIIHHAQMVQLGVNNHMWNQRGTQAPED-ET--Q------------------
-GAE-
>Guinea_pig|ENSCPOG00000006486
---------MARPGPSLPGA-----FDLLAGAGPQKLVDLRHRLQTVHEGQPGAPLLHAM
VLLRLGREAEARISLDALRADAVAQLVARRWAGMDS--A-E-------APEEPSDVSWGL
ARLYHLLAEESLCPAPLRDAAYQAALQALG-----SCGDPRLGELQEEAWACCGRDV--L
GDSGGCQPLCPG----Q--GP------LPPSLPPPPGTRSLPRPIE--------------
-D---WSRGCSLRSTGSLASLASALEISQSPTAAFLS---HVRAPQGPSKLCEAPPGSTE
P--IPE----G--GQESQEMSW-PT---SAEITEPP-ELPSI----------------LT
PSGDPDCPAA-----------PVECTDTST-------------APKALSLPNL-------
-EPRES----------------LHP-VQDQTA-PPASAEDTTSPESNP-SPP-ASSAPET
SL---------P---RPP-------------AP-S----------------RPSSTSAPP
AS-SCPPCPVS--------F--------------------------------------ES
EAPEHKFYNFVVLHAMADEDVALRVQKKLEDLGVRDGATFCGDFQVPGRGELHCLQDAID
HSGFIILLMTPNFSGALSLHQVNQALTSSFTHHGRQDSVIPFRPLESPSGCRCPEASDTS
RLLSGLVWLDEGSPIFAKKVANTFKVQRLSDRRAHWQREQDVRARLRASQRLD--AETQQ
AE----AL--------R-VAQAAYQHSLQAWWLQMERL------RGDFGSHLSLGS----
--QVPCPPPGPLGV-QGPWGAAP-SFPGWPPSPQ--SPAPAPGYMGTPS---PGFPQPP-
AFP-----------------------------------PVSSASP---------------
QA-----PLIIHHAQMVQLGMSNHMWNQRGAPAPQE-SA--R------------------
-EGE-
>Armadillo|ENSDNOG00000038829
---------MASPGPSLSGA-----FDVLGRAGQDKLLYLKHKLKTRR--CPGAHLLHAM
VLLRLGQETEARISLEALRADEVARLVARRWVGVNR--A-E-------SPGEPPYLAWTV
AHLYHLLAEEKLCPASLREEAFGVALRVLA-----SRDDPRLGELQAEARDRCGWDM--A
GNPGGFQPLRSE----L--GC------LPPSSASPSATRSLPQPIE--------------
-GLSGWSQGCPLRSTDTPSSLASDLEISQSPTMPFIS---QHRAPPGPSKLCDEPLVS--
P--V------------PEEMSW-PG---SLQTAG-------AP--AAGLP---TVAPDPS
PEGLLGPSAVPETSSHR----PVDCTEVSE-------------APNSLPSPAP-------
-EPPEN----------------PRP-ANARTP-LPLSVEDTTSQEAML-CPP-TPSAPKT
SP---------V---SP-PLPP---PCS--PAPFS----------------SP-------
-----C--PPP--------P--------------------------------------EL
EAWEQKFYNFVILHARVDEHVALRVRERLEALGVPDGATFCEDFQVPGRGELRCLQDAID
HSAFTVLLLTSNFDCRLSLHQVSQALMGSLTRHGWHDSVIPFLPLETS---RAQLGPDTA
GLLAGLVMLDEHSPIFARRVDNTFRARTLRARRATWEREQEARAVREQSQRLE--GERQR
AA----AL--------S-SAYSAYCRSYLAWQGQMEAL------QAAFGAQMSFGT----
--QVPSGVPGPGGG-QGPPGPQP-PFPAWPGCPQ--PPL-RPWG----------------
----------------------------P---PPPACPPATPGPP---------------
PGPGV-QPLIIHHAQMVQLGLYNHMWGQRGAQAPED-KP--G------------------
-GAE-
>K_rat|ENSDORG00000008158
---------MSSPGPSLASV-----LRVLETASPDKLASLQQKLRT--PGGPEAELLRAM
VALALGGD------------EAAARRVAGVWVSVDG--I-R-------ATEETPDVSWAV
ARLYHLLAEEKLCPESARDAAYAAALSVLD-----AQGDRRLDQLRGEARARCGGAA--T
ADAGGFQPLRSD----R--DD------LPPASPPPSAARSQPWPIS--------------
-ALAGWSRACSLRSSGSPGSVGAELEISQSPTLPFLS---PHRATHGPSKLPKAPVA---
----PR----G--RQEPEEVSW-PS---SAEPLDPD-RLHPGP--G--HP---EVALASV
SS---NSTVPPDGGSQG----SLERTGECR-------------DPPSLLSASL-------
-DPTEN----------------PCP-GEDHTT-LR-SPEDATRTNAQP-CPP-TPAPSAS
FP---------P---LPP-------------QPPSLRP-------------LPRSASFPL
AS-SS-PASFP--------P--------------------------------------AS
-SSGQKFYNFVILHTRADEHVALRVRERLEALGVPEGATFCEDFQVPGRGELRCLQDAID
HSGFIILLLTAAFDSQLGLHQLNQALMSSLTQ-GPPDCVVPFLSIERS---EAQLDPDTT
SLLAGLVRLDERSAIFARKVANTFAPRRLLARRAHWAQEQQARALRQQRPQL---ATPPT
PA----SL--------G-A--------WGASQPQIHAL------QEALGSGLVLGT----
--QTSQPLRVPLGG-QVP------PFSTWPGCPQTPSYAW---QAGTPP---PASPQ---
--------------------------LFP---QPPTSPPTPTVPP---------------
QTPGP-QPLIIQHAQMVQLGLNNHMWNQRGAPAPQD-HTSPQ------------------
-EADR
>L_hedgehog|ENSETEG00000011178
---------MACPEPSLPGA-----FLRLSAAGQDKLLHLKHKLKALQPSCRGAGLLRAM
VLLALGQDTEARLSLEALRSDSVARLVAHRWAGSDG--P-E-------APEEPLEGFWAV
ARLYHLLAEEKLCPVSLPEAAYRVALQAFS-----T--DARLPELQAEAQQRCGWD---V
ADLGGFRPLCSD----R--VG------LLLPSAPPSGTRSLPRPIR--------------
-DSWNWSLAGPLRSTGSPASLASNLEISQSPTMALLT---QPTSTPGPSKLSHQPAAS--
L--GGESVPMG--RQEPEQVSW-PP---SVQTDPPQ-ELPDSP--APQVP---VADPGP-
--GLPHPSAPPEPRAHC----PVECSEVSE-------------GPQSLSPPTP-------
-EPPGD------------------P-SQDRTL-FSGPGGDTASQKTRL-KSP-PPPAPQT
PS---------P---SPS-------------SS---------------------------
------------------------------------------------------------
------------LPATPESIFALLVRQKLEALGVPDLATFCEDFQVPGCSELSCLQDAID
RCTFTVLLLTQNFDCRLSLHQVTQALMS-----GWQESVVPFQPLDTL-----WLTSDVS
LLLPGLLPLDEH------------------------------------------------
------------------------------------------------------------
------------------------------------------------------------
------------------------------------------------------------
------------------------------------------------------------
-----
>Horse|ENSECAG00000004791
----------AGPGPSLSGA-----FELLGAAGHDKLLYLKHKLKSPRPGCRGAELLHAM
VLLKLGQETEARISLEALKADAVARLVARRWAGMAG--A-E-------DLEEPPDLSWAV
ARLYHLLSEEKLCPEPLRDVAYLAALRAFS-----SRDDHRLGELQDEARDRCGWDI--V
EDPVDFGPLHSD----M--GC------LPPASASPSGTRSLPQPIE--------------
-DLSAWSRGCPLRSGGSRVSLASALEISQSPTMRILS---LQHGPHGP-RLCDEPRAS--
V--APEPAPTG--CQEPEEMSW-PP---SGEPASPP-VLPSHP--ALRLP---EDTPDV-
PAGLADPPKAPETGTHY----PVECTEVSA-------------APPSLASPS--------
----R-------------------P-VRDPTP-PQLPAEDAARLPPKP-CPP-TPSAPTT
SP---------S---FPP---PS-TPPSARPAP-S----------------NP-------
-----G--PAS--------P--------------------------------------EA
QPSEQKFYNFVVLHAGADEPIALRVRERLEALGVPDGATFCEDFQVPGRGALRCLQDAID
HSAFTILLLTANFDCRMSLHQVSQALMSSLTRHGWQDCVVPFLPLESS---QAQLSPDTA
SLLSGLVWLDEHSRIFPRKVASTFKLQQLRARRANWRREQDARALRAQSQQLD--GERLQ
LA----AL--------N-AAYSTYFQSCLSWQAQMEKL------QAAFGSHMSLGT----
--QG------PSGG-------------------QP-PP----RLAGTPP---PPFAQPP-
AFPQPPTIMQPPNFPQPPTIMQ--PPAFP---QPPAFPQPPPVPP---------------
QSPGL-QPLIIHHAQMVQLGLNNHMWSQRGTQAPED-NT--Q------------------
-QGE-
>Cat|ENSFCAG00000010141
---------MACTGPSLSGA-----FDILGAAGQDKLLYLKHKLKTVHQGCRGADLLYAM
VLLKLGQETEARISLEALRADAAARLVARRWAGVDS--A-E-------APEEPPDLSWAI
ARVYHLLAEEKLCPAPVRDLAYQTALQTFS-----SRDDHRLAELQGEARDRCGWGV--I
RAPGSFQPLRSD----R--GC------LPPSSVSPSGTRSLPKPIE--------------
-GLSGWSRGCSLRSTSSPASLASNLEISQSPTVPLLS---QHRGCRAPSKLCEEPRAGPG
P--EPEPAPTG--CQEPEEVSW-PPDPSSGETAGPQ-MAPDSP--GPRLP---EVVPDAS
PTGQPDAPKALESGTRY----PVECSHALA-------------APASLPLPP--------
----KT----------------TCP-DKDQTP-LSLPVEDTASQRTPP-CPP-TPSAPRT
SA---------P---CPS---PS-IPPSACSAA-W----------------NP-------
-----C--PPP--------P--------------------------------------EL
E-PEQKFYNFVILHAGADEDIALRVRERLESLGVPDGATFCEDFQVPGRGHLRCLQDALD
HSAFTLLLLTPNFDCHLGLHQAGQSLMNSLTRHECGDCVIPFLPLESS---LEQLSPHTC
SLLTSLVWLDERSQIFARKVANTFKPQRLRARRAHWRKEQDVRALQEQRQQLE--GERQR
VS----AL--------N-AAYSAYFQSHSAWQAQMETL------RVAFGSHMPFGT----
---------------PGPLGAPP-PFPSWPGH-QPPPPA-PPWLAGAPA---PA------
----------------------------------PAFPQP-PAPP---------------
QSPGL-QPLIIHHAQMVQLGLNNHMWNQRGTQAPED-KT--Q------------------
-GAE-
>Chicken|ENSGALG00000026850
MAQ------SAEVQPSFEDI-----FNILSQVPAEKLLSLKHKLKHLIF-APSSKLLQAM
VLLTLGQEADARICLNALGDNLAALYIHQTKLGTAA--V-QKDGGNLQHPQLDAGAMAFL
AQIYLLLANEKLCSHEAVVKAEQAANNASR-----DAQRDTLNSIPVGDQERYGLAISTV
DSDSKFRTLRSD----VSTGF------LRMTS-PNNTVKSSPMKIR-------KTSDL--
--SGTQ----TLQSSGISDSF-TSLLISQSPTAIFCTPTPSCQS----SRLCEVSTSDAG
QPDGER----Q--SHSLQETGR-ASSPSSHSRQ-------DTNPQVPHLGKTLQV----S
SSRLSLPIVETQLPILGAVGQPVESNDISSTVIAEPQVPKESRDQKQKLSTSL-------
----------------------PYSRMTINTGPACIPIED--------------------
--------------------------------------SYIPAGTSNSAPASTSVCSFPP
QTYFSSAILRPLQSIPYNVPFPPPLHSSPS----------PTGPPPLKTVEASLAPEPNG
E--KKKFFTFVVLHAWEDEHIACRIKDLLENMGVPNGATFCEDFLVAGHNQLTCFQDAME
NSAFLILLLTKNFLCHQCMFQTNSALMESIQRPSKHNSVIPFVPKENP---LE--RSQIP
SMLSVLVALDENSPVFARTVQNTFTPEKINERKAMWCQIQQV---QEQKRKLELYQDHCQ
TLQNLGALTLGSLPQMS-P--SAMQLNQSSLEQLLEQL------LPLQSSQQCH-PPVSV
SAATRPLPRA----------------------------------------GHPTSAQ---
--------------------------VGPSPSQPLNLPSGQHYTT---------------
TDPGGARSIIIQHARMVQIGNHNTMHVETAAPGPQDSEE--ESRENA-------------
-----
>Gorilla|ENSGGOG00000006675
---------MACTGPSLPSA-----FDILGAAGQDKLLYLKHKLKTPRPGCQGQDLLHAM
VLLKLGQETEARISLEALKADAVARLVARQWAGVDS--T-E-------DPEEPPDVSWAV
ARLYHLLAEEKLCPASLRDVAYQEAVRTLS-----SRDDHRLGELQDEARNRCGWDI--A
GDPGSIRTLQSN----L--GC------LPPSSALPSGTRSLPRPID--------------
-SVSDWSQGCSLRSTGSPASLASNLEISQSPTMPFLS---LHRSPHGPSKLCDDPQAS--
L--VPEPVPGG--CQEPEEMSW-PP---SGEIASPP-ELPSSP--PPGLP---EVAPDAT
STGLPDTPAAPETSTNY----PVECTEGSA-------------GPQSLPLPIL-------
-EPVKN----------------PCS-VKDQTP-LQLSVEDTTSPNTKP-CPP-TPTTPET
SP---------P---PP-PPPPSSTPCSAHLTP-S----------------SL-------
-----F--PSS--------L--------------------------------------ES
-SSEQKFYNFVILHARADEHIALRVREKLEALGVPDGATFCEDFQVPGRGELSCLQDAID
HSAFIILLLTSNFDCRLSLHQVNQAMMSNLTRQGSPDCVIPFLPLESS---PAQLSSDTA
SLLSGLVRLDEHSQIFARKVANTFKPHRLQARKAMWRKEQDTRALREHSQHLD--GERMQ
AA----AL--------N-AAYSAYLQSYLSYQAQMEQL------QVAFGSHMSFGTGAPY
GARM------PFGG-QVPLGAPP-PFPTWPGCPQP-PPL-HAWQAGTPP---PPSPQPA-
AFPQSL-----P---------------FP---QSPAFPTASPAPP---------------
QSPGL-QPLIIHHAQMVQLGLNNHMWNQRGSQAPED-KT--Q------------------
-EAE-
>Elephant|ENSLAFG00000028879
---------MADTEPSLPGA-----FDILRGAGQDKLLHLKHKLKTLHLSCQGASLLRAM
VLLALGQDTEARLSLEMLRTDAAAQFVARRWASMDI--T-E-------ALEEPKDMSWTV
ACVYHLLAEEKLCPASLREAAYRAALQALS-----SMDDPRLPELQAEARDRCGWD---V
SNSGGFQPLHSH----L--GG------RPPSSALRSEIRSVPQPIR--------------
-NPSGWSQACSLKSTDSPASLASNLEISQSPTMLFLT---QPHSPPRPSKLCDEPRDS--
L--RPEPTPMG--CQEPEQVNW-PP---SMETDPPQ-EPPHSP--APQLP---VVAPDPS
PAGLPNPSTPLASRAHY----PEECTEVSV-------------APQSL-PSTPQSLPSPV
LDPPDN------------------P-TKNGTS-VPLSVEDTASQKSKQ-SPP-PPSAPQT
SS---------P---SHS-------------AS-A----------------SPAC-AAPP
AS-SSG--PAP--------P--------------------------------------EL
ESSEQKFYNFVVLHARADEHVALRVRERLEQLGVPDGATFCEDFRVPGRGELSCLQDAID
HSAFTILLLTPNFDCRLSLHQVTQALMSSFVRHGWQDSVIPFQPLETS-----ELSSDAT
RLLSSLVCLNEHSQLFERKVKNTFKRQKLQERKATWKKEQQVRAVREYSQHLE--GERQH
AA----EM--------S-TAYSAYLQSYLAFQAQMERL------QVALGTQMSLGP----
--QMPPGVQMPFAG-QVPQGVQL-PLPTWPGYPQ--PPL-PPWLASTPP---PAFPQPP-
SFL-----------------------------------PVSPGSP---------------
QSPGL-QPLIIHHAQMVQLGLNNHMWGQREAQAPED-KS--Q------------------
-EAE-
>Macaque|ENSMMUG00000014163
---------MACTGPSLPSA-----FDILGAAGQDKLLYLKHKLKTPRPGCQGQDLLHAM
VLLKLGQETEARISLEALKADAAARLVARQWAGVDS--T-E-------DPEEPPDVSWTV
ARLYHLLAEEKLCPASLRDVAYQEALHTLS-----SRDDHRLGELQDEARNRCGWDV--V
GNPGSIRTLQSN----L--DC------LPPSSASPSGTRSLPRPID--------------
-GVAGWSQGRSLRSTDSPASLASNLEISQSPTMPFLS---PHRSPHRPSKLCDDPQAN--
L--VLEPVPGG--CQEPEEMSW-PP---SGETAGPQ-ELPSSP--PPALP---KVAPDTT
STGLPETPTAPETSTHY----PVECTEESA-------------GGQSLPSPIV-------
-EPVKN----------------PCP-VKHQSP-LQLSVEDTTSPDTKP-CPP-TPTTAKT
SP---------P---P--PPPPSSAPCSAHLTP-S----------------SL-------
-----F--PSS--------L--------------------------------------ES
-SSEQKFYNFVILHARADEHIALRVREKLEALGVPDGATFCEDFQVPGRGELSCLQDAID
HSAFIILLLTSNFDCHLSLHQVNQAMMSNLTRQGSPDCVIPFLPLESS---PAQLSSDTA
SLLSGLVRLEEHSQIFARKVANTFRPHRLQARKAMWRKEQDARALREQSQHLD--SERMQ
AA----AL--------N-AAYSAYLQSYLSYQAQMEQL------QVAFGSHMPFGTGAPF
GARM------PFGG-QGPLGAPP-SFPTWQGCPQP-PPL-HAWQAGTPP---PPSPQPA-
TFPPSL-----P---------------FS---QPPAFPTASPAPP---------------
QSPGL-QPLIIHHAQMVQLGLNNHMWNQRGSQAPED-KT--Q------------------
-EAE-
>Turkey|ENSMGAG00000015754
------------------------------------------------------------
------------------------------------------------------------
--------------------------NINR-----DAQGDTVNNIPVVDQERCGSAISTV
DSDSEFRTLRSD----VSTGF------LHMTS-PNSMVKSSPMKIR-------NTSDP--
--SGPQ----TLQSSGISNSF-TNLLISQSPTAIFCMPTPSCES----SQLCEESTSDTG
QPDGER----Q--SHSLQETG----SPRSHSTQ-------DTNPQVPHLGKTLQI----S
SSSF-LPIVETQLPTLGAVGQPVESNDISSTVIAEPQVPKKSRDQKQKLSTSL-------
----------------------PYSRTTINTGPACIPIED--------------------
--------------------------------------SYIPAGTSNSAAASTSVCSFPP
QTYFSSTIPPPLQSIPYNVPFPTRLHSSPS----------PTGPPPLKTVKAALAPEPKG
E--KKKFFTFVVLHAWEDEHIACRIKDLLENMGVPDGATFCEDFLVAGHNQLTCFQDAME
NSAFLILLLTKNFLCHQCMFQTNSALMQSIQRPSKHNSVIPFVPKENP---LE--RSQIP
SMLSVLVALDENSPVFARTVQNTFTPEKINERKAMWCQIQQV---QEQKRKRELYQDHCQ
TLQNLGVRTRGSLPQMS-P--SAVQLNQSSLEQLLEQL------LPLQLSQQCH-PPSSV
SAATHPLLRA----------------------------------------GYPTSAQ---
--------------------------LGPSPSQPLDLPSGQHYRT---------------
AHPGGAHPIIVQHAQMVQIGNHNTMHVETAAPGPQDSGE--ESRENA-------------
-----
>Opossum|ENSMODG00000001063
-PK------MAELIPSFRGV-----FDILSQAGQDKLLYLKHKLKTSRPGTKAKDLLYAM
ILLTLGQETEARICLDSLKGDKASLSVVRTWEGGEPLLN-QAD---HLASEDQADIQLTV
ARIYQLLLEENLCEASSRNKAYKAALQAFR-----LGQDAQLD-IMAEAQDLCGHDI--H
G-AGSFQTLRSD----R--SC------FPGSSASASRVNSHPVPIS-------TRSSRLA
AESSPQ----SLHSTGSPASFASVLEISQSPTLPFLTYQPQKRSHRGPSKLCGDPHSNSA
QDPAPQ----T--SQELEEINL-SS---SHPVASLH-EQPDSL--ASVVSDPQ--PPNPS
ISPPLITPVDPETSLHS----STECSEALS-------------DTQSLQPASG-------
-KPSEALISKESSGLLPGLPPMSVP-PVGEGEPTQFSVQE--------------------
--------------------------------------SNCSEEVSD--LNPPLSTQDPS
PSPLSSSLISG--------P--------------------------------------EL
-DTGQRFFSFVVLHAQEDEAIALRVRDTLESLGVPDGATFCEEFQVPGHFELRCLQDAID
NSAFTLLLLTRHFNCAMSLHQVHMALMNSITRKNKKNSVIPFRPRESK---LK--STEVS
QLLSGLVILDESSPVFSRKVNNTFNPRMLKAQREAWKKEQEIRAIHKQTQQIV--EDREN
ISKKHSAL-------------FDYAYNYNLLHQQLQTLNLAFPNQAPFVQGYNM-P----
--LMYPWQPA----------------------------------------FSPQVPT---
--------------------------A------PSAFHPNQFVPPMPFQHGSGSAAQPDP
QGAGA-QPLIIHNAHMVQLGLNNYMWGRNEGQGPQE-EE--RTEEDPCMGPCACLGPGLQ
GTGG-
>Mouse|ENSMUSG00000047123
---------MDNPGPSLRGA-----FGILGALERDRLTHLKHKLGSLCSGSQESKLLHAM
VLLALGQDTEARVSLESLKMNTVAQLVAHQWADMET--T-E-------GPEEPPDLSWTV
ARLYHLLAEENLCPASTRDMAYQVALRDFA-----SQGDHQLGQLQNEAWDRCSSDI--K
GDPSGFQPLHSH----Q--GS------LQPPSASPAVTRSQPRPID-------T------
PD---WSWGHTLHSTNSTASLASHLEISQSPTLAFLS---SHHGTHGPSKLCNTPLDTQE
PQLVPE----G--CQEPEEISW-PP---SVETSVSL-GLPHEI--S--VP---EVSPEEA
SPILPDALAAPDTSVHC----PIECTELST-------------NSRSPLTSTT-------
-ESVGK----------------QWP-ITSQRS-PQVPVGDDSLQNTTSSSPPAQPPSLQA
SP---------K---LPP-------------SPLS----------------SASSPSSYP
AP-PTSTSPVL--------D--------------------------------------HS
ETSDQKFYNFVVIHARADEQVALRIREKLETLGVPDGATFCEEFQVPGRGELHCLQDAID
HSGFTILLLTASFDCSLSLHQINHALMNSLTQSGRQDCVIPLLPLECS---QAQLSPDTT
RLLHSIVWLDEHSPIFARKVANTFKTQKLQAQRVRWKKAQEARTLKEQSIQLE--AERQN
VA----AI--------S-AAYTAYVHSYRAWQAEMNKL------GVAFGKNLSLGT----
------------------------PTPSWPGCPQPIPSHP---QGGTPVF--PYSPQPP-
SFPQPPCFPQPPSFPQPPS-FPLPPVSSP---QSQSFPSASSPAP---------------
QTPGP-QPLIIHHAQMVQLGVNNHMWGHTGAQSSDD-KT--ECSENPCMGPLTDQGEPLL
ETPE-
>Ferret|ENSMPUG00000005255
---------MACAGLSLSSA-----FDILGAAGQGKLLHLKHKLKTLRPGCRGADLLHAM
VLLKLGQETEARISLEALKADAVARLVARQWAGMDS--T-E-------APEEPPDLSWAV
ARVYHLLAEEKLCPATMRDTAYRAALHTFR-----SRDDHRLAELQGEAQDRCGWGI--I
GDPGSFQPLHSD----L--GC------LPASSVSPSGTRSLPQPIE--------------
-HLSGWSRGRSLRSTGSPASLASNLEISQSPTLLFLS---HPRSCRGPSKLCDEPRAS--
R--VPEPAPTG--CQEPEEVSW-PP---LEETVSPP-VLPSSP--VPRLT---ELVPDAS
HAGQPDPPRALEISTHY----PVECTEELG-------------GPKSLSLAS--------
----RN----------------PCH-DKDQTP-LPLPVEDTASQVASP-RPPAPPAPPTS
SR--------GP---PPSNLPPS-TLPSPGLAS-S----------------P--------
-----C--PPS--------P--------------------------------------EL
E-SEQRFYNFVVLHVAADEHIALRVRERLEALGVPDGATFCEDFQVPGRGELHCLQDAID
HSAFTVLLLTPSFDCHLGRHQASQSLMSSFTRRGWQDCVIPFLPRESS---RAQLSPHTS
SLLTGLVWLDEHSQIFARKVANTFKPQRLRARKAEWKKEQEVRALQEQRSHLE--GERQQ
VA----KL--------N-AAYSAYFQSCWSWQEQMEAL------RAAFGSHMPFGT----
--QM------PPGG-LGPLGAPP-PFPSWPGH-QA-PPE-PAW----------TF--PP-
------------------------PPAFP---PHPGFPPPGPAPP---------------
QSPGL-QPLIIHHAQMVQLGLHNHMWNQRGTQAPED-KT--Q------------------
-GAE-
>Microbat|ENSMLUG00000001215
---------MAGTGPSLSGA-----FCILGRAGQDKLLHLKHKLKTLRPGRRGADLLHAM
VLLTLGQETEARLSLEALQADAVARLVARQWAGVGS--SAE-------ATEEPPDVSWAV
ARLYHLLAEEKLCPAPMRDAAYRAALHVFS-----SRDDPRLRELQEEARNRCGWDI--V
GDPGDFQPLHSA----L--GC------LPPSSASPSVVRSHPQPIE--------------
-DPLGWSRGCSLRSTGSPASLASSLEISQSPTMALLG---QHHSPRGPSRLCDEP-----
P--EPEPVPAG--FQEPEEMSW-PT---SEEIANTL-VPSDSP--APGLP---EEALDAS
PAGPSNAAEAPGTSTHY----PVECTEVTP-------------APTSLPSPC--------
----RN----------------TGP-AEDQVP-LQFPVEDTPSPPAQP-CPP-TSSAPET
SP---------P---NPS---LS-APRSAHPAS-S----------------SS-------
-----SPCPPS--------P--------------------------------------EF
EPSEQQFFNFVVLHAKADEHIALRVREKFEALGVPDGATFCEDFQVPGRSSLRCLQDAID
HSAFTVLLLTANFDCCLSQHQLSQSLMSSLTRPGWQDCVVPFLPLESS---LAQLSPDTA
SLLTGLVWLDEHSQIFARKVANTFKPHKLRARKANWRKEQDARALRERRQHLE--GERQR
AA----AV--------G-AAHATYVQTYAAWQAQMEQL------QAAFASHMTFGT----
--QL------PSGA-PGPLGAQP-PFPTWPSY-QP-PPL-PPWLAGTPS---PTFPQPP-
VFPQ-----------------------------------ASPVSP---------------
QSPGL-QPLIIHHAQMVQLGLNNHMWNQRRAPAPED-QT--Q------------------
-EAE-
>Gibbon|ENSNLEG00000013388
---------MACTGPSLPSA-----FDILGAAGQDKLLYLKHKLKTPRPGCQGQDLLHAM
VLLKLGQETEARISLEALKADAVARLVARQWAGVDS--T-E-------DREEPPDVSWAV
ARLYHLLAEERLCPASLRDVAYQEALRTLS-----SRADHRLGELQDEARNRCGWDI--A
GDPGSIRTLQSN----L--GC------LPPSSALPSGTRSLPRPID--------------
-GVSDWSQGCSLRSTGSPASLASHLEISQSPTMPFLS---LHRSPHGPSRLCDDPQAS--
L--VPEPVPGG--CQEPEEMSW-PP---SGEIASAP-ELPSSP--PPGLP---EVAPDAT
STGLPDTPTAPETSTNY----PVECTEGSA-------------GPQSLPLPML-------
-EPVKN----------------SCS-VKDQTX-XXXXXXXXXXXXXXX-XXX-TPTTPET
SP---------P---P---PPPSSVPCSAHLTP-S----------------PL-------
-----F--PSS--------L--------------------------------------ES
-SSEQKFYNFVILHARADEHIALRVREKLEALGVPDGATFCEDFQVPGRGELSCLQDAID
HSAFIILLLTSNFDCRLSLHQVNQAMMSNLTRQGSPDCVIPFLPLESS---PAQLSSDTA
SLLSGLVRLDEHSQIFARKVANTFKPHRLQARKAMWRKEQDTRALREQSQHLD--GERMQ
AA----AL--------N-AAYSAYLQSYLSYQAQIEQL------QVAFGSHMSFGTGAPF
GARM------PFGG-QVPLGAPP-PFPTWPGCPQP-PPL-HAWQAGTPP---PPSPQPA-
AFPQSL-----P---------------FP---QSPDFPTASPAPP---------------
QSPGL-QPLIIHHAQMVQLGLNNHMWNQRGSQAPED-KT--Q------------------
-EAE-
>Platypus|ENSOANG00000014955
---WDLTREMAV---GAPGI-----LDLLCRMQKEQLLNLKSISLS--LGQPAGHLLQVG
VLLALGQDMEARIALEALREDRTALAVATAWVNGED--V-S-------APEDEVDVQLAV
ASIYRLLAEEHLCGKAGRDS-----FRARSWVRGKAQHAHDPGFNPEE------------
--PGGFELLKSD----V--GD---------SQVLPFRERSSPRSIPGVQPGRGT------
ADASLR----TLRSLGTPASFIGSLEISQSPTVPYFSTPPRQAPPRQPSKLCDGPVAGSN
Q--VPE----GGARREPEGTNR-PP-------EGPP---PAKP--S--LPDPRTLPPGAA
SG---PRCPAAE------------------------------------------------
---RRR----------------PTP-GTGAAGDLELSGED--------------------
---------------------------------------------------LPWHPSLP-
-----------------------------------------------------------G
-DGERRFFSFVVLHAPGDEAIALRVQAKLERLGVPDGATFCEDFLQPGKLELSCLQEAID
HSAFTVLLLTDNYNCRQSLFQVHTALHHSISRRDKRDSVVPFLPRESQ---RR--GSEVL
ALLSGLVPLDERSPVFQRKVTRTFTAQRLREQRKIWSQEQAIRVLQERSLRLE--EERRR
EAQRREAE--------D-G--------YLRQRSLRERV-----------AGMSLEP----
--QLNPGLAA------------------------------------------PATPA---
--------------------------A------PPGHPPVQPFVP---------------
QEPGATQP----------------------------------------------------
-----
>Bushbaby|ENSOGAG00000024483
---------MTHTGPSLPGV-----FDILGAAGQDKLLYLKHKLKTLRSGGQGADLLHAM
VLLKLGKDTEARISLEALKADAVARLVARQWAGMDS--T-E-------APEEPPDVSWVV
ARLYHLLVEEKLCPASLRDAAYQAALHALS-----SRDDHQLGDLQDEAQERCGWDV--I
QDPGGFRTLHSD----L--GC------LPPSSTPPSGTRSLPCPID--------------
-NPLGWSQGRSLRSTDSPASLVSNLEISQSPTMPLLS---PHRSPHGPSKLCDSPQAR--
T--VPRPVPSS--CQEPEEMTW-PT---SGEIAGSP-ELP-------------EVALDPV
PAGLPDTPQTPGTSTHY----PVQCTEVSA-------------ASGSLSSPIL-------
-EPVGH----------------PRP-DKYQAP-HQLSKEDTTTPDTKS-CPP-TPSIPKM
SP---------PKTSP--PLPPS-APCSAHLDN-S----------------SP-------
-----C--PSS--------S--------------------------------------EV
-TPEQKFYNFVILHAKADEHIALRVREKLEALGVSDGATFCEDFQVPGRGELHCLQDAID
HSAFVILLLTSSFDCRLSLHQVSHALMSSFMRLGWQDCVVPFLPLESS---PTQLRSDAA
SLLTSLVWLDEHSPIFARKVANTFKSQKLLARKANWRKEQDARALREQSQHLE--GERMQ
AA----AL--------N-NAYTTYLQNYLAWQAQMEQL------QAAFGSHMSFGT----
--RM------PFGGGPVPQGAPP-PF------PQP-PPLQHPWQAGIPP---PAFLQPP-
AFP-----------------------------QPPAFPMASPTSP---------------
PSPRL-QPLIIHHAQMVQLGLNNHMWNQRGAQAPED-KT--Q------------------
-EAE-
>Sheep|ENSOARG00000008707
---------MACTGPSLSGA-----FDILGAAGQDKLLYLK------SHDCRGAYLLHAM
VLLKLGQETQARISLEALKADSVAQLVAHKWAGVDS--T-E-------APEEPPDVSWAV
ARVYHLLAEEKLCPATMREEAYRAALCAFS-----SRDDLQLGELQEEARDRCGWDV--L
GDLGGVQTLHSD----L--GC------LPPPG------RSDPQPIE--------------
-HLSGWSRACSLRSTGSPASLGSNLEISQSPTMALLS---VHHSPHGPSKLCDHPQAR--
V--VPEPAPLG--CQEPEEMSW-PP---SVESA------------GPGLP---GGPPDAC
PASPHNPPEVPEISAHY----PVECTDVPA-------------APKSLPSPS--------
----KN----------------ACL-VTDQTP-VQHSEEDTAYLSAQP-RPP-TPSVPQT
SPSFPSPSVS-P---FPS---PS-TPPTAHPTP-P----------------TA-------
-----H--PTP--------A--------------------------------------EL
E-SEQKFYNFVVLHASADEHIG--VREGLEALGVRDGATFCEDFQVPGRGELHCLQDALD
HSAFIILLLTSNFDCRLSQHQTNQSLMSSLTRHGWQDCVIPFLPLESS---LAQLSPSTS
SLLTGLVLLDEHSKIFARKVTNTFKPQMLRARKAKWRKEQDARALREQSQQLE--SERQH
AA----AW--------GGAAWSAYVHSYLAYQTQVEKL------QVALANYMPFGT----
--QL------PFGG-QGSLGTPPSPFPTLPGH-QP-P----------------TFPQPPL
TFPQPP-----PTFPQPPPAFQQPPPAFP---QPPDFSQAPPARP---------------
RSPGL-QPLIIHHAQMVQLGVNNHMWNQRGTQAPED-QT--R------------------
-ETE-
>Chimpanzee|ENSPTRG00000010322
---------MACTGPSLPSA-----FDILGAAGQDKLLYLKHKLKTPRPGCQGQDLLHAM
VLLKLGQETEARISLEALKADAVARLVARQWAGVDS--T-E-------DPEEPPDVSWAV
ARLYHLLAEEKLCPASLRDVAYQEAVRTLS-----SRDDHRLGELQDEARNRCGKG---A
GDPGSIR-----RRRRX--XC------LPPSSALHFGTRSLPRPID--------------
-GVSDWSQGCSLRSTGSPASLASNLEISQSPTVPFLS---LHRSPHGPSKLCDDPQAS--
L--VPEPVPGG--CQEPEEMSW-PP---SGEIASPP-ELPSSP--PPGLP---EVAPDAT
STGLPDTPAAPETSTNY----PVECTEGSA-------------GPQSLPLPIL-------
-EPVKN----------------PCS-VKDQTP-LQLSVEDTTSPNTKP-CPP-TPTTPET
SP---------P---PPPPPPPSSTPCSAHLTP-S----------------SL-------
-----F--PSS--------L--------------------------------------ES
-SSEQKFYNFVILHARADEHIALRVREKLEALGVPDGATFCEDFQVPGRGELSCLQDAID
HSAFIILLLTSNFDCRLSLHQVNQAMMSNLTRQGSPDCVIPFLPLESS---PAQLSSDTA
SLLSGLVRLDEHSQIFARKVANTFKPHRLQARKAMWRKEQDTRALREQSQHLD--GERMQ
AA----AL--------N-AAYSAYLQSYLSYQAQMEQL------QVAFGSHMSFGTGAPY
GARM------PFGG-QVPLGAPP-PFPTWPGCPQP-PPL-HAWQAGTPP---PPSPQPA-
AFPQSL-----P---------------FP---QSPAFPTASPTPP---------------
QSPGL-QPLIIHHAQMVQLGLNNHMWNQRGSQAPED-KT--Q------------------
-EAE-
>Orangutan|ENSPPYG00000009418
---------MACTGPSLPSA-----FDVLGAAGQDKLLYLKHKLKTPRPGCQGQDLLHAM
VLLKLGQETEARISLEALKADAVARLVARQWAGVDS--T-E-------DPEEPPDVSWAV
ARLYHLLAEEKLCPASLRDVAYQEALRTLS-----SRDDHRLGELQDEARNRCGWDI--A
GDPGSIRTLQSN----L--GC------LPPSSALPSGTRSLPRPID--------------
-GVSDWSQGCSLRSTGSPASLASNLEISQSPTMPFLS---LHRSPHRPSKLCDDP-AS--
---VPEPVPGG--CQEP-EMSW-PP---SGEIAS-P-EL---------------------
------------------------------------------------------------
-----------------------------------LSVEDTTSP-TKP-CPP-TPTKSKR
GP---------P---P---PPPSSAPCSAHLTP-S----------------SL-------
-----F--PSS--------L--------------------------------------ES
-SSEQKFYNFVILHAREDEHIALRVREKLEALGVPDGATFCEDFQVPGRGELSCLQDAID
HSAFIILLLTSNFDCRLSLHQVNQAMMSNLTRQGSPDCVIPFLPLESS---PAQLSSDTA
SLLSGLVRLEEHSQIFARKVANTFKPHRLQARKAMWRKEQDTRALREQSQHLD--GERMQ
AA----AL--------N-AAYSAYLQSYLSYQAQLEQL------QVAFGNHMSFGTGAPF
GARM------PFGG-QVPLGAPP-PFPTWPGCPQP-PPL-HAWQAGTPP---PPSPQPA-
AFPQSL-----P---------------FP---QSPAFPAASPAPP---------------
QSPGL-QPLIIHHAQMVQLGLNNHMWNQRGSQAPED-KT--Q------------------
-EAE-
>Hyrax|ENSPCAG00000000748
---------MAYA-PSLRGA-----FDILSEAGRDKLLQLKLRLKTVHLNCQGASLLRAM
VLLTLGQDTKARLSLETLKTDTAARLVARQWAGLDI--T-E-------ASGELPDVSWTV
ARLYHLLAEEKLCPASLRAAAYQAAVQALS-----STDDPRLSELQAEARERCGWD---A
GNLGGFQALQPH----T--GH------LSLSSASRSVTRSLPQPIR--------------
-NLSGWSQAHSLKSAGSPASLASNLEISQSPTMQFNT---PPRSPPRPSKLCDQPQAS--
P--RPELAPMG--CQEPEQVSW-PP---STETDPPQ-EQPQSP--PP--------APDPS
PPDLLDPAPPLESGAHS----PEESE--SV-------------VSQPL-LPPPQS-----
------------------------------------------SSPTAA-XPP-PLRQPYA
AP---------P---ASS-------------AS-S----------------SP-------
-----G--PPP--------P--------------------------------------KL
DSSEQKFYSFVVLHARADEHVALRVRERLEQLGVPDGATFCEDFQVPGRGQLSCLQDAIN
HSAFTVLLLTSNFNCHLSLHQVTQALMSSFVRHGWKDSVIPFQPLETS-----QLSSDAS
RLLSCLVCLDEHSPLFERRVRNTFKRQTLQERKATWKREQEVRAVEEHSRRLQ--GERQQ
VA----EM--------N-DAYDAYLRSYLAYQAEMEKL------PLAWRTQMSLGT----
--QMPPMVQMPFGG-QVPLGVQP-PMPTWPGYPQ--PPL-PPWLAGTPP---PAVAQPP-
AFL-----------------------------------PASP-AP---------------
LSPGL-QPLIIHHAQMVQLGLNNHMWAQRGAQAPED-DT--Q------------------
-EAE-
>Tas_devil|ENSSHAG00000008535
---------MGEDIPSLKGA-----FDILNRAGQDKLLYLKHKLKLLQPSSKGSGLLHAM
VLLTLGQKTEARILLDSLRGDKAALSMAKTWESREP--D-QME---LLPSEEQADIQLAV
ARIYQLLLEEKLCDASARNQAYYAALRTLH-----QHHDARLDSIWAEVQFHCSRDV--C
R-TKSFQTLRSD----M--GY------LPVSPKPSSRISSQPWPIR-------ERSDVLA
PESLPL----TLRSTGSPASFPSKLDISQSPTLAFFTCQPQKGGPKGPSKLCGDPQSDST
EASGP------------EETSLWAC---SDPAASLS-EQLDSS--VPGVSGSQ--APRPS
TSPSPAPSVAPETSRHS-----VECNETLS-------------DPTPPECVST-------
-KPAEIL---ESFGVLPELPPVSVL-LAREEKATLLSVQE--------------------
--------------------------------------GDLPKKTSS--PRSPVPPQDPS
AS-LSSPLPSG--------P--------------------------------------EL
-DTGQRFFSFVILHAQEDEAIAFRVRDTLESLGVPDGATFCEEFQLPGRFELRCLQDAID
NSAFTVLLLTKHFDCHMSLHQVHMALINSITRKEKENSVIPFFPREST---LK--STQVS
PLLRGLVSLDEKSPVFSKKVKSTFKSRKLQAQREVWKKQQEIQAIQEQTQQMV--EDRKR
VSQKKNAL-------------SDYTHEYKRLQQQLQSINFVVQNQGPFAYGYST-P----
--QLPPWPHG----------------------------------------LPTYFAP---
--------------------------A------SSAFPANQLFPPMPFPPDPSSAPQLDP
QSAGA-QPLIIHNAHMVQLGLNNYMWGQKEGQGPSE-EE--RTEE---------------
-----
>Pig|ENSSSCG00000024771
---------------LLCGAPFPTEFIYLXAAGQGKLLYLKHKLKTLRLGCQGADLLHAM
VLLKLGQETEARISLEALKPDAVAQLVARQWAGVDS--T-E-------TPEEPADVSWAV
ARVYHLLVEEKLCPASMREEAYGAALRAFR-----SRDDHQLGELQEEARDRCGWDI--L
RDMEDVQALRSD----L--GCPRLSSALPSPP------RSHPRPIE--------------
-DLSGWSRGHSLRSTGSPASLASNLEISQSPTMALLS---LHHSPHGPSKLCDEPRAS--
P--VPEPAPMG--CQEPEEMSW-PP---SVEGANSP-VQSNSP--VPRDL---EVAADAS
PASLPEAPEAPETSTHY----PVECTEEPA-------------APTTLPSPS--------
----RN----------------ASPDVTDQKPPLHLSEEDTTYPTAQP-HPP-TPSVPQT
SP---------P---FPS---PS-TLSSAPPTV-S----------------NP-------
-----S--PPA--------P--------------------------------------EL
ELSEQKFYNFVVLHAGADEHIALRVREKLESLGVRDGATFCEDFQVPGRGQLRCLQDALD
HSAFTILLLTPNFDCRLSQHQANQSLMSSLTRPGWQDCVIPFLPLESS---LAQLSPGTS
SLLSSLVWLDEHSQIFARKVANTFKPQKLRARKAKWRKEQDARALREQSQHLE--GERQQ
AA----AW--------G-AACSAYIHSYLSYQTQLEKL------QMAFASYMPFGA----
--QLPSAPPAPFGE-QGPLGAPP-PFPTWPGL-QP-PPV-SPWLAGTPP---PAFPQPP-
AFPQP------PAFPQ--------PPAFP---QPPAASQSSPVNP---------------
QSSGV-QPLIIHHAQMVQLGLNNHMWNQRGTQAPED-KS--P------------------
-ETQ-
>Human|ENSG00000127666
---------MACTGPSLPSA-----FDILGAAGQDKLLYLKHKLKTPRPGCQGQDLLHAM
VLLKLGQETEARISLEALKADAVARLVARQWAGVDS--T-E-------DPEEPPDVSWAV
ARLYHLLAEEKLCPASLRDVAYQEAVRTLS-----SRDDHRLGELQDEARNRCGWDI--A
GDPGSIRTLQSN----L--GC------LPPSSALPSGTRSLPRPID--------------
-GVSDWSQGCSLRSTGSPASLASNLEISQSPTMPFLS---LHRSPHGPSKLCDDPQAS--
L--VPEPVPGG--CQEPEEMSW-PP---SGEIASPP-ELPSSP--PPGLP---EVAPDAT
STGLPDTPAAPETSTNY----PVECTEGSA-------------GPQSLPLPIL-------
-EPVKN----------------PCS-VKDQTP-LQLSVEDTTSPNTKP-CPP-TPTTPET
SP---------P---PP-PPPPSSTPCSAHLTP-S----------------SL-------
-----F--PSS--------L--------------------------------------ES
-SSEQKFYNFVILHARADEHIALRVREKLEALGVPDGATFCEDFQVPGRGELSCLQDAID
HSAFIILLLTSNFDCRLSLHQVNQAMMSNLTRQGSPDCVIPFLPLESS---PAQLSSDTA
SLLSGLVRLDEHSQIFARKVANTFKPHRLQARKAMWRKEQDTRALREQSQHLD--GERMQ
AA----AL--------N-AAYSAYLQSYLSYQAQMEQL------QVAFGSHMSFGTGAPY
GARM------PFGG-QVPLGAPP-PFPTWPGCPQP-PPL-HAWQAGTPP---PPSPQPA-
AFPQSL-----P---------------FP---QSPAFPTASPAPP---------------
QSPGL-QPLIIHHAQMVQLGLNNHMWNQRGSQAPED-KT--Q------------------
-EAE-
